# Supplementary material for: The conserved noncoding RNA ModT coordinates growth and virulence in Clostridioides difficile
Source: PLoS Biol. 2024 Dec 13;22(12):e3002948. doi: 10.1371/journal.pbio.3002948 (PMC11706538; doi:10.1371/journal.pbio.3002948)
Supplement: S1 Dataset — Annotated transcript products are sorted by their normalized expression indicated as reads per kilobase per million mapped reads (RPKM). (XLSX) [file pbio.3002948.s007.xlsx]

## Sheet: Dataset S1
Dataset S1: RNA Seq of total RNA from C. difficile 630, as published before (1). Annotated transcript products are sorted by their normalized expression indicated as reads per kilobase per million mapped reads (RPKM)
Gene	Annotation CP010905.2	AM180355	Start	End	Length	KB	Grad_01_Fraction_00L_Rep_1	RPM	RPKM
product=5S ribosomal RNA	CDIF630_00014	#	15703	15818	115	0.115	736694	31108.6	270509		Total Reads:	2.36814e+07
product=5S ribosomal RNA	CDIF630_00209	#	152054	152169	115	0.115	736694	31108.6	270509		Per Million Scaling Factor:	23.6814
product=5S ribosomal RNA	CDIF630_00037	#	35411	35526	115	0.115	411423	17373.3	151072
product=5S ribosomal RNA	CDIF630_00020	#	21145	21260	115	0.115	362838	15321.6	133232
product=5S ribosomal RNA	CDIF630_01174	#	1198804	1198919	115	0.115	358890	15154.9	131782
product=5S ribosomal RNA	CDIF630_03723	#	3988817	3988932	115	0.115	357731	15106	131356
product=5S ribosomal RNA	CDIF630_03868	#	4131474	4131589	115	0.115	357354	15090.1	131218
product=5S ribosomal RNA	CDIF630_00441	#	387389	387504	115	0.115	356518	15054.8	130911
product=5S ribosomal RNA	CDIF630_00202	#	141430	141545	115	0.115	356259	15043.9	130816
product=5S ribosomal RNA	CDIF630_00215	#	157374	157489	115	0.115	354830	14983.5	130291
product=5S ribosomal RNA	CDIF630_00180	#	134489	134604	115	0.115	150602	6359.5	55300
6S	#N/A	#N/A	1244526	1244706	180	0.18	72667	3068.53	17047.4
product=23S ribosomal RNA	CDIF630_03724	#	3989062	3991957	2895	2.895	1.10542e+06	46678.8	16123.9
product=23S ribosomal RNA	CDIF630_00201	#	138406	141301	2895	2.895	1.10313e+06	46582.3	16090.6
product=23S ribosomal RNA	CDIF630_00179	#	131459	134354	2895	2.895	1.10052e+06	46472	16052.5
product=23S ribosomal RNA	CDIF630_02979	#	3134010	3136905	2895	2.895	1.09706e+06	46326	16002.1
product=23S ribosomal RNA	CDIF630_00019	#	18120	21015	2895	2.895	1.08719e+06	45909.2	15858.1
product=23S ribosomal RNA	CDIF630_03869	#	4131719	4134614	2895	2.895	1.08581e+06	45850.8	15837.9
product=23S ribosomal RNA	CDIF630_01172	#	1195731	1198627	2896	2.896	1.08419e+06	45782.2	15808.8
SRP-RNA	CDIF630_00028	#	25424	25688	264	0.264	98548	4161.41	15762.9
product=23S ribosomal RNA	CDIF630_00440	#	384364	387259	2895	2.895	1.0785e+06	45542.1	15731.3
product=23S ribosomal RNA	CDIF630_00214	#	154349	157244	2895	2.895	1.07564e+06	45421.4	15689.6
product=23S ribosomal RNA	CDIF630_00013	#	12604	15499	2895	2.895	1.06038e+06	44777.1	15467
product=23S ribosomal RNA	CDIF630_00208	#	148955	151850	2895	2.895	1.05734e+06	44648.6	15422.7
product=23S ribosomal RNA	CDIF630_00036	#	32332	35227	2895	2.895	1.03348e+06	43641.1	15074.7
product=tRNA-Trp	CDIF630_00194	#	135822	135897	75	0.075	26700	1127.47	15032.9
CDIF630nc_00001/raiA	CDIF630nc_001	#N/A	185601	185858	257	0.257	58257	2460.03	9572.11
CDIF630nc_00028	CDIF630nc_028	#N/A	1063951	1064016	65	0.065	13290	561.2	8633.85
product=16S ribosomal RNA	CDIF630_00199	#	136403	137893	1490	1.49	286908	12115.3	8131.09
product=16S ribosomal RNA	CDIF630_00017	#	16116	17606	1490	1.49	286907	12115.3	8131.07
product=16S ribosomal RNA	CDIF630_00212	#	152468	153958	1490	1.49	286870	12113.7	8130.03
product=16S ribosomal RNA	CDIF630_00439	#	382643	384133	1490	1.49	284446	12011.4	8061.32
product=16S ribosomal RNA	CDIF630_00177	#	129456	130946	1490	1.49	283601	11975.7	8037.37
product=16S ribosomal RNA	CDIF630_02980	#	3137198	3138688	1490	1.49	281942	11905.6	7990.36
product=16S ribosomal RNA	CDIF630_03725	#	3992228	3993718	1490	1.49	281942	11905.6	7990.36
product=16S ribosomal RNA	CDIF630_03870	#	4134934	4136424	1490	1.49	281942	11905.6	7990.36
product=16S ribosomal RNA	CDIF630_00012	#	10821	12311	1490	1.49	281139	11871.7	7967.61
product=16S ribosomal RNA	CDIF630_01171	#	1193846	1195336	1490	1.49	280720	11854.1	7955.74
product=16S ribosomal RNA	CDIF630_00035	#	30571	32061	1490	1.49	280653	11851.2	7953.82
product=16S ribosomal RNA	CDIF630_00206	#	147013	148503	1490	1.49	279403	11798.4	7918.41
RNase_P_RNA	CDIF630_02976	#	3132536	3132870	334	0.334	62560.5	2641.76	7909.46
product=tRNA-Ser	CDIF630_00192	#	135561	135651	90	0.09	15857.5	669.619	7440.21
fdxA	fdxA	CD630_01721	234275	234445	170	0.17	29949	1264.66	7439.2
product=tRNA-Ser	CDIF630_00860	#	892545	892635	90	0.09	15622.5	659.695	7329.95
ssrA	ssrA	#N/A	3671918	3672267	349	0.349	58683	2478.02	7100.35
CDIF630nc_00022	CDIF630nc_022	#N/A	923629	923703	74	0.074	11825	499.337	6747.8
product=tRNA-Gly	CDIF630_01173	#	1198720	1198793	73	0.073	11593.6	489.564	6706.36
cds1613	CDIF630_01769	CD630_15951	1835962	1836150	188	0.188	29487	1245.16	6623.17
product=tRNA-Gly	CDIF630_00068	#	38248	38322	74	0.074	10463.5	441.845	5970.88
product=tRNA-Sec	CDIF630_02726	#	2846189	2846285	96	0.096	12766	539.073	5615.35
product=tRNA-Pyl	CDIF630_00048	#	36423	36499	76	0.076	9704.33	409.787	5391.94
product=tRNA-Pyl	CDIF630_00069	#	38347	38423	76	0.076	9551	403.313	5306.74
product=tRNA-His	CDIF630_00055	#	37116	37192	76	0.076	9540.17	402.855	5300.72
product=tRNA-Pyl	CDIF630_00188	#	135204	135280	76	0.076	9520.83	402.039	5289.98
product=tRNA-Gly	CDIF630_00223	#	158096	158170	74	0.074	9146	386.21	5219.06
product=tRNA-Asn	CDIF630_00038	#	35532	35606	74	0.074	8805.39	371.828	5024.7
product=tRNA-Asn	CDIF630_00216	#	157496	157570	74	0.074	8420	355.554	4804.78
product=tRNA-Asn	CDIF630_00058	#	37364	37438	74	0.074	8395.67	354.526	4790.89
CDIF630nc_00012	CDIF630nc_012	#N/A	565538	565635	97	0.097	10944.2	462.142	4764.35
product=tRNA-Val	CDIF630_00183	#	134769	134844	75	0.075	8271.97	349.302	4657.37
product=tRNA-Leu	CDIF630_00047	#	36310	36393	83	0.083	9117.33	385	4638.55
product=tRNA-His	CDIF630_00076	#	38951	39027	76	0.076	8071.17	340.823	4484.52
product=tRNA-Leu	CDIF630_00067	#	38141	38224	83	0.083	8774.33	370.516	4464.05
CDIF630nc_00105	CDIF630nc_105	#N/A	3988653	3988733	80	0.08	8359	352.978	4412.22
product=tRNA-Asn	CDIF630_00181	#	134610	134684	74	0.074	7719.17	325.959	4404.85
product=tRNA-Leu	CDIF630_00015	#	15823	15911	88	0.088	9029.15	381.276	4332.68
product=tRNA-Leu	CDIF630_00210	#	152174	152262	88	0.088	9029.15	381.276	4332.68
product=tRNA-Gly	CDIF630_00187	#	135120	135193	73	0.073	7474.7	315.636	4323.78
rbr2	rbr2	CD630_14740	1693943	1694488	545	0.545	55047	2324.48	4265.11
product=tRNA-Gly	CDIF630_00220	#	157849	157922	73	0.073	7258.95	306.526	4198.98
product=tRNA-Gly	CDIF630_00042	#	35881	35954	73	0.073	7252.45	306.251	4195.22
product=tRNA-Gly	CDIF630_00062	#	37712	37785	73	0.073	7252.45	306.251	4195.22
product=tRNA-Ser	CDIF630_00191	#	135455	135543	88	0.088	8093.5	341.766	3883.71
product=tRNA-Ser	CDIF630_00072	#	38595	38683	88	0.088	7856.83	331.773	3770.14
product=tRNA-Ser	CDIF630_00050	#	36670	36758	88	0.088	7833	330.766	3758.71
product=tRNA-Cys	CDIF630_00057	#	37284	37357	73	0.073	6425.5	271.331	3716.87
product=tRNA-Cys	CDIF630_00078	#	39119	39192	73	0.073	6171.5	260.606	3569.94
product=tRNA-Ile	CDIF630_00196	#	136041	136117	76	0.076	6316.5	266.728	3509.59
CDIF630nc_00077	CDIF630nc_077	#N/A	2664802	2664944	142	0.142	11141	470.454	3313.06
cspB	cspB	CD630_13550	1556569	1556769	200	0.2	14576	615.505	3077.52
CDIF630nc_00047	CDIF630nc_047	#N/A	1533965	1534048	83	0.083	5931	250.45	3017.47
CDIF630nc_00036	CDIF630nc_036	#N/A	1307005	1307131	126	0.126	8339.67	352.161	2794.93
product=tRNA-Thr	CDIF630_02978	#	3133840	3133914	74	0.074	4866.58	205.502	2777.06
product=tRNA-Ser	CDIF630_00026	#	25295	25386	91	0.091	5976	252.35	2773.08
product=tRNA-Thr	CDIF630_00185	#	134937	135011	74	0.074	4839.75	204.369	2761.75
product=tRNA-Met	CDIF630_00198	#	136204	136280	76	0.076	4963.67	209.602	2757.92
product=tRNA-Thr	CDIF630_00045	#	36127	36201	74	0.074	4643.42	196.079	2649.71
product=tRNA-Glu	CDIF630_00182	#	134689	134763	74	0.074	4577	193.274	2611.81
product=tRNA-Thr	CDIF630_00065	#	37958	38032	74	0.074	4541	191.754	2591.27
product=tRNA-Thr	CDIF630_03979	#	4250063	4250137	74	0.074	4480.25	189.189	2556.6
product=tRNA-Met	CDIF630_00218	#	157677	157752	75	0.075	4484.33	189.361	2524.81
product=tRNA-Gln	CDIF630_00049	#	36507	36582	75	0.075	4376	184.786	2463.82
product=tRNA-Glu	CDIF630_00041	#	35797	35871	74	0.074	4277.92	180.645	2441.14
product=tRNA-Glu	CDIF630_00061	#	37628	37702	74	0.074	4277.92	180.645	2441.14
product=tRNA-Glu	CDIF630_00219	#	157760	157834	74	0.074	4267	180.184	2434.91
product=tRNA-Glu	CDIF630_03981	#	4250251	4250325	74	0.074	4222.17	178.291	2409.33
product=tRNA-Gln	CDIF630_00189	#	135290	135365	75	0.075	4260.17	179.895	2398.6
product=tRNA-Gln	CDIF630_00070	#	38433	38508	75	0.075	4246.17	179.304	2390.72
slpA	slpA	CD630_27930	3237178	3239337	2159	2.159	115476	4876.23	2258.56
cds3694	CDIF630_03928	CD630_36051	4197650	4197838	188	0.188	9993	421.977	2244.56
product=tRNA-Asp	CDIF630_00184	#	134850	134926	76	0.076	3900.67	164.714	2167.3
product=tRNA-Asp	CDIF630_00064	#	37872	37948	76	0.076	3809.67	160.872	2116.73
product=tRNA-Pro	CDIF630_00054	#	37032	37108	76	0.076	3772.83	159.316	2096.27
CDIF630nc_00079	CDIF630nc_079	#N/A	2704863	2705104	241	0.241	11767	496.888	2061.78
CDIF630nc_00013	CDIF630nc_013	#N/A	597392	597491	99	0.099	4825.17	203.754	2058.12
product=tRNA-Met	CDIF630_00016	#	15923	15999	76	0.076	3615.42	152.669	2008.8
product=tRNA-Met	CDIF630_00211	#	152274	152350	76	0.076	3597.42	151.909	1998.8
product=tRNA-Asp	CDIF630_00222	#	158009	158085	76	0.076	3549.67	149.893	1972.27
product=tRNA-Leu	CDIF630_01835	#	1905631	1905712	81	0.081	3757.33	158.662	1958.79
rpmH	rpmH	CD630_36800	4273987	4274124	137	0.137	6340	267.721	1954.17
rpmE	rpmE	CD630_34861	4058539	4058739	200	0.2	8781	370.798	1853.99
product=tRNA-Asp	CDIF630_00044	#	36041	36117	76	0.076	3233	136.521	1796.33
rbr3	rbr3	CD630_15240	1751529	1752074	545	0.545	23036	972.747	1784.86
cds2160	CDIF630_02341	CD630_21151	2431523	2431714	191	0.191	7739	326.797	1710.98
product=tRNA-Val	CDIF630_00080	#	39289	39364	75	0.075	3023.73	127.684	1702.45
cspA	cspA	CD630_08920	1058598	1058798	200	0.2	7773	328.232	1641.16
product=tRNA-Pro	CDIF630_00195	#	135958	136034	76	0.076	2887.83	121.945	1604.54
product=tRNA-Arg	CDIF630_00079	#	39200	39276	76	0.076	2833	119.63	1574.08
product=tRNA-Tyr	CDIF630_00066	#	38047	38131	84	0.084	3078.5	129.997	1547.58
product=tRNA-Tyr	CDIF630_00046	#	36216	36300	84	0.084	3068.5	129.574	1542.55
cds3654	CDIF630_03888	CD630_35680	4153956	4154222	266	0.266	9686	409.013	1537.64
product=tRNA-Pro	CDIF630_00193	#	135660	135736	76	0.076	2758.83	116.498	1532.87
product=tRNA-Tyr	CDIF630_00186	#	135026	135110	84	0.084	3000.75	126.713	1508.49
product=tRNA-Met	CDIF630_00040	#	35714	35789	75	0.075	2574.33	108.707	1449.43
product=tRNA-Met	CDIF630_00060	#	37545	37620	75	0.075	2574.33	108.707	1449.43
cysE	cysE	CD630_15950	1835212	1835802	590	0.59	19656	830.019	1406.81
cysK	cysK	CD630_15940	1834277	1835185	908	0.908	29538.5	1247.33	1373.71
product=tRNA-Ala	CDIF630_00018	#	17667	17742	75	0.075	2428.2	102.536	1367.15
product=tRNA-Ala	CDIF630_00178	#	131007	131082	75	0.075	2349.45	99.2108	1322.81
product=tRNA-Ala	CDIF630_00200	#	137954	138029	75	0.075	2349.45	99.2108	1322.81
product=tRNA-Ala	CDIF630_00207	#	148564	148639	75	0.075	2349.45	99.2108	1322.81
product=tRNA-Ala	CDIF630_00213	#	154019	154094	75	0.075	2349.45	99.2108	1322.81
product=tRNA-Met	CDIF630_00075	#	38857	38933	76	0.076	2365.42	99.8851	1314.28
cds2498	CDIF630_02690	CD630_24460	2805800	2806243	443	0.443	13740	580.203	1309.71
product=tRNA-Pyl	CDIF630_00224	#	158179	158254	75	0.075	2278.83	96.2289	1283.05
product=tRNA-Leu	CDIF630_01274	#	1310956	1311043	87	0.087	2554	107.848	1239.64
product=tRNA-Met	CDIF630_00053	#	36932	37008	76	0.076	2228.42	94.0999	1238.16
cds1978	CDIF630_02148	CD630_19430	2224991	2225311	320	0.32	9169	387.182	1209.94
cds1125	CDIF630_01270	CD630_11250	1307973	1308842	869	0.869	23856	1007.37	1159.23
rpmA	rpmA	CD630_11630	1346499	1346789	290	0.29	7077	298.842	1030.49
product=tRNA-Val	CDIF630_00063	#	37791	37866	75	0.075	1823.1	76.9845	1026.46
product=tRNA-Val	CDIF630_00043	#	35960	36035	75	0.075	1800.27	76.0203	1013.6
cds1807	CDIF630_01975	CD630_17770	2042916	2043278	362	0.362	8411	355.173	981.142
rpsU	rpsU	CD630_24461	2806273	2806452	179	0.179	4142	174.905	977.125
product=tRNA-Val	CDIF630_00221	#	157928	158003	75	0.075	1725.27	72.8533	971.377
etfB1	etfB1	CD630_04000	477948	478733	785	0.785	17717	748.14	953.045
rpmF	rpmF	CD630_11761	1361923	1362099	176	0.176	3933	166.08	943.635
trxA1	trxA1	CD630_16900	1947875	1948192	317	0.317	7057	297.998	940.056
rpsR	rpsR	CD630_36611	4257846	4258073	227	0.227	4568	192.894	849.754
CDIF630nc_00037	CDIF630nc_037	#N/A	1307549	1307694	145	0.145	2908.5	122.818	847.021
trxB1	trxB1	CD630_16910	1948209	1949087	878	0.878	17530	740.244	843.102
cds1286	CDIF630_01433	CD630_12800	1471148	1471588	440	0.44	8721	368.264	836.963
product=tRNA-Met	CDIF630_00074	#	38769	38843	74	0.074	1395.42	58.9246	796.279
CDIF630nc_00042	CDIF630nc_042	#N/A	1418653	1418779	126	0.126	2299.08	97.084	770.508
CDIF630nc_00008	CDIF630nc_008	#N/A	462556	462655	99	0.099	1799	75.9668	767.342
CDIF630nc_00090	CDIF630nc_090	#N/A	3234421	3234502	81	0.081	1415	59.7516	737.674
CDIF630nc_00083	CDIF630nc_083	#N/A	2981204	2981334	130	0.13	2246.5	94.8635	729.719
yjgF	yjgF	CD630_25130	2885968	2886348	380	0.38	6532	275.828	725.864
CDIF630nc_00032	CDIF630nc_032	#N/A	1108827	1108962	135	0.135	2296.58	96.9784	718.359
cspD	cspD	CD630_23100	2656977	2657177	200	0.2	3360	141.884	709.418
CDIF630nc_00098	CDIF630nc_098	#N/A	3382830	3382967	137	0.137	2296.58	96.9784	707.872
product=tRNA-Phe	CDIF630_00197	#	136121	136196	75	0.075	1239.33	52.3336	697.782
CDIF630nc_00043	CDIF630nc_043	#N/A	1444123	1444198	75	0.075	1239	52.3196	697.594
product=tRNA-Val	CDIF630_03980	#	4250171	4250246	75	0.075	1226.63	51.7974	690.631
product=tRNA-Phe	CDIF630_00073	#	38687	38762	75	0.075	1220.5	51.5384	687.178
product=tRNA-Met	CDIF630_00052	#	36844	36918	74	0.074	1201.42	50.7325	685.575
fliC	fliC	CD630_02390	306237	307109	872	0.872	14137	596.967	684.595
pqqD	pqqD	CD630_14041	1611911	1612258	347	0.347	5600	236.473	681.477
CDIF630nc_00018	CDIF630nc_018	#N/A	815681	815786	105	0.105	1686	71.1952	678.049
CDIF630nc_00076	CDIF630nc_076	#N/A	2649826	2649949	123	0.123	1931.17	81.5479	662.991
atpC2	atpC2	CD630_34670	4043174	4043434	260	0.26	3851	162.617	625.451
CDIF630nc_00049	CDIF630nc_049	#N/A	1629464	1629583	119	0.119	1754.17	74.0736	622.468
CDIF630nc_00066	CDIF630nc_066	#N/A	2089279	2089370	91	0.091	1334.04	56.3328	619.042
etfA1	etfA1	CD630_04010	478752	479789	1037	1.037	15107	637.927	615.166
cds185	CDIF630_00298	CD630_01760	238309	239535	1226	1.226	17218	727.069	593.042
product=tRNA-Phe	CDIF630_00051	#	36762	36837	75	0.075	1037	43.7897	583.862
CDIF630nc_00041	CDIF630nc_041	#N/A	1345762	1345841	79	0.079	1076	45.4365	575.146
atpE2	atpE2	CD630_34730	4048431	4048691	260	0.26	3471	146.571	563.734
hadA	hadA	CD630_03950	472328	473527	1199	1.199	15660	661.279	551.525
dsr	dsr	CD630_08270	985924	986310	386	0.386	4957	209.321	542.281
CDIF630nc_00073	CDIF630nc_073	#N/A	2426406	2426562	156	0.156	1912	80.7385	517.555
product=tRNA-Lys	CDIF630_00077	#	39036	39111	75	0.075	890.8	37.616	501.547
rpsT	rpsT	CD630_24730	2839201	2839467	266	0.266	3126	132.002	496.25
rpsI	rpsI	CD630_01050	127563	127955	392	0.392	4443	187.616	478.611
rpmB	rpmB	CD630_25621	2948812	2949000	188	0.188	2114	89.2684	474.832
product=tRNA-Lys	CDIF630_00056	#	37201	37276	75	0.075	823.8	34.7868	463.824
CDIF630nc_00088	CDIF630nc_088	#N/A	3121967	3122081	114	0.114	1237	52.2351	458.203
CDIF630nc_00026	CDIF630nc_026	#N/A	1036729	1037030	301	0.301	3253	137.365	456.363
product=tRNA-Lys	CDIF630_00190	#	135377	135452	75	0.075	809.967	34.2027	456.036
CDIF630nc_00070	CDIF630nc_070	#N/A	2183983	2184129	146	0.146	1569	66.2546	453.798
product=tRNA-Lys	CDIF630_00071	#	38517	38592	75	0.075	800.133	33.7874	450.499
cds1606	CDIF630_01762	CD630_15900	1828455	1829087	632	0.632	6724	283.936	449.266
cds2164	CDIF630_02345	#	2435335	2435448	113	0.113	1202	50.7572	449.178
CDIF630nc_00085	CDIF630nc_085	#N/A	3000253	3000454	201	0.201	2110	89.0995	443.281
acdB	acdB	CD630_03990	476782	477915	1133	1.133	11574	488.738	431.367
rplS	rplS	CD630_12570	1444199	1444549	350	0.35	3511	148.26	423.6
CDIF630nc_00097	CDIF630nc_097	#N/A	3382819	3383127	308	0.308	3061.93	129.297	419.796
CDIF630nc_00108	CDIF630nc_108	#N/A	4187077	4187214	137	0.137	1361	57.4713	419.499
CDIF630nc_00031	CDIF630nc_031	#N/A	1108665	1108973	308	0.308	3057.93	129.128	419.247
cds2854	CDIF630_03064	CD630_27991	3256139	3256282	143	0.143	1410	59.5404	416.367
hadB	hadB	CD630_03970	474381	475607	1226	1.226	12087	510.401	416.314
product=tRNA-Lys	CDIF630_03982	#	4250332	4250407	75	0.075	732.633	30.9371	412.495
hadC	hadC	CD630_03980	475607	476734	1127	1.127	10989	464.035	411.744
cspC1	cspC1	CD630_19902	2282670	2282870	200	0.2	1937	81.7942	408.971
gapA	gapA	CD630_31740	3693675	3694682	1007	1.007	9719	410.407	407.554
fur	fur	CD630_12870	1479785	1480243	458	0.458	4308	181.915	397.194
cds3406	CDIF630_03629	CD630_33270	3876675	3876869	194	0.194	1823	76.9803	396.806
cds184	CDIF630_00297	CD630_01750	237849	238334	485	0.485	4349	183.646	378.652
CDIF630nc_00006	CDIF630nc_006	#N/A	399224	399325	101	0.101	892	37.6667	372.938
cds1163	CDIF630_01309	CD630_11620	1346168	1346485	317	0.317	2768	116.885	368.723
cds183	CDIF630_00296	CD630_01740	235967	237868	1901	1.901	16504	696.919	366.606
hupA	hupA	CD630_34960	4069267	4069545	278	0.278	2378	100.416	361.21
cds2571	CDIF630_02768	CD630_25171	2892800	2892958	158	0.158	1284	54.2198	343.163
hadI	hadI	CD630_03960	473566	474366	800	0.8	6402	270.339	337.924
cds725	CDIF630_00852	CD630_07360	882819	883169	350	0.35	2765	116.758	333.595
product=tRNA-Leu	CDIF630_00039	#	35613	35699	86	0.086	670.733	28.3232	329.34
CDIF630nc_00087	CDIF630nc_087	#N/A	3086885	3086972	87	0.087	661	27.9122	320.83
cds2360	CDIF630_02547	CD630_23090	2656576	2656752	176	0.176	1296.5	54.7476	311.066
cds1826	CDIF630_01995	CD630_17960	2061386	2062333	947	0.947	6925	292.424	308.79
CDIF630nc_00030	CDIF630nc_030	#N/A	1082276	1082359	83	0.083	606	25.5897	308.31
cds890	CDIF630_01025	#	1074183	1074290	107	0.107	772	32.5994	304.668
CDIF630nc_00021	CDIF630nc_021	#N/A	904839	904989	150	0.15	1067	45.0565	300.377
CDIF630nc_00007	CDIF630nc_007	#N/A	404825	404989	164	0.164	1159	48.9414	298.423
product=tRNA-Leu	CDIF630_00217	#	157576	157662	86	0.086	605.733	25.5785	297.424
eno	eno	CD630_31700	3688061	3689407	1346	1.346	9436	398.456	296.03
cds2047	CDIF630_02224	CD630_20061	2301456	2301587	131	0.131	918	38.7646	295.913
cds2050	CDIF630_02228	CD630_20091	2303863	2303994	131	0.131	918	38.7646	295.913
CDIF630nc_00029	CDIF630nc_029	#N/A	1066247	1066410	163	0.163	1138.5	48.0757	294.943
CDIF630nc_00004	CDIF630nc_004	#N/A	285785	285973	188	0.188	1306	55.1488	293.345
product=tRNA-Leu	CDIF630_00059	#	37444	37530	86	0.086	594.733	25.114	292.023
ldhA	ldhA	CD630_03940	470653	471651	998	0.998	6730	284.189	284.759
cggR	cggR	CD630_31750	3694742	3695764	1022	1.022	6841	288.877	282.658
CDIF630nc_00095	CDIF630nc_095	#N/A	3365386	3365474	88	0.088	588	24.8296	282.155
fprA	fprA	CD630_11570	1340243	1341436	1193	1.193	7953	335.833	281.503
CDIF630nc_00089	CDIF630nc_089	#N/A	3181311	3181637	326	0.326	2171	91.6754	281.213
cds2734	CDIF630_02937	CD630_26830	3087367	3087936	569	0.569	3752	158.437	278.448
rplQ	rplQ	CD630_00990	123275	123616	341	0.341	2191	92.5199	271.319
rbr1	rbr1	CD630_08250	984930	985466	536	0.536	3431	144.882	270.302
rplM	rplM	CD630_01040	127103	127534	431	0.431	2747	115.998	269.138
fprAnorR	fprAnorR	CD630_16230	1863569	1866100	2531	2.531	16058	678.085	267.912
cds2530	CDIF630_02722	CD630_24760	2842067	2843251	1184	1.184	7085.5	299.201	252.704
cds629	CDIF630_00755	CD630_06421	749652	749768	116	0.116	694	29.3057	252.635
cds149	CDIF630_00259	CD630_01420	193888	194439	551	0.551	3231	136.436	247.616
adhE2	adhE2	CD630_29660	3429747	3432401	2654	2.654	15470	653.256	246.14
tuf2	tuf2	CD630_00710	106211	107404	1193	1.193	6906	291.621	244.444
CDIF630nc_00084	CDIF630nc_084	#N/A	2986417	2986634	217	0.217	1245	52.5729	242.272
rplL	rplL	CD630_00640	93439	93804	365	0.365	2087	88.1283	241.447
CDIF630nc_00040	CDIF630nc_040	#N/A	1338594	1338669	75	0.075	428	18.0733	240.977
tuf1	tuf1	CD630_00580	89019	90212	1193	1.193	6783	286.427	240.09
ptsG	ptsG-A	CD630_26660	3063937	3064428	491	0.491	2776	117.223	238.743
hfq	hfq	CD630_19740	2260595	2260855	260	0.26	1466	61.9052	238.097
cds796	CDIF630_00926	CD630_08070	965357	965701	344	0.344	1926	81.3297	236.424
mrnC	mrnC	CD630_00530	85694	86089	395	0.395	2198	92.8155	234.976
cds3101	CDIF630_03315	CD630_30310	3504755	3505591	836	0.836	4605	194.457	232.603
ssb2	ssb2	CD630_36620	4258092	4258526	434	0.434	2386	100.754	232.153
cds1736	CDIF630_01899	CD630_17110	1970676	1971014	338	0.338	1843	77.8248	230.251
thlA1	thlA1	CD630_10590	1236396	1237571	1175	1.175	6310	266.454	226.769
cds3142	CDIF630_03356	CD630_30730	3553716	3554282	566	0.566	3027	127.822	225.834
cds3097	CDIF630_03311	CD630_30270	3500537	3501007	470	0.47	2512	106.075	225.691
crt2	crt2	CD630_10570	1234569	1235366	797	0.797	4250	179.466	225.177
ptsH	ptsH	CD630_27560	3188367	3188627	260	0.26	1376	58.1047	223.48
CDIF630nc_00023	CDIF630nc_023	#N/A	973123	973297	174	0.174	892	37.6667	216.475
cds2984	CDIF630_03197	CD630_29240	3394618	3394845	227	0.227	1163.5	49.1314	216.438
cds934	CDIF630_01069	CD630_09420	1096947	1097174	227	0.227	1161.5	49.047	216.066
CDIF630nc_00067	CDIF630nc_067	#N/A	2105557	2105846	289	0.289	1472	62.1585	215.081
perR	perR	CD630_08260	985498	985887	389	0.389	1965	82.9766	213.307
CDIF630nc_00057	CDIF630nc_057	#N/A	1773978	1774075	97	0.097	488	20.6069	212.442
CDIF630nc_00063	CDIF630nc_063	#N/A	1927806	1928092	286	0.286	1437	60.6806	212.17
CDIF630nc_00009	CDIF630nc_009	#N/A	471712	471919	207	0.207	1030	43.4941	210.116
CDIF630nc_00010	CDIF630nc_010	#N/A	512663	512787	124	0.124	615	25.9698	209.434
rpsO	rpsO	CD630_13160	1510440	1510697	257	0.257	1274	53.7975	209.329
cds547	CDIF630_00672	CD630_05590	650629	651192	563	0.563	2677	113.042	200.786
cds1827	CDIF630_01996	CD630_17970	2062336	2063967	1631	1.631	7679	324.263	198.812
clpX	clpX	CD630_33040	3852341	3853591	1250	1.25	5834	246.354	197.083
cds3350	CDIF630_03571	CD630_32710	3815215	3815418	203	0.203	934	39.4403	194.287
cds1260	KhpA	CD630_12540	1442460	1442687	227	0.227	1043	44.043	194.022
pfo	pfo	CD630_26820	3083310	3086849	3539	3.539	16042	677.41	191.413
CDIF630nc_00071	CDIF630nc_071	#N/A	2212616	2212687	71	0.071	313	13.2171	186.157
CDIF630nc_00027	CDIF630nc_027	#N/A	1040327	1040642	315	0.315	1379	58.2314	184.862
cds357	CDIF630_00479	CD630_03510	431026	431517	491	0.491	2120	89.5218	182.325
rpsF	rpsF	CD630_36630	4258563	4258841	278	0.278	1188	50.166	180.453
atpG	atpG	CD630_34690	4044844	4045722	878	0.878	3738	157.845	179.778
yjiL	yjiL	CD630_17500	2011839	2012594	755	0.755	3210	135.549	179.536
tig	tig	CD630_33060	3854344	3855630	1286	1.286	5467	230.856	179.515
cds2500	CDIF630_02692	CD630_24470	2806615	2806965	350	0.35	1454	61.3984	175.424
cds2089	CDIF630_02268	CD630_20460	2343408	2343692	284	0.284	1173	49.5326	174.41
CDIF630nc_00101	CDIF630nc_101	#N/A	3626001	3626103	102	0.102	421	17.7777	174.291
CDIF630nc_00034	CDIF630nc_034	#N/A	1126319	1126403	84	0.084	341	14.3995	171.423
cds2303	CDIF630_02486	CD630_22510	2592937	2593293	356	0.356	1430	60.385	169.621
CDIF630nc_00056	CDIF630nc_056	#N/A	1750238	1750313	75	0.075	300	12.6682	168.909
rplU	rplU	CD630_11610	1345842	1346153	311	0.311	1242	52.4463	168.637
cds858	CDIF630_00993	CD630_08730	1033875	1034897	1022	1.022	4007	169.205	165.562
cds2531	CDIF630_02723	CD630_24770	2843260	2844165	905	0.905	3532.25	149.157	164.815
clpP1	clpP1	CD630_33050	3853610	3854194	584	0.584	2277	96.1515	164.643
pgi	pgi	CD630_32850	3831650	3832999	1349	1.349	5250	221.693	164.339
CDIF630nc_00065	CDIF630nc_065	#N/A	2021215	2021440	225	0.225	864	36.4844	162.153
spoVS	spoVS	CD630_19350	2217824	2218084	260	0.26	993	41.9317	161.276
atpD2	atpD2	CD630_34680	4043437	4044831	1394	1.394	5205	219.793	157.671
cds881	CDIF630_01016	CD630_08960	1063708	1063899	191	0.191	712	30.0658	157.413
CDIF630nc_00038	CDIF630nc_038	#N/A	1307677	1307780	103	0.103	381	16.0886	156.2
dapH	dapH	CD630_32270	3760974	3761690	716	0.716	2644	111.649	155.934
cds1447	CDIF630_01598	CD630_14340	1649504	1649785	281	0.281	1036	43.7474	155.685
oppD	oppD	CD630_08560	1016740	1017753	1013	1.013	3727	157.381	155.361
etfA3	etfA3	CD630_10560	1233540	1234550	1010	1.01	3631	153.327	151.809
CDIF630nc_00068	CDIF630nc_068	#N/A	2156463	2156592	129	0.129	457	19.2979	149.596
CDIF630nc_00020	CDIF630nc_020	#N/A	854750	854830	80	0.08	283	11.9503	149.379
rplT	rplT	CD630_06870	816640	816996	356	0.356	1258	53.1219	149.219
cds3521	CDIF630_03750	CD630_34392	4015659	4015778	119	0.119	419	17.6932	148.683
cds2988	CDIF630_03201	#	3396142	3396315	173	0.173	608	25.6742	148.406
cds930	CDIF630_01065	CD630_09390	1095477	1095650	173	0.173	606.5	25.6108	148.039
cds816	CDIF630_00947	CD630_08280	986437	987879	1442	1.442	5024	212.15	147.122
cds2837	CDIF630_03046	CD630_27830	3220032	3220718	686	0.686	2381	100.543	146.564
rpsZ	rpsZ	CD630_00841	114395	114580	185	0.185	625	26.392	142.66
iscS2	iscS2	CD630_12790	1469901	1471094	1193	1.193	4015	169.542	142.114
cds992	CDIF630_01132	CD630_09960	1145704	1146954	1250	1.25	4130	174.399	139.519
rpsC	rpsC	CD630_00790	111317	112132	815	0.815	2680	113.169	138.858
cds1292	CDIF630_01440	CD630_12860	1479216	1479503	287	0.287	943	39.8203	138.747
rpsD	rpsD	CD630_00970	121606	122229	623	0.623	2030	85.7213	137.594
cds3753	CDIF630_03993	CD630_36640	4259055	4260251	1196	1.196	3807	160.759	134.414
CDIF630nc_00086	CDIF630nc_086	#N/A	3067192	3067304	112	0.112	356	15.0329	134.222
rplO	rplO	CD630_00890	116751	117194	443	0.443	1405	59.3293	133.926
cds1270	CDIF630_01417	CD630_12640	1454596	1454844	248	0.248	754	31.8394	128.384
cds3214	CDIF630_03429	CD630_31450	3649472	3653044	3572	3.572	10847	458.039	128.23
glyA1	glyA1	CD630_27260	3147362	3148606	1244	1.244	3765	158.986	127.802
atpI2	atpI2	CD630_34750	4049467	4049853	386	0.386	1161	49.0258	127.01
hbd	hbd	CD630_10580	1235464	1236309	845	0.845	2540	107.257	126.932
cds1587	CDIF630_01741	CD630_15700	1805429	1805878	449	0.449	1329.08	56.1234	124.996
CDIF630nc_00094	CDIF630nc_094	#N/A	3364752	3365033	281	0.281	831.5	35.112	124.954
cds3403	CDIF630_03626	CD630_33240	3873753	3874031	278	0.278	822	34.7108	124.859
secG	secG	CD630_31691	3687244	3687468	224	0.224	656	27.7011	123.666
rpmD	rpmD	CD630_00881	116533	116718	185	0.185	539	22.7605	123.03
cds53	CDIF630_00115	CD630_00511	83994	84149	155	0.155	450	19.0023	122.595
gpmI	gpmI	CD630_31710	3689941	3691470	1529	1.529	4434	187.236	122.456
cds801	CDIF630_00931	CD630_08130	970536	970838	302	0.302	859	36.2732	120.11
cds2391	CDIF630_02579	CD630_23400	2691854	2692129	275	0.275	782	33.0217	120.079
cds3698	CDIF630_03932	CD630_36090	4201134	4201334	200	0.2	568	23.9851	119.925
cds1599	CDIF630_01755	CD630_15831	1820651	1820920	269	0.269	758	32.0083	118.99
gbd	gbd	CD630_23380	2689385	2690503	1118	1.118	3142	132.678	118.674
gluD	gluD	CD630_01790	242087	243352	1265	1.265	3532	149.147	117.903
rpsL	rpsL	CD630_00680	102987	103409	422	0.422	1163	49.1103	116.375
cds1792	CDIF630_01959	CD630_17620	2025227	2025646	419	0.419	1153	48.688	116.201
CDIF630nc_00014	CDIF630nc_014	#N/A	661796	661907	111	0.111	305	12.8793	116.03
rplJ	rplJ	CD630_00630	92876	93382	506	0.506	1386	58.527	115.666
cds2428	CDIF630_02619	CD630_23790	2729243	2730313	1070	1.07	2902	122.544	114.527
ptsG	ptsG-BC	CD630_26670	3064438	3066009	1571	1.571	4258	179.804	114.452
rplA	rplA	CD630_00620	91955	92653	698	0.698	1891	79.8517	114.401
oppA	oppA	CD630_08550	1015085	1016653	1568	1.568	4237	178.917	114.105
cds1561	CDIF630_01714	CD630_15460	1778909	1779562	653	0.653	1760	74.32	113.813
iorB	iorB	CD630_23800	2730366	2730941	575	0.575	1527	64.481	112.141
pyk	pyk	CD630_33940	3953555	3955315	1760	1.76	4671	197.244	112.07
rplI	rplI	CD630_36580	4253964	4254413	449	0.449	1187	50.1238	111.634
rpmI	rpmI	CD630_06860	816390	816584	194	0.194	512	21.6204	111.445
CDIF630nc_00062	CDIF630nc_062	#N/A	1922009	1922213	204	0.204	538	22.7183	111.364
accB	accB	CD630_19390	2221484	2221936	452	0.452	1189	50.2082	111.08
cds1337	CDIF630_01485	CD630_13290	1525735	1527297	1562	1.562	4086	172.541	110.461
rex	rex	CD630_01710	232789	233421	632	0.632	1648	69.5905	110.112
rpsM	rpsM	CD630_00950	120769	121140	371	0.371	966	40.7915	109.95
rplV	rplV	CD630_00780	110959	111294	335	0.335	871	36.7799	109.791
ftnA	ftnA	CD630_21950	2526962	2527477	515	0.515	1328	56.0778	108.889
rplP	rplP	CD630_00800	112168	112599	431	0.431	1108	46.7878	108.556
rplX	rplX	CD630_00830	113497	113805	308	0.308	788	33.2751	108.036
cds1177	CDIF630_01324	CD630_11760	1361374	1361898	524	0.524	1323	55.8667	106.616
cds549	CDIF630_00674	CD630_05610	652815	653810	995	0.995	2487	105.019	105.547
cds3628	CDIF630_03859	CD630_35440	4123951	4124379	428	0.428	1060	44.7609	104.582
int1	int1	CD630_03550	434146	435414	1268	1.268	3079	130.018	102.538
cds1049	CDIF630_01193	CD630_10530	1230368	1230835	467	0.467	1131	47.759	102.268
cds3386	CDIF630_03608	CD630_33070	3855824	3856294	470	0.47	1131	47.759	101.615
infC	infC	CD630_06850	815937	816362	425	0.425	1011	42.6918	100.451
atpA2	atpA2	CD630_34700	4045750	4047252	1502	1.502	3541	149.527	99.5517
rpoA	rpoA	CD630_00980	122307	123254	947	0.947	2229	94.1246	99.3924
rplR	rplR	CD630_00870	115620	115988	368	0.368	859	36.2732	98.5685
cds3100	CDIF630_03314	CD630_30300	3502825	3504402	1577	1.577	3677	155.27	98.4589
cds1717	CDIF630_01878	CD630_16930	1949728	1950099	371	0.371	864	36.4844	98.3406
iscR	iscR	CD630_12780	1469437	1469883	446	0.446	1035	43.7052	97.9937
rpmC	rpmC	CD630_00801	112601	112804	203	0.203	471	19.889	97.9756
celC	celC	CD630_28800	3353418	3353735	317	0.317	734	30.9948	97.7754
cds2202	CDIF630_02384	CD630_21530	2476600	2476851	251	0.251	577	24.3651	97.0722
cds3405	CDIF630_03628	CD630_33260	3875454	3876638	1184	1.184	2715	114.647	96.8302
cds2185	CDIF630_02367	CD630_21361	2458177	2458380	203	0.203	464	19.5934	96.5194
tpi	tpi	CD630_31720	3691482	3692225	743	0.743	1692	71.4485	96.1622
rplK	rplK	CD630_00610	91459	91884	425	0.425	965	40.7493	95.8807
kpsF	kpsF	CD630_30280	3501031	3501630	599	0.599	1348	56.9223	95.029
cds1271	CDIF630_01418	CD630_12650	1455020	1455517	497	0.497	1112	46.9567	94.4803
recR	recR	CD630_00180	27824	28423	599	0.599	1340	56.5845	94.465
cds1252	CDIF630_01399	CD630_12470	1432924	1433379	455	0.455	1016	42.9029	94.2921
cds2176	CDIF630_02358	CD630_21270	2448034	2448858	824	0.824	1835	77.487	94.0376
cysS	cysS	CD630_00520	84294	85691	1397	1.397	3055	129.004	92.3438
CDIF630nc_00035	CDIF630nc_035	#N/A	1126918	1127063	145	0.145	316.5	13.3649	92.1719
cds2418	CDIF630_02609	CD630_23690	2719887	2720219	332	0.332	724	30.5725	92.0859
xynA	xynA	CD630_30670	3547644	3548015	371	0.371	799	33.7396	90.9423
CDIF630nc_00017	CDIF630nc_017	#N/A	796440	796596	156	0.156	335	14.1461	90.6803
cds356	CDIF630_00478	CD630_03500	430438	430998	560	0.56	1190	50.2504	89.7329
rpsG	rpsG	CD630_00690	103533	104003	470	0.47	997	42.1006	89.5757
cds3324	CDIF630_03542	CD630_32460	3782828	3785011	2183	2.183	4623	195.217	89.4258
ptsI	ptsI	CD630_27550	3186301	3188013	1712	1.712	3623	152.989	89.3629
celG	celG	CD630_28810	3353748	3354479	731	0.731	1545	65.2411	89.2491
cds1932	CDIF630_02102	CD630_18970	2185263	2185721	458	0.458	968	40.876	89.2489
rpsK	rpsK	CD630_00960	121176	121574	398	0.398	840	35.4709	89.1229
cds2031	CDIF630_02208	CD630_19921	2284943	2285107	164	0.164	345	14.5684	88.8317
rplF	rplF	CD630_00860	115042	115584	542	0.542	1137	48.0124	88.5837
gcvH	gcvH	CD630_07290	876916	877293	377	0.377	781	32.9795	87.4787
etfB3	etfB3	CD630_10550	1232739	1233521	782	0.782	1618	68.3237	87.3705
cds866	CDIF630_01001	CD630_08810	1043277	1044320	1043	1.043	2155	90.9997	87.2481
fabK	fabK	CD630_11800	1365017	1365946	929	0.929	1913	80.7807	86.9545
rpsH	rpsH	CD630_00850	114613	115011	398	0.398	817	34.4997	86.6826
bcd	bcd	CD630_10540	1231544	1232680	1136	1.136	2327	98.2628	86.499
atpB2	atpB2	CD630_34740	4048760	4049464	704	0.704	1436	60.6383	86.134
rrf	rrf	CD630_21370	2458383	2458940	557	0.557	1125	47.5057	85.2884
CDIF630nc_00011	CDIF630nc_011	#N/A	528620	528750	130	0.13	262	11.0635	85.1042
accA	accA	CD630_19360	2218273	2219217	944	0.944	1894	79.9784	84.7229
CDIF630nc_00074	CDIF630nc_074	#N/A	2544906	2544987	81	0.081	162	6.84082	84.4545
CDIF630nc_00093	CDIF630nc_093	#N/A	3364734	3364881	147	0.147	289.5	12.2248	83.1618
cds2884	CDIF630_03094	CD630_28300	3287232	3287894	662	0.662	1300	54.8954	82.9236
bcp	bcp	CD630_18220	2091261	2091725	464	0.464	906	38.2579	82.4524
rph	rph	CD630_33080	3856294	3857643	1349	1.349	2616	110.467	81.8877
fusA2	fusA2	CD630_00700	104052	106118	2066	2.066	3999	168.867	81.7361
rplW	rplW	CD630_00750	109461	109751	290	0.29	560	23.6473	81.5423
cds1416	CDIF630_01564	CD630_14040	1609996	1611924	1928	1.928	3700	156.241	81.0378
cds1388	CDIF630_01536	CD630_13780	1579225	1579644	419	0.419	804	33.9507	81.028
cds1801	CDIF630_01968	CD630_17710	2037016	2037393	377	0.377	723	30.5303	80.9822
cds2485	CDIF630_02677	CD630_24340	2795907	2796509	602	0.602	1147	48.4347	80.4563
rbfA	rbfA	#	1505130	1505510	380	0.38	721	30.4459	80.1207
trxB2	trxB2	CD630_21170	2434229	2435137	908	0.908	1720	72.6309	79.99
atpF2	atpF2	CD630_34720	4047811	4048308	497	0.497	940	39.6936	79.8664
rpsB	rpsB	CD630_21400	2460745	2461458	713	0.713	1345	56.7957	79.6573
cds1659	CDIF630_01816	CD630_16390	1885353	1886489	1136	1.136	2135	90.1552	79.362
tsf	tsf	CD630_21390	2459755	2460666	911	0.911	1695	71.5752	78.5677
csrA	csrA	CD630_02340	303268	303480	212	0.212	393	16.5953	78.2798
fliN1	fliN1	CD630_02280	299426	299740	314	0.314	580	24.4918	77.9994
rpsE	rpsE	CD630_00880	116009	116518	509	0.509	939	39.6514	77.9006
pfkA	pfkA	CD630_33950	3955367	3956326	959	0.959	1769	74.7	77.8937
CDIF630nc_00091	CDIF630nc_091	#N/A	3241223	3241303	80	0.08	147	6.20741	77.5926
rpsQ	rpsQ	CD630_00810	112828	113082	254	0.254	465	19.6357	77.3058
cds800	CDIF630_00930	CD630_08120	970104	970514	410	0.41	748	31.586	77.039
cds3755	CDIF630_03995	CD630_36660	4260553	4260816	263	0.263	479	20.2269	76.9082
cat2	cat2	CD630_23390	2690523	2691830	1307	1.307	2379	100.459	76.862
rplC	rplC	CD630_00730	108179	108808	629	0.629	1138	48.0546	76.3984
oppB	oppB	CD630_08530	1013091	1014077	986	0.986	1781	75.2067	76.2746
cds931	CDIF630_01066	CD630_09400	1095650	1096261	611	0.611	1096.5	46.3022	75.781
cds2987	CDIF630_03200	CD630_29260	3395531	3396142	611	0.611	1093.5	46.1755	75.5737
rplB	rplB	CD630_00760	109781	110611	830	0.83	1484	62.6652	75.5003
cds1855	CDIF630_02024	CD630_18230	2091735	2092478	743	0.743	1325	55.9511	75.3043
acpP2	acpP2	CD630_11830	1367715	1367939	224	0.224	396	16.722	74.6518
sucD	sucD	CD630_23420	2693953	2695344	1391	1.391	2439	102.992	74.0419
CDIF630nc_00099	CDIF630nc_099	#N/A	3426096	3426175	79	0.079	138	5.82736	73.7641
hpr	hpr	CD630_09950	1144731	1145672	941	0.941	1622	68.4926	72.787
cds723	CDIF630_00850	CD630_07340	882177	882368	191	0.191	327	13.8083	72.2948
CDIF630nc_00046	CDIF630nc_046	#N/A	1518834	1518910	76	0.076	130	5.48954	72.2308
acpP1	acpP1	CD630_10620	1239831	1240058	227	0.227	385	16.2575	71.6189
cds2660	CDIF630_02858	#	2997905	2998087	182	0.182	308	13.006	71.4615
ndoA	ndoA	CD630_34610	4039401	4039763	362	0.362	612	25.8431	71.3897
effR	effR	CD630_20040	2299256	2299909	653	0.653	1091	46.0699	70.5512
accC	accC	CD630_19380	2220107	2221468	1361	1.361	2248	94.9269	69.7479
map1	map1	CD630_00920	119174	119920	746	0.746	1229	51.8973	69.5674
pgk	pgk	CD630_31730	3692251	3693453	1202	1.202	1977	83.4833	69.4537
nfnB	nfnB	CD630_15370	1767206	1768600	1394	1.394	2268	95.7714	68.7026
cds779	CDIF630_00909	CD630_07900	947324	947767	443	0.443	719	30.3614	68.5359
atpH	atpH	CD630_34710	4047269	4047814	545	0.545	877	37.0333	67.951
rpsS	rpsS	CD630_00770	110646	110927	281	0.281	451	19.0445	67.774
rplD	rplD	CD630_00740	108808	109461	653	0.653	1043	44.043	67.4472
atpZ	atpZ	CD630_34760	4049858	4050085	227	0.227	361	15.244	67.1544
msrAB	msrAB	CD630_21660	2490123	2491076	953	0.953	1514	63.9321	67.0851
tal2	tal2	CD630_23290	2677840	2678490	650	0.65	1031	43.5363	66.9789
vorA	vorA'1	CD630_01180	166338	166895	557	0.557	878	37.0755	66.5629
sigH	sigH	CD630_00570	88298	88945	647	0.647	1014	42.8184	66.18
secY	secY	CD630_00900	117238	118506	1268	1.268	1986	83.8633	66.1383
cds2395	CDIF630_02583	CD630_23440	2696946	2698331	1385	1.385	2144	90.5352	65.3684
cds3367	CDIF630_03588	CD630_32880	3836668	3836985	317	0.317	490	20.6914	65.2724
rplN	rplN	CD630_00820	113108	113476	368	0.368	567	23.9429	65.0621
plfB	plfB	CD630_07590	913681	915912	2231	2.231	3419	144.375	64.7131
cds2802	CDIF630_03011	CD630_27480	3175423	3175920	497	0.497	756	31.9238	64.233
cds2947	CDIF630_03160	CD630_28900	3365642	3366346	704	0.704	1063.5	44.9087	63.7908
cds3657	CDIF630_03891	CD630_35701	4156362	4156523	161	0.161	243	10.2612	63.7343
cds972	CDIF630_01110	CD630_09770	1125447	1126151	704	0.704	1054.5	44.5286	63.2509
cds1756	CDIF630_01920	CD630_17292	1989002	1989193	191	0.191	286	12.077	63.2303
cds2413	CDIF630_02604	CD630_23640	2716622	2716846	224	0.224	335	14.1461	63.1524
cds57	CDIF630_00119	CD630_00550	86966	87703	737	0.737	1097	46.3233	62.8539
apt	apt	CD630_27450	3170473	3170985	512	0.512	762	32.1772	62.846
cds3576	CDIF630_03805	CD630_34920	4067813	4068097	284	0.284	422	17.8199	62.7461
folB	folB	CD630_14510	1665638	1666003	365	0.365	541	22.8449	62.5889
ftsH2	ftsH2	CD630_35590	4144273	4146243	1970	1.97	2900	122.459	62.162
cds445	CDIF630_00567	CD630_04390	526769	526972	203	0.203	298	12.5837	61.9888
spoVG	spoVG	CD630_35160	4093890	4094168	278	0.278	407	17.1865	61.8219
fliW	fliW	CD630_02330	302882	303274	392	0.392	573	24.1962	61.725
nusG	nusG	CD630_00600	90878	91420	542	0.542	790	33.3595	61.549
pyrH	pyrH	CD630_21380	2458966	2459670	704	0.704	1019	43.0296	61.1216
mitS	mitS	CD630_34080	3972860	3974656	1796	1.796	2592	109.453	60.9427
rpsJ	rpsJ	CD630_00720	107776	108087	311	0.311	447	18.8756	60.6932
rplE	rplE	CD630_00840	113835	114377	542	0.542	771	32.5572	60.0687
bglA5	bglA5	CD630_31360	3639794	3641227	1433	1.433	2038	86.0592	60.0552
ftsZ	ftsZ	CD630_26460	3038748	3039908	1160	1.16	1643	69.3794	59.8098
cds2637	CDIF630_02835	CD630_25820	2971627	2972328	701	0.701	988	41.7205	59.5157
rpmJ	rpmJ	CD630_00941	120503	120616	113	0.113	158	6.67191	59.0434
cds990	CDIF630_01130	CD630_09940	1143415	1144491	1076	1.076	1501	63.3831	58.9062
cds3409	CDIF630_03632	CD630_33300	3878699	3879055	356	0.356	489	20.6491	58.0032
cds3412	CDIF630_03635	CD630_33330	3880547	3880789	242	0.242	331	13.9772	57.7571
lexA	lexA	CD630_19310	2214237	2214872	635	0.635	868	36.6533	57.7217
proC1	proC1	CD630_14950	1716529	1717332	803	0.803	1097	46.3233	57.6878
fabF	fabF	CD630_11840	1367968	1369206	1238	1.238	1691	71.4063	57.6787
tkt	tkt'1	CD630_23210	2668008	2668928	920	0.92	1253	52.9108	57.5117
cds2224	CDIF630_02406	CD630_21740	2499914	2500711	797	0.797	1084	45.7743	57.4333
fapR	fapR	CD630_11770	1362306	1362863	557	0.557	756	31.9238	57.3138
rpsP	rpsP	CD630_12530	1442123	1442395	272	0.272	368	15.5396	57.131
CDIF630nc_00102	CDIF630nc_102	#N/A	3874095	3874180	85	0.085	115	4.85613	57.131
cds952	CDIF630_01087	#	1109250	1109354	104	0.104	140.5	5.93293	57.0474
cds2967	CDIF630_03180	#	3382438	3382542	104	0.104	140.5	5.93293	57.0474
cds2671	CDIF630_02874	CD630_26200	3013327	3014112	785	0.785	1054	44.5075	56.6975
malY	malY	CD630_30290	3501648	3502832	1184	1.184	1577	66.5924	56.2436
yjiM	yjiM	CD630_17490	2010663	2011814	1151	1.151	1526	64.4388	55.9851
cwp2	cwp2	CD630_27910	3232302	3234173	1871	1.871	2457	103.752	55.4529
secE	secE	CD630_00590	90637	90858	221	0.221	288	12.1615	55.0292
mreB2	mreB2	CD630_11450	1327747	1328808	1061	1.061	1379	58.2314	54.8835
minE	minE	CD630_11510	1334824	1335108	284	0.284	367	15.4974	54.5683
fabZ	fabZ	CD630_01280	178205	178633	428	0.428	552	23.3094	54.4613
mrp	mrp	CD630_17300	1989282	1990094	812	0.812	1047	44.2119	54.4482
cstA	cstA	CD630_26000	2992360	2993781	1421	1.421	1824	77.0225	54.203
fabD	fabD	CD630_11810	1365962	1366912	950	0.95	1208	51.0105	53.6953
oppC	oppC	CD630_08540	1014061	1014972	911	0.911	1157	48.8569	53.63
rpsA	rpsA	CD630_09860	1134509	1135783	1274	1.274	1613	68.1126	53.4636
cds3300	CDIF630_03516	CD630_32210	3753783	3754901	1118	1.118	1415	59.7516	53.4451
spo0A	spo0A	CD630_12140	1397236	1398045	809	0.809	1018	42.9873	53.1364
CDIF630nc_00078	CDIF630nc_078	#N/A	2698504	2698606	102	0.102	128	5.40509	52.9911
cds784	CDIF630_00914	CD630_07950	950582	951301	719	0.719	901	38.0468	52.9162
truB	truB	CD630_13140	1508371	1509276	905	0.905	1132	47.8013	52.8191
terD2	terD2	CD630_16350	1879661	1880239	578	0.578	722	30.4881	52.7475
cds1664	CDIF630_01821	CD630_16440	1890921	1891475	554	0.554	692	29.2213	52.746
abfD	abfD	CD630_23410	2692264	2693760	1496	1.496	1856	78.3738	52.3889
cds1560	CDIF630_01713	CD630_15450	1778182	1778748	566	0.566	698	29.4746	52.0753
clpC	clpC	CD630_00260	48209	50656	2447	2.447	2984	126.006	51.4941
cds1525	CDIF630_01677	CD630_15111	1734294	1734476	182	0.182	220	9.29	51.0439
efp	efp	CD630_12460	1432275	1432832	557	0.557	670	28.2923	50.794
upp	upp	CD630_34790	4052049	4052678	629	0.629	754	31.8394	50.619
groL	groL	CD630_01940	257555	259183	1628	1.628	1945	82.132	50.4496
cds1202	CDIF630_01349	CD630_12000	1384369	1384731	362	0.362	430	18.1577	50.1594
cds1979	CDIF630_02149	#	2225764	2226012	248	0.248	293	12.3726	49.8895
rpoC	rpoC	CD630_00670	99213	102698	3485	3.485	4107	173.427	49.7639
cds724	CDIF630_00851	CD630_07350	882387	882803	416	0.416	489	20.6491	49.6373
nfnA	nfnA	CD630_15360	1766313	1767206	893	0.893	1044	44.0853	49.3676
comEB2	comEB2	CD630_34770	4050270	4050707	437	0.437	509	21.4937	49.1846
adk	adk	CD630_00910	118523	119173	650	0.65	757	31.966	49.1785
cds2438	CDIF630_02629	CD630_23880	2742563	2743165	602	0.602	699	29.5169	49.0313
cwp22	cwp22	CD630_27130	3123141	3125075	1934	1.934	2245	94.8002	49.0177
cds3754	CDIF630_03994	CD630_36650	4260353	4260538	185	0.185	214	9.03663	48.8467
nfo	nfo	CD630_05600	651680	652516	836	0.836	967	40.8338	48.8442
jag	khpB	CD630_36770	4271945	4272574	629	0.629	724	30.5725	48.605
dnaC	dnaC	CD630_36570	4252617	4253945	1328	1.328	1528	64.5232	48.5868
cbiO	cbiO	CD630_03270	398397	399218	821	0.821	935	39.4825	48.0907
sigA2	sigA2	CD630_14980	1719622	1720506	884	0.884	1000	42.2273	47.7684
cds1319	CDIF630_01467	CD630_13110	1505500	1506171	671	0.671	759	32.0505	47.7653
cds2856	CDIF630_03066	CD630_28010	3256768	3257061	293	0.293	331	13.9772	47.7038
cds510	CDIF630_00633	CD630_05210	606902	607606	704	0.704	794	33.5284	47.6256
cds1450	CDIF630_01601	#	1652987	1653580	593	0.593	668	28.2078	47.568
cds2049	CDIF630_02227	CD630_20080	2302570	2303466	896	0.896	1008	42.5651	47.5057
cds2414	CDIF630_02605	CD630_23650	2716851	2717942	1091	1.091	1226	51.7706	47.4524
cds2431	CDIF630_02622	CD630_23820	2732791	2734050	1259	1.259	1408	59.456	47.2248
sigA1	sigA1	CD630_14550	1669331	1670497	1166	1.166	1303	55.0221	47.1888
cds2610	CDIF630_02808	CD630_25570	2942661	2943185	524	0.524	585	24.7029	47.143
cds3758	CDIF630_03998	CD630_36690	4263148	4263723	575	0.575	638	26.941	46.8539
cds3749	CDIF630_03989	CD630_36610	4257383	4257703	320	0.32	355	14.9907	46.8459
flgM	flgM	CD630_02290	299891	300166	275	0.275	305	12.8793	46.8339
coaX	coaX	CD630_35550	4140457	4141227	770	0.77	854	36.0621	46.8339
cds3064	CDIF630_03277	CD630_29930	3460689	3461315	626	0.626	690	29.1368	46.5444
glmM	glmM	CD630_01190	167065	168411	1346	1.346	1472	62.1585	46.1802
tlpB2	tlpB2	CD630_13120	1506826	1507935	1109	1.109	1205.82	50.9184	45.9138
infB	infB	CD630_13090	1503147	1505087	1940	1.94	2106	88.9306	45.8405
cwp66	cwp66	CD630_27890	3229623	3231455	1832	1.832	1986	83.8633	45.7769
xynD	xynD	CD630_30690	3548571	3549380	809	0.809	875	36.9489	45.6722
sepF	sepF	CD630_26220	3014398	3014856	458	0.458	495	20.9025	45.6386
uvrA	uvrA	CD630_34110	3977875	3980700	2825	2.825	3051	128.835	45.6054
cds1780	CDIF630_01946	CD630_17511	2015404	2015637	233	0.233	251	10.599	45.4894
cds859	CDIF630_00994	CD630_08740	1035028	1035783	755	0.755	810.5	34.2252	45.3314
cds1856	CDIF630_02025	CD630_18240	2092606	2095263	2657	2.657	2845	120.137	45.2151
cds3658	CDIF630_03892	CD630_35710	4156533	4157030	497	0.497	531	22.4227	45.116
fabH	fabH	CD630_11790	1363922	1364908	986	0.986	1048	44.2542	44.8825
cat1	cat1	CD630_23430	2695375	2696919	1544	1.544	1639	69.2105	44.8254
cds689	CDIF630_00816	CD630_07010	837789	838379	590	0.59	626	26.4343	44.8038
accD	accD	CD630_19370	2219238	2220092	854	0.854	906	38.2579	44.7985
thyX	thyX	CD630_00540	86195	86953	758	0.758	803	33.9085	44.7342
cds3089	CDIF630_03303	CD630_30180	3490949	3491416	467	0.467	489	20.6491	44.2166
mcsB	mcsB	CD630_00250	47197	48222	1025	1.025	1073	45.3098	44.2047
CDIF630nc_00104	CDIF630nc_104	#N/A	3914480	3914560	80	0.08	83	3.50486	43.8108
hcp	hcp	CD630_21680	2492476	2494068	1592	1.592	1644	69.4216	43.6065
fliT	fliT	CD630_02380	305801	306136	335	0.335	344	14.5262	43.3617
terD4	terD4	CD630_17990	2065071	2065652	581	0.581	594	25.083	43.1721
glyQ	glyQ	CD630_24330	2794869	2795747	878	0.878	889	37.54	42.7563
serS1	serS1	CD630_00140	23247	24518	1271	1.271	1284	54.2198	42.6592
cds68	CDIF630_00131	CD630_00650	94196	94984	788	0.788	790	33.3595	42.3344
rlmH	rlmH	CD630_36490	4242455	4242934	479	0.479	478	20.1846	42.1391
cds508	CDIF630_00631	CD630_05190	603872	605050	1178	1.178	1158	48.8992	41.5103
dapB1	dapB1	CD630_32260	3760001	3760750	749	0.749	734	30.9948	41.3816
rpmG	rpmG	CD630_00581	90462	90611	149	0.149	146	6.16518	41.377
cds2670	CDIF630_02873	CD630_26190	3012765	3013292	527	0.527	516	21.7893	41.3459
groS	groS	CD630_01930	257238	257522	284	0.284	278	11.7392	41.3351
cds2678	CDIF630_02881	CD630_26270	3019510	3019779	269	0.269	261	11.0213	40.9714
dnaK	dnaK	CD630_24610	2824479	2826326	1847	1.847	1792	75.6712	40.9698
dltC	dltC	CD630_28510	3318160	3318390	230	0.23	223	9.41668	40.9421
cds2796	CDIF630_03005	CD630_27420	3167089	3167703	614	0.614	589	24.8719	40.5079
cds1082	CDIF630_01227	CD630_10830	1260054	1260329	275	0.275	263	11.1058	40.3846
cds1136	CDIF630_01282	CD630_11350	1318535	1319809	1274	1.274	1215	51.3061	40.2717
cds1295	CDIF630_01443	CD630_12890	1481314	1482990	1676	1.676	1593	67.268	40.1361
cds1874	CDIF630_02044	CD630_18420	2119049	2119795	746	0.746	708	29.8969	40.0763
cds1347	CDIF630_01495	CD630_13390	1539186	1540382	1196	1.196	1119	47.2523	39.5086
exoA	exoA	CD630_13410	1541877	1542629	752	0.752	702	29.6435	39.4196
cds3328	CDIF630_03547	CD630_32500	3789232	3789768	536	0.536	500	21.1136	39.3911
cds2672	CDIF630_02875	CD630_26210	3014122	3014379	257	0.257	238	10.0501	39.1054
xynB	xynB	CD630_30680	3548069	3548551	482	0.482	446	18.8334	39.0734
rpoZ	rpoZ	CD630_25871	2978529	2978795	266	0.266	246	10.3879	39.0523
cooS	cooS	CD630_07160	860911	862830	1919	1.919	1771	74.7845	38.9705
aroF1	aroF1	CD630_14530	1666483	1667268	785	0.785	723	30.5303	38.8921
glmS	glmS	CD630_01200	168678	170510	1832	1.832	1683	71.0685	38.7928
cds1404	CDIF630_01552	CD630_13920	1596988	1597332	344	0.344	316	13.3438	38.7902
murE	murE	CD630_26640	3061237	3062691	1454	1.454	1324	55.9089	38.4518
cds2719	CDIF630_02922	CD630_26680	3066312	3067193	881	0.881	800	33.7818	38.3448
cds2231	CDIF630_02413	CD630_21810	2509899	2510663	764	0.764	693	29.2635	38.303
mreC	mreC	CD630_11460	1328818	1329711	893	0.893	807	34.0774	38.1606
cds3389	CDIF630_03611	CD630_33100	3860013	3860951	938	0.938	845	35.682	38.0405
cds2461	CDIF630_02653	CD630_24110	2768652	2769488	836	0.836	752	31.7549	37.9843
cds3390	CDIF630_03612	CD630_33110	3861053	3861475	422	0.422	378	15.9619	37.8244
cds3629	CDIF630_03860	CD630_35450	4124567	4125271	704	0.704	630.333	26.6172	37.8086
cds1137	CDIF630_01283	CD630_11360	1319920	1320864	944	0.944	843	35.5976	37.7093
fliE	fliE	CD630_02470	315306	315623	317	0.317	282	11.9081	37.5649
thrS	thrS	CD630_05740	668191	670110	1919	1.919	1705	71.9975	37.5182
plsX	plsX	CD630_11780	1362874	1363896	1022	1.022	905	38.2157	37.393
cds1930	CDIF630_02100	CD630_18950	2184427	2184810	383	0.383	337	14.2306	37.1556
cds3330	CDIF630_03549	CD630_32520	3790786	3791031	245	0.245	215	9.07886	37.0566
acd	acd	CD630_13040	1494351	1496174	1823	1.823	1597	67.4369	36.9923
cds2782	CDIF630_02991	CD630_27290	3150286	3150726	440	0.44	385	16.2575	36.9489
cds2677	CDIF630_02880	CD630_26260	3018129	3019484	1355	1.355	1179	49.7859	36.7424
cds2496	CDIF630_02688	CD630_24440	2804436	2804999	563	0.563	489	20.6491	36.677
cdsA	cdsA	CD630_21350	2456622	2457401	779	0.779	676	28.5456	36.6439
cds2922	CDIF630_03134	CD630_28660	3335597	3336946	1349	1.349	1168	49.3214	36.5615
cds3447	CDIF630_03671	CD630_33682	3920918	3921094	176	0.176	151	6.37632	36.2291
cds1476	CDIF630_01627	CD630_14630	1676271	1676717	446	0.446	380	16.0464	35.9784
cds2594	CDIF630_02792	CD630_25400	2920172	2921506	1334	1.334	1134	47.8857	35.8963
cds2581	CDIF630_02779	CD630_25270	2905605	2906246	641	0.641	544	22.9716	35.8372
cds305	CDIF630_00421	CD630_02960	362711	362974	263	0.263	223	9.41668	35.8049
codY	codY	CD630_12750	1466370	1467155	785	0.785	664	28.0389	35.7183
fliI	fliI	CD630_02510	319009	320328	1319	1.319	1114	47.0412	35.6643
cds826	CDIF630_00957	CD630_08380	999020	999331	311	0.311	262	11.0635	35.5741
dnaJ	dnaJ	CD630_24600	2823114	2824268	1154	1.154	972	41.0449	35.5675
terD3	terD3	CD630_16360	1880325	1880954	629	0.629	528	22.296	35.4467
cds1217	CDIF630_01364	CD630_12150	1398458	1399579	1121	1.121	939	39.6514	35.3714
cds2698	CDIF630_02901	CD630_26470	3040095	3040448	353	0.353	295	12.457	35.2891
hydN1	hydN1	CD630_33130	3863024	3863539	515	0.515	426	17.9888	34.9297
tepA	tepA	CD630_13230	1518060	1518794	734	0.734	607	25.6319	34.9209
cds533	CDIF630_00658	CD630_05450	634742	635353	611	0.611	505	21.3248	34.9014
cds30	CDIF630_00091	CD630_00290	53371	54465	1094	1.094	904	38.1734	34.8935
infA	infA	CD630_00940	120249	120467	218	0.218	180	7.60091	34.8665
yloV	yloV	CD630_25610	2946439	2948082	1643	1.643	1354	57.1757	34.7996
nrdG	nrdG	CD630_01090	145688	146227	539	0.539	444	18.7489	34.7846
cds878	CDIF630_01013	CD630_08930	1059265	1060755	1490	1.49	1221	51.5595	34.6037
cds1828	CDIF630_01997	CD630_17980	2064097	2065014	917	0.917	750	31.6704	34.537
cbiF	cbiF	CD630_34260	4002129	4002881	752	0.752	614	25.9275	34.4781
copZ	copZ	CD630_11320	1316792	1317004	212	0.212	173	7.30532	34.459
fliS2	fliS2	CD630_02360	303894	304247	353	0.353	288	12.1615	34.4517
asd	asd	CD630_32240	3757929	3758930	1001	1.001	816	34.4574	34.423
cds2172	CDIF630_02354	#	2445187	2445333	146	0.146	119	5.02504	34.4181
yedF	yedF	CD630_36670	4260889	4261491	602	0.602	489	20.6491	34.3009
hemZ	hemZ	CD630_27410	3165442	3166998	1556	1.556	1263	53.333	34.2757
def2	def2	CD630_25850	2974103	2974543	440	0.44	357	15.0751	34.2617
whiA	whiA	CD630_33970	3960261	3961208	947	0.947	766	32.3461	34.1564
cds99	CDIF630_00162	CD630_00930	119942	120211	269	0.269	217	9.16331	34.0644
valS	valS	CD630_32560	3795788	3798454	2666	2.666	2145	90.5775	33.975
htpG	htpG	CD630_02730	338713	340650	1937	1.937	1552	65.5367	33.8341
cds1933	CDIF630_02103	CD630_18980	2185766	2186554	788	0.788	631	26.6454	33.814
cbiN	cbiN	CD630_03250	397422	397706	284	0.284	227	9.58559	33.7521
cds2462	CDIF630_02654	CD630_24120	2769501	2770139	638	0.638	506	21.367	33.4906
bglF5	bglF5	CD630_31370	3641250	3643091	1841	1.841	1456	61.4829	33.3965
cds2667	CDIF630_02869	CD630_26160	3007591	3007863	272	0.272	215	9.07886	33.3782
prs	prs	CD630_35140	4091253	4092203	950	0.95	749	31.6282	33.2929
pnp	pnp	CD630_13180	1511907	1514018	2111	2.111	1664	70.2662	33.2857
fabG1	fabG1	CD630_11820	1366912	1367661	749	0.749	590	24.9141	33.2631
cds2768	CDIF630_02973	CD630_27151	3127291	3127611	320	0.32	252	10.6413	33.254
cds555	CDIF630_00680	CD630_05670	660891	661739	848	0.848	666	28.1234	33.1643
yabN	yabN	CD630_34970	4069634	4071082	1448	1.448	1131	47.759	32.9828
gapN	gapN	CD630_05800	677927	679387	1460	1.46	1136	47.9702	32.8563
yloU	yloU	CD630_25620	2948101	2948451	350	0.35	272	11.4858	32.8166
tkt1	tkt1	CD630_23220	2668931	2669743	812	0.812	631	26.6454	32.8145
cds1237	CDIF630_01384	CD630_12340	1421848	1422099	251	0.251	195	8.23432	32.806
mobB	mobB	CD630_10820	1259402	1259935	533	0.533	414	17.4821	32.7994
cds2046	CDIF630_02223	#	2300857	2301036	179	0.179	139	5.86959	32.791
cds1085	CDIF630_01230	CD630_10860	1263894	1265057	1163	1.163	889	37.54	32.2786
cds1455	CDIF630_01606	CD630_14420	1657983	1658792	809	0.809	617	26.0542	32.2055
prfA	prfA	CD630_34840	4055527	4056591	1064	1.064	810	34.2041	32.1467
cds58	CDIF630_00120	CD630_00560	87706	88233	527	0.527	399	16.8487	31.9709
cds1718	CDIF630_01879	CD630_16940	1950243	1950698	455	0.455	344	14.5262	31.9257
terD1	terD1	CD630_16340	1879044	1879622	578	0.578	436	18.4111	31.8531
thiN	thiN	CD630_25740	2963250	2963891	641	0.641	483	20.3958	31.8187
iorA	iorA	CD630_23810	2730943	2732730	1787	1.787	1341	56.6268	31.6882
cds1040	CDIF630_01184	CD630_10440	1221219	1222472	1253	1.253	939	39.6514	31.6452
fba	fba	CD630_04030	482038	482964	926	0.926	691	29.179	31.5108
cds1740	CDIF630_01903	CD630_17150	1973499	1973930	431	0.431	319	13.4705	31.254
cds3697	CDIF630_03931	CD630_36080	4200210	4200938	728	0.728	535	22.5916	31.0324
cds3651	CDIF630_03885	CD630_35650	4150640	4151353	713	0.713	523	22.0849	30.9746
mcsA	mcsA	CD630_00240	46687	47181	494	0.494	362	15.2863	30.9439
cds1321	CDIF630_01469	#	1508086	1508358	272	0.272	199	8.40322	30.8942
glyS	glyS	CD630_24320	2792803	2794869	2066	2.066	1510	63.7632	30.8631
dapA3	dapA3	CD630_32250	3759047	3759934	887	0.887	648	27.3633	30.8492
cds3701	CDIF630_03937	CD630_36140	4204527	4205144	617	0.617	450	19.0023	30.7978
tdcB	tdcB	CD630_25140	2886443	2887660	1217	1.217	886	37.4134	30.7423
sstT	sstT	CD630_26930	3096525	3097733	1208	1.208	874	36.9066	30.5518
cds2674	CDIF630_02877	CD630_26230	3014896	3015600	704	0.704	509	21.4937	30.5308
panT	panT	CD630_35560	4141246	4141836	590	0.59	426	17.9888	30.4895
bioB2	bioB2	CD630_21550	2478110	2479195	1085	1.085	781	32.9795	30.3958
cds818	CDIF630_00949	CD630_08300	989593	990777	1184	1.184	852	35.9776	30.3865
ybaB	ybaB	CD630_00170	27461	27811	350	0.35	251	10.599	30.283
cds1102	CDIF630_01247	CD630_11040	1279731	1280150	419	0.419	300	12.6682	30.2343
cds1364	CDIF630_01512	CD630_13560	1557190	1557618	428	0.428	305	12.8793	30.0919
nrdF	nrdF	CD630_29940	3461391	3462362	971	0.971	690	29.1368	30.007
fliD	fliD	CD630_02370	304275	305798	1523	1.523	1082	45.6899	29.9999
cds1483	CDIF630_01634	CD630_14700	1687159	1687458	299	0.299	212	8.95218	29.9404
cds3571	CDIF630_03800	#	4060865	4060978	113	0.113	80	3.37818	29.8954
cds2206	CDIF630_02388	CD630_21570	2480663	2481091	428	0.428	303	12.7949	29.8945
CDIF630nc_00058	CDIF630nc_058	#N/A	1780121	1780374	253	0.253	179	7.55868	29.8762
nusA	nusA	CD630_13070	1501382	1502536	1154	1.154	808	34.1196	29.5664
cds3747	CDIF630_03987	CD630_36590	4254414	4256408	1994	1.994	1396	58.9493	29.5633
tyrS	tyrS	CD630_15210	1747826	1749034	1208	1.208	843	35.5976	29.4682
cds865	CDIF630_01000	CD630_08800	1042810	1043256	446	0.446	311	13.1327	29.4455
ermB1	ermB1	CD630_20070	2301592	2302329	737	0.737	510.5	21.557	29.2497
gloA	gloA	CD630_11340	1318032	1318403	371	0.371	256	10.8102	29.1379
cds971	CDIF630_01109	CD630_09760	1125014	1125445	431	0.431	296.5	12.5204	29.0496
cds2948	CDIF630_03161	CD630_28910	3366348	3366779	431	0.431	296.5	12.5204	29.0496
yyaL	yyaL	CD630_15680	1799897	1801933	2036	2.036	1395	58.907	28.9327
mreB1	mreB1	CD630_01270	177170	178189	1019	1.019	697	29.4324	28.8836
folP	folP	CD630_14500	1664836	1665627	791	0.791	539	22.7605	28.7743
cds1699	CDIF630_01860	CD630_16750	1935879	1936211	332	0.332	226	9.54336	28.7451
rnhB	rnhB	CD630_12620	1452689	1453456	767	0.767	521	22.0004	28.6837
spsB3	spsB3	CD630_13310	1529795	1530325	530	0.53	359	15.1596	28.603
cds3420	CDIF630_03643	CD630_33420	3890335	3890841	506	0.506	342	14.4417	28.541
cds1289	CDIF630_01437	CD630_12830	1476069	1476326	257	0.257	173	7.30532	28.4254
cds776	CDIF630_00906	CD630_07870	944793	945053	260	0.26	175	7.38977	28.4222
cds1488	CDIF630_01639	CD630_14750	1694748	1695356	608	0.608	409	17.2709	28.4062
tadA	tadA	CD630_00150	24839	25294	455	0.455	306	12.9215	28.399
minD	minD	CD630_11500	1334009	1334806	797	0.797	536	22.6338	28.3988
flgL	flgL	CD630_02320	301934	302866	932	0.932	626	26.4343	28.3629
vorA1	vorA1	CD630_01170	165585	166337	752	0.752	505	21.3248	28.3574
flgD	flgD	CD630_02540	322057	322665	608	0.608	407	17.1865	28.2673
cds3293	CDIF630_03509	CD630_32150	3744831	3745592	761	0.761	506	21.367	28.0775
recA	recA	CD630_13280	1524534	1525580	1046	1.046	695	29.3479	28.0573
cds2410	CDIF630_02601	CD630_23610	2714530	2715282	752	0.752	499	21.0714	28.0205
cobQ	cobQ	CD630_34350	4010277	4011791	1514	1.514	1003	42.3539	27.9749
vorC1	vorC1	CD630_01150	164262	164477	215	0.215	142	5.99627	27.8896
cds3034	CDIF630_03247	CD630_29630	3424556	3425965	1409	1.409	929	39.2291	27.8418
rpoB	rpoB	CD630_00660	95455	99171	3716	3.716	2449	103.415	27.8295
ackA	ackA	CD630_11750	1360085	1361281	1196	1.196	786	33.1906	27.7514
cshA1	cshA1	CD630_07610	917357	918970	1613	1.613	1060	44.7609	27.7501
rsmI	rsmI	CD630_35460	4125294	4126127	833	0.833	547	23.0983	27.7291
cwp10	cwp10	CD630_27960	3243321	3245201	1880	1.88	1232	52.024	27.6723
miaA	miaA	CD630_19750	2260969	2261904	935	0.935	611	25.8009	27.5945
vorB1	vorB1	CD630_01160	164506	165585	1079	1.079	703	29.6858	27.5123
cds2488	CDIF630_02680	CD630_24360	2797466	2798845	1379	1.379	897	37.8778	27.4676
ansB	ansB	CD630_25160	2890068	2891063	995	0.995	646	27.2788	27.4159
cds2225	CDIF630_02407	CD630_21750	2500771	2501433	662	0.662	428	18.0733	27.301
dnaE	dnaE	CD630_33960	3956535	3960104	3569	3.569	2306	97.3761	27.2838
rnfB	rnfB	CD630_11420	1325198	1326169	971	0.971	627	26.4765	27.2672
cwp25	cwp25	CD630_08440	1004797	1005738	941	0.941	606	25.5897	27.1942
cds1315	CDIF630_01463	CD630_13071	1502549	1502824	275	0.275	177	7.47422	27.179
cds3108	CDIF630_03322	CD630_30380	3514370	3515779	1409	1.409	906	38.2579	27.1525
ndoAI	ndoAI	CD630_34620	4039753	4040040	287	0.287	184	7.76982	27.0725
cds2844	CDIF630_03053	CD630_27900	3231488	3232195	707	0.707	453	19.1289	27.0565
cds1931	CDIF630_02101	CD630_18960	2184812	2185162	350	0.35	224	9.45891	27.0254
dtd	dtd	CD630_27430	3167718	3168167	449	0.449	287	12.1192	26.9916
cds1124	CDIF630_01269	CD630_11241	1307246	1307467	221	0.221	141	5.95404	26.9414
cds317	CDIF630_00433	CD630_03080	375157	375648	491	0.491	313	13.2171	26.9188
cds1316	CDIF630_01464	CD630_13080	1502814	1503125	311	0.311	198	8.361	26.8842
ermB2	ermB2	CD630_20100	2303999	2304736	737	0.737	468.5	19.7835	26.8432
cds3696	CDIF630_03930	CD630_36070	4199271	4200188	917	0.917	580	24.4918	26.7086
cds2879	CDIF630_03089	CD630_28250	3282334	3282864	530	0.53	333	14.0617	26.5315
lysS	lysS	CD630_35520	4137220	4138749	1529	1.529	956	40.3693	26.4024
dut	dut	CD630_24030	2755903	2756334	431	0.431	269	11.3591	26.3553
cds1557	CDIF630_01710	CD630_15420	1775575	1776615	1040	1.04	647	27.321	26.2702
cds1309	CDIF630_01457	CD630_13020	1492959	1493279	320	0.32	198	8.361	26.1281
ybbK	ybbK	CD630_07100	852251	852664	413	0.413	255	10.768	26.0725
cds2091	CDIF630_02270	CD630_20480	2346090	2346962	872	0.872	538	22.7183	26.0531
aspS	aspS	CD630_27390	3162329	3164116	1787	1.787	1100	46.45	25.9933
cds880	CDIF630_01015	CD630_08950	1062676	1063590	914	0.914	561	23.6895	25.9185
cds1493	CDIF630_01644	CD630_14800	1701629	1701781	152	0.152	93	3.92713	25.8364
ccpA	ccpA	CD630_10640	1241757	1242773	1016	1.016	620	26.1809	25.7686
cds970	CDIF630_01108	CD630_09750	1124400	1124996	596	0.596	363.5	15.3496	25.7544
cds2949	CDIF630_03162	CD630_28920	3366797	3367393	596	0.596	363.5	15.3496	25.7544
uppS1	uppS1	CD630_21360	2457414	2458148	734	0.734	447	18.8756	25.7161
cds1365	CDIF630_01513	CD630_13570	1557761	1558516	755	0.755	457	19.2979	25.5601
cds248	CDIF630_00363	CD630_02410	310046	310663	617	0.617	373	15.7508	25.528
tlpB6	tlpB6	CD630_17190	1978201	1979310	1109	1.109	667.787	28.1988	25.4272
cds1657	CDIF630_01814	CD630_16370	1880944	1883703	2759	2.759	1661	70.1395	25.4221
CDIF630nc_00103	CDIF630nc_103	#N/A	3906454	3906722	268	0.268	161	6.79859	25.3679
dapF	dapF	CD630_25900	2980330	2981160	830	0.83	497	20.9869	25.2855
hprK	hprK	CD630_34090	3974870	3975799	929	0.929	555	23.4361	25.2273
nrdE	nrdE	CD630_29950	3462375	3464474	2099	2.099	1253	52.9108	25.2076
int2	int2	CD630_10910	1269131	1270324	1193	1.193	712	30.0658	25.2019
cds234	CDIF630_00349	CD630_02270	298974	299402	428	0.428	255	10.768	25.1588
acsD	acsD	CD630_07250	871448	872392	944	0.944	562	23.7317	25.1395
CDIF630nc_00072	CDIF630nc_072	#N/A	2221996	2222094	98	0.098	58	2.44918	24.9916
sinR	sinR	CD630_22140	2551360	2551698	338	0.338	200	8.44545	24.9865
trmL	trmL	CD630_05660	660385	660855	470	0.47	277	11.697	24.8871
tkt	tkt'2	CD630_34590	4037469	4038410	941	0.941	553	23.3517	24.8158
cds1743	CDIF630_01907	CD630_17180	1977178	1977546	368	0.368	216	9.12109	24.7856
proS2	proS2	CD630_00500	80409	81854	1445	1.445	847	35.7665	24.7519
fhs	fhs	CD630_07180	864168	865844	1676	1.676	982	41.4672	24.7417
coaBC	coaBC	CD630_25870	2977325	2978524	1199	1.199	700	29.5591	24.6531
cds2409	CDIF630_02600	CD630_23600	2714032	2714517	485	0.485	282	11.9081	24.5528
cds1157	CDIF630_01303	CD630_11560	1338949	1340031	1082	1.082	629	26.5609	24.548
appA	appA	CD630_26720	3071777	3073336	1559	1.559	906	38.2579	24.54
cds2196	CDIF630_02378	CD630_21480	2469500	2470474	974	0.974	566	23.9006	24.5386
cds251	CDIF630_00366	CD630_02440	312071	313546	1475	1.475	857	36.1888	24.5348
cds827	CDIF630_00958	CD630_08390	999434	1000045	611	0.611	355	14.9907	24.5347
cwp18	cwp18	CD630_10470	1225196	1226248	1052	1.052	610	25.7586	24.4854
cds502	CDIF630_00625	CD630_05130	591229	591417	188	0.188	109	4.60277	24.4828
uvrB	uvrB	CD630_34120	3980719	3982689	1970	1.97	1142	48.2235	24.4789
bglG4	bglG4	CD630_31380	3643217	3644050	833	0.833	482	20.3535	24.434
aroC	aroC	CD630_18350	2109273	2110352	1079	1.079	623	26.3076	24.3814
cds191	CDIF630_00304	CD630_01830	246533	247555	1022	1.022	590	24.9141	24.3778
fliN2	fliN2	CD630_02710	336788	337162	374	0.374	214	9.03663	24.1621
cds341	CDIF630_00461	CD630_03330	407428	409026	1598	1.598	914	38.5957	24.1525
cds1716	CDIF630_01877	CD630_16920	1949357	1949725	368	0.368	210	8.86772	24.0971
pepD	pepD	CD630_07080	848035	849486	1451	1.451	828	34.9642	24.0966
mutX	mutX	CD630_07050	843280	843756	476	0.476	271	11.4436	24.0411
tlpB1	tlpB1	CD630_08170	975750	976859	1109	1.109	630.472	26.6231	24.0064
CDIF630nc_00080	CDIF630nc_080	#N/A	2822626	2822927	301	0.301	171	7.22086	23.9896
metV	metV	CD630_07210	867582	868256	674	0.674	378	15.9619	23.6823
prfB	prfB	CD630_01440	197352	198368	1016	1.016	569	24.0273	23.6489
cds2060	CDIF630_02238	CD630_20171	2312631	2312771	140	0.14	78	3.29373	23.5266
ispH	ispH	CD630_18180	2084784	2085623	839	0.839	467	19.7201	23.5043
CDIF630nc_00060	CDIF630nc_060	#N/A	1821040	1821121	81	0.081	45	1.90023	23.4596
murG	murG	CD630_26510	3042957	3044183	1226	1.226	680	28.7145	23.4213
cds1708	CDIF630_01869	CD630_16840	1942722	1943411	689	0.689	382	16.1308	23.4119
minC	minC	CD630_11490	1333302	1333985	683	0.683	375	15.8352	23.1848
uvrC	uvrC	CD630_34100	3975799	3977616	1817	1.817	994	41.9739	23.1007
fliS1	fliS1	CD630_02350	303502	303897	395	0.395	216	9.12109	23.0914
cds1449	CDIF630_01600	CD630_14360	1651453	1652922	1469	1.469	802	33.8663	23.054
cbiM	cbiM	CD630_03240	396680	397432	752	0.752	410	17.3132	23.0228
cds860	CDIF630_00995	#	1035770	1036672	902	0.902	491	20.7336	22.9862
cds3478	CDIF630_03703	CD630_33980	3961225	3961650	425	0.425	231	9.7545	22.9518
tkt2	tkt2	CD630_34600	4038403	4039230	827	0.827	449	18.96	22.9263
cds3361	CDIF630_03582	CD630_32820	3826788	3829157	2369	2.369	1283	54.1776	22.8694
cds744	CDIF630_00873	CD630_07550	907896	908699	803	0.803	434	18.3266	22.8227
cds3487	CDIF630_03712	CD630_34070	3970939	3972720	1781	1.781	961	40.5804	22.7852
cds1126	CDIF630_01271	CD630_11260	1309068	1309934	866	0.866	467	19.7201	22.7715
flgK	flgK	CD630_02310	300605	301915	1310	1.31	706	29.8124	22.7576
cds3739	CDIF630_03975	CD630_36510	4245117	4245914	797	0.797	429	18.1155	22.7296
pgcA1	pgcA1	CD630_15770	1810354	1812051	1697	1.697	913	38.5535	22.7186
grpE	grpE	CD630_24620	2826418	2827038	620	0.62	333	14.0617	22.6801
cds1507	CDIF630_01659	CD630_14940	1715905	1716489	584	0.584	313	13.2171	22.6321
cds249	CDIF630_00364	CD630_02420	310636	311280	644	0.644	345	14.5684	22.6217
cds3432	CDIF630_03655	CD630_33550	3903922	3904440	518	0.518	277	11.697	22.581
cds1843	CDIF630_02012	#	2080403	2080744	341	0.341	182	7.68536	22.5377
cds3632	CDIF630_03863	CD630_35480	4126952	4127845	893	0.893	476	20.1002	22.5086
pncB	pncB	CD630_35430	4122484	4123914	1430	1.43	762	32.1772	22.5015
ftsH1	ftsH1	CD630_18280	2098679	2100496	1817	1.817	968	40.876	22.4964
guaB	guaB	CD630_23350	2685322	2686821	1499	1.499	793	33.4862	22.339
hpt1	hpt1	CD630_26910	3094607	3095134	527	0.527	278	11.7392	22.2755
cfa	cfa	CD630_01770	239674	240861	1187	1.187	625	26.392	22.2342
cds1144	CDIF630_01290	CD630_11430	1326389	1326973	584	0.584	307	12.9638	22.1982
cds2088	CDIF630_02267	CD630_20450	2342422	2342637	215	0.215	113	4.77168	22.1939
noc	noc	CD630_36730	4266805	4267590	785	0.785	412	17.3976	22.1626
thiH2	thiH2	CD630_21560	2479196	2480572	1376	1.376	719	30.3614	22.065
cds1269	CDIF630_01416	CD630_12630	1453514	1454530	1016	1.016	528	22.296	21.9449
nit	nit	CD630_28420	3308795	3309721	926	0.926	481	20.3113	21.9345
cds2003	CDIF630_02173	CD630_19680	2254527	2255213	686	0.686	356	15.0329	21.9139
cds1658	CDIF630_01815	CD630_16380	1883790	1885352	1562	1.562	810	34.2041	21.8976
folK	folK	CD630_14520	1665996	1666502	506	0.506	262	11.0635	21.8647
cds2178	CDIF630_02360	CD630_21290	2450444	2451448	1004	1.004	518	21.8737	21.7866
cds2223	CDIF630_02405	CD630_21730	2498606	2499781	1175	1.175	606	25.5897	21.7785
engB	engB	CD630_33000	3848099	3848710	611	0.611	311	13.1327	21.4937
cds1799	CDIF630_01966	CD630_17690	2032004	2036257	4253	4.253	2164	91.3798	21.486
cds1510	CDIF630_01662	CD630_14970	1718855	1719331	476	0.476	242	10.219	21.4685
cds1448	CDIF630_01599	CD630_14350	1649951	1651342	1391	1.391	706	29.8124	21.4324
cds1044	CDIF630_01188	CD630_10480	1226620	1227189	569	0.569	288	12.1615	21.3734
cds316	CDIF630_00432	CD630_03070	374703	375146	443	0.443	224	9.45891	21.3519
cds1735	CDIF630_01898	CD630_17100	1970126	1970497	371	0.371	187	7.8965	21.2844
purH	purH'	CD630_08410	1001260	1002435	1175	1.175	590	24.9141	21.2035
smpB	smpB	CD630_31570	3672425	3672880	455	0.455	228	9.62781	21.16
cds838	CDIF630_00969	CD630_08500	1011255	1011479	224	0.224	112	4.72945	21.1136
fmt	fmt	CD630_25840	2973159	2974088	929	0.929	464	19.5934	21.0909
cds223	CDIF630_00338	CD630_02160	284638	285801	1163	1.163	580	24.4918	21.0592
cds879	CDIF630_01014	CD630_08940	1061035	1062531	1496	1.496	744	31.4171	21.0007
nadE	nadE	CD630_07940	949744	950499	755	0.755	375	15.8352	20.9738
cds3414	CDIF630_03637	CD630_33340	3881259	3881729	470	0.47	233	9.83895	20.9339
cds1810	CDIF630_01978	CD630_17800	2045559	2046707	1148	1.148	569	24.0273	20.9297
cds3411	CDIF630_03634	CD630_33320	3879963	3880532	569	0.569	282	11.9081	20.9281
cbiQ1	cbiQ1	CD630_03260	397709	398407	698	0.698	345	14.5684	20.8716
celF	celF	CD630_28820	3354505	3355815	1310	1.31	646	27.2788	20.8235
cds151	CDIF630_00261	#	197191	197283	92	0.092	45	1.90023	20.6546
cds2446	CDIF630_02638	CD630_23960	2750060	2750566	506	0.506	247	10.4301	20.6129
floX	floX	CD630_08100	967335	967823	488	0.488	238	10.0501	20.5944
dnaA	dnaA	CD630_00010	1	1320	1319	1.319	643	27.1521	20.5854
cds1356	CDIF630_01504	CD630_13480	1549724	1550260	536	0.536	261	11.0213	20.5622
cds1131	CDIF630_01277	CD630_11300	1314450	1315004	554	0.554	269	11.3591	20.5038
gmk	gmk	CD630_25880	2978798	2979415	617	0.617	299	12.6259	20.4635
cds2965	CDIF630_03178	CD630_29060	3380046	3380615	569	0.569	275.5	11.6336	20.4457
sspA2	sspA2	CD630_26880	3091993	3092214	221	0.221	107	4.51832	20.4449
sseA1	sseA1	CD630_15350	1764836	1765687	851	0.851	411	17.3554	20.3941
cds2119	CDIF630_02299	CD630_20760	2379442	2380527	1085	1.085	524	22.1271	20.3936
pflA	pflA	CD630_07580	912787	913521	734	0.734	354	14.9484	20.3657
cds1900	CDIF630_02070	CD630_18670	2153418	2153879	461	0.461	222	9.37445	20.335
guaA	guaA	CD630_01980	261834	263369	1535	1.535	739	31.2059	20.3296
cds2638	CDIF630_02836	CD630_25830	2972397	2973149	752	0.752	362	15.2863	20.3275
argS	argS	CD630_07110	852923	854623	1700	1.7	818	34.5419	20.3188
cds872	CDIF630_01007	CD630_08870	1053403	1054056	653	0.653	313	13.2171	20.2406
ctsR	ctsR	CD630_00230	46207	46680	473	0.473	226	9.54336	20.1762
mgsA	mgsA	CD630_11530	1336364	1336777	413	0.413	197	8.31877	20.1423
cds2851	CDIF630_03060	CD630_27970	3245411	3251374	5963	5.963	2844	120.094	20.1399
pepI	pepI	CD630_30410	3518110	3518991	881	0.881	420	17.7354	20.131
cds3109	CDIF630_03323	CD630_30390	3515783	3516913	1130	1.13	537	22.676	20.0673
cds3579	CDIF630_03808	CD630_34950	4068953	4069195	242	0.242	115	4.85613	20.0667
glnS	glnS	CD630_20590	2358490	2360154	1664	1.664	790	33.3595	20.0478
cds1559	CDIF630_01712	CD630_15431	1777833	1778042	209	0.209	99	4.1805	20.0024
aspC	aspC	CD630_01070	141758	142942	1184	1.184	560	23.6473	19.9724
dnaN	dnaN	CD630_00020	1562	2668	1106	1.106	523	22.0849	19.9682
cds2203	CDIF630_02385	CD630_21540	2476866	2478074	1208	1.208	570	24.0695	19.9251
cds1512	CDIF630_01664	CD630_14990	1720980	1721387	407	0.407	192	8.10763	19.9205
cwp84	cwp84	CD630_27870	3226537	3228948	2411	2.411	1130	47.7168	19.7913
cds3597	CDIF630_03826	CD630_35130	4089650	4090165	515	0.515	241	10.1768	19.7607
cds199	CDIF630_00312	CD630_01910	254662	255537	875	0.875	407	17.1865	19.6417
cds1795	CDIF630_01962	CD630_17650	2027010	2027618	608	0.608	282	11.9081	19.5857
rho	rho	CD630_34870	4058892	4060481	1589	1.589	737	31.1215	19.5856
stk	stk	CD630_25780	2966403	2968412	2009	2.009	931	39.3136	19.5687
hemB	hemB	CD630_34190	3994650	3995615	965	0.965	447	18.8756	19.5602
cds3748	CDIF630_03988	CD630_36600	4256419	4257375	956	0.956	441	18.6222	19.4793
alr	alr	CD630_34630	4040073	4041230	1157	1.157	532	22.4649	19.4165
cds2601	CDIF630_02799	CD630_25470	2930650	2932398	1748	1.748	803	33.9085	19.3984
cds3294	CDIF630_03510	CD630_32160	3745608	3747143	1535	1.535	704	29.728	19.3668
cds1472	CDIF630_01623	CD630_14590	1673157	1673624	467	0.467	214	9.03663	19.3504
cds661	CDIF630_00787	CD630_06720	800162	801031	869	0.869	398	16.8064	19.34
cds2415	CDIF630_02606	CD630_23660	2717977	2718435	458	0.458	209	8.8255	19.2696
rpe2	rpe2	CD630_25750	2963900	2964571	671	0.671	306	12.9215	19.2571
rpiB2	rpiB2	CD630_34800	4052714	4053166	452	0.452	206	8.69882	19.2452
cds2310	CDIF630_02493	CD630_22590	2601398	2601745	347	0.347	158	6.67191	19.2274
radC	radC	CD630_11440	1326970	1327677	707	0.707	321	13.5549	19.1725
cds2072	CDIF630_02250	CD630_20290	2325311	2325928	617	0.617	280	11.8236	19.1631
cdu1	cdu1	CD630_06580	769773	770153	380	0.38	172	7.26309	19.1134
cds237	CDIF630_00352	CD630_02300	300171	300587	416	0.416	188	7.93872	19.0835
cds701	CDIF630_00828	CD630_07121	855804	856010	206	0.206	93	3.92713	19.0638
cds2226	CDIF630_02408	CD630_21760	2501669	2502337	668	0.668	300	12.6682	18.9643
gyrA	gyrA	CD630_00060	6066	8492	2426	2.426	1088	45.9433	18.9379
cds3229	CDIF630_03444	CD630_31563	3670656	3670886	230	0.23	103	4.34941	18.9105
cds2108	CDIF630_02288	CD630_20650	2364849	2365226	377	0.377	168	7.09418	18.8175
fliF	fliF	CD630_02480	315648	317198	1550	1.55	690	29.1368	18.7979
cds778	CDIF630_00908	CD630_07890	946561	947238	677	0.677	301	12.7104	18.7746
vanS	vanS	CD630_16250	1867225	1868367	1142	1.142	505	21.3248	18.6732
cds398	CDIF630_00520	CD630_03920	469141	469737	596	0.596	262	11.0635	18.563
cds2110	CDIF630_02290	CD630_20670	2366887	2367363	476	0.476	209	8.8255	18.541
larE	larE	CD630_17790	2044701	2045504	803	0.803	352	14.864	18.5106
cds1387	CDIF630_01535	CD630_13770	1578542	1578997	455	0.455	199	8.40322	18.4686
cds535	CDIF630_00660	CD630_05470	636798	637157	359	0.359	157	6.62968	18.4671
cds2412	CDIF630_02603	CD630_23630	2716049	2716612	563	0.563	246	10.3879	18.451
cds3699	CDIF630_03933	CD630_36100	4201459	4201839	380	0.38	166	7.00972	18.4466
cds3693	CDIF630_03927	CD630_36050	4196851	4197501	650	0.65	283	11.9503	18.3851
cds1672	CDIF630_01829	CD630_16520	1900512	1901111	599	0.599	260	10.9791	18.329
cds2271	CDIF630_02453	CD630_22200	2556333	2556953	620	0.62	269	11.3591	18.3212
tilS	tilS	CD630_35600	4146277	4147665	1388	1.388	602	25.4208	18.3147
cds2915	CDIF630_03127	CD630_28590	3326952	3328553	1601	1.601	692	29.2213	18.2519
cds2210	CDIF630_02392	CD630_21610	2484794	2485111	317	0.317	137	5.78513	18.2496
cds2027	CDIF630_02204	CD630_19903	2282268	2282444	176	0.176	76	3.20927	18.2345
cds2604	CDIF630_02802	CD630_25500	2934296	2935573	1277	1.277	548	23.1405	18.121
ffh	ffh	CD630_12520	1440733	1442085	1352	1.352	578	24.4074	18.0528
cooC	cooC	CD630_07170	863140	863919	779	0.779	333	14.0617	18.0509
folC	folC	CD630_32530	3791145	3792443	1298	1.298	554	23.3939	18.023
cds1046	CDIF630_01190	CD630_10500	1228149	1229009	860	0.86	365	15.4129	17.922
cds989	CDIF630_01129	CD630_09930	1142536	1143042	506	0.506	214	9.03663	17.859
flgB	flgB	CD630_02450	314567	314884	317	0.317	134	5.65845	17.85
cds1745	CDIF630_01909	CD630_17180	1979494	1980606	1112	1.112	470	19.8468	17.8479
cds2612	CDIF630_02810	CD630_25590	2943688	2944242	554	0.554	234	9.88118	17.8361
cds2158	CDIF630_02339	CD630_21140	2427910	2428578	668	0.668	282	11.9081	17.8265
cds2107	CDIF630_02287	CD630_20640	2364149	2364412	263	0.263	111	4.68723	17.8222
cds2228	CDIF630_02410	CD630_21780	2503541	2503963	422	0.422	178	7.51645	17.8115
cds2411	CDIF630_02602	#	2715459	2716088	629	0.629	265	11.1902	17.7905
pgdA1	pgdA1	CD630_15220	1749095	1749976	881	0.881	371	15.6663	17.7824
cds2822	CDIF630_03031	CD630_27680	3202596	3203300	704	0.704	296	12.4993	17.7546
csoR	csoR	CD630_27300	3150741	3151034	293	0.293	123	5.19395	17.7268
acsE	acsE	CD630_07270	873840	874646	806	0.806	338	14.2728	17.7082
scpB	scpB	CD630_12960	1487749	1488288	539	0.539	226	9.54336	17.7057
soj	soj	CD630_36720	4265897	4266670	773	0.773	324	13.6816	17.6994
galE	galE	CD630_27140	3125187	3126200	1013	1.013	423	17.8621	17.6329
era	era	CD630_24370	2798857	2799750	893	0.893	372	15.7085	17.5908
cds2219	CDIF630_02401	CD630_21690	2494128	2494853	725	0.725	302	12.7526	17.5898
cbiH	cbiH	CD630_34240	4000302	4001027	725	0.725	302	12.7526	17.5898
cds3299	CDIF630_03515	CD630_32201	3753407	3753652	245	0.245	102	4.30718	17.5803
kdpE	kdpE	CD630_18300	2103410	2104108	698	0.698	290	12.2459	17.5443
cds3413	CDIF630_03636	CD630_33331	3881020	3881262	242	0.242	100	4.22273	17.4493
cds2909	CDIF630_03121	#	3321086	3321232	146	0.146	60	2.53364	17.3537
pstS	pstS	CD630_32680	3811455	3812297	842	0.842	346	14.6106	17.3523
rkpK	rkpK	CD630_27710	3206596	3207891	1295	1.295	532	22.4649	17.3474
cds2880	CDIF630_03090	CD630_28260	3282940	3284034	1094	1.094	448	18.9178	17.2923
hemC	hemC	CD630_34210	3997121	3998026	905	0.905	370	15.6241	17.2642
cds2645	CDIF630_02843	CD630_25890	2979445	2980326	881	0.881	360	15.2018	17.2552
cds3112	CDIF630_03326	CD630_30420	3519447	3520421	974	0.974	398	16.8064	17.2551
cds583	CDIF630_00709	CD630_05950	704506	705042	536	0.536	219	9.24777	17.2533
cds1620	CDIF630_01777	CD630_16020	1841801	1842103	302	0.302	123	5.19395	17.1985
rnpA	rnpA	CD630_36790	4273565	4273909	344	0.344	140	5.91182	17.1855
yrrO	yrrO	CD630_12280	1410956	1412203	1247	1.247	507	21.4092	17.1686
radA	radA	CD630_00270	50836	52209	1373	1.373	555	23.4361	17.0693
cds1562	CDIF630_01715	CD630_15461	1779720	1779896	176	0.176	71	2.99814	17.0349
nth	nth	CD630_05650	659139	660191	1052	1.052	424	17.9044	17.0194
deoB	deoB	CD630_12230	1405271	1406443	1172	1.172	471	19.889	16.9702
CDIF630nc_00033	CDIF630nc_033	#N/A	1109306	1109412	106	0.106	42.5	1.79466	16.9307
cds2803	CDIF630_03012	CD630_27490	3175949	3177328	1379	1.379	552	23.3094	16.9032
cds954	CDIF630_01090	CD630_09580	1111177	1111698	521	0.521	208	8.78327	16.8585
cmk	cmk	CD630_18160	2083474	2084124	650	0.65	259	10.9369	16.8259
brnQ	brnQ-2	CD630_12600	1448566	1449858	1292	1.292	514	21.7048	16.7994
fliH	fliH	CD630_02500	318265	319005	740	0.74	294	12.4148	16.7768
CDIF630nc_00096	CDIF630nc_096	#N/A	3382380	3382487	107	0.107	42.5	1.79466	16.7725
cds652	CDIF630_00778	CD630_06641	789974	790219	245	0.245	97	4.09604	16.7185
cds809	CDIF630_00939	CD630_08210	981007	981936	929	0.929	367	15.4974	16.6818
dnaI	dnaI	CD630_36540	4248688	4249680	992	0.992	391	16.5109	16.644
cds1494	CDIF630_01645	CD630_14810	1701961	1702671	710	0.71	279	11.7814	16.5935
cdhC	cdhC	CD630_07280	874703	876829	2126	2.126	835	35.2598	16.585
metF	metF	CD630_07220	868292	869173	881	0.881	345	14.5684	16.5362
cds3141	CDIF630_03355	CD630_30720	3553029	3553550	521	0.521	204	8.61436	16.5343
cds3298	CDIF630_03514	CD630_32200	3752674	3753420	746	0.746	291	12.2881	16.472
cds825	CDIF630_00956	CD630_08370	998310	998831	521	0.521	203	8.57213	16.4532
cds3534	CDIF630_03763	CD630_34520	4029501	4030226	725	0.725	282	11.9081	16.4249
flgC	flgC	CD630_02460	314892	315296	404	0.404	157	6.62968	16.4101
cds973	CDIF630_01111	CD630_09772	1126399	1126587	188	0.188	73	3.08259	16.3968
cds1329	CDIF630_01477	CD630_13210	1516469	1516714	245	0.245	95	4.01159	16.3738
cds1555	CDIF630_01708	CD630_15400	1772078	1773958	1880	1.88	726	30.657	16.3069
cds458	CDIF630_00580	CD630_04520	542198	542812	614	0.614	237	10.0079	16.2994
algC	algC	CD630_23180	2665080	2666582	1502	1.502	578	24.4074	16.2499
cds1742	CDIF630_01906	CD630_17170	1976078	1977157	1079	1.079	415	17.5243	16.2413
cds165	CDIF630_00278	CD630_01590	214735	215202	467	0.467	179	7.55868	16.1856
cds3443	CDIF630_03666	CD630_33660	3916204	3917094	890	0.89	341	14.3995	16.1792
ssuA1	ssuA1	CD630_14840	1704251	1705243	992	0.992	380	16.0464	16.1758
cds2016	CDIF630_02186	CD630_19801	2269406	2269696	290	0.29	111	4.68723	16.1628
yqeN	yqeN	CD630_24740	2839654	2840697	1043	1.043	399	16.8487	16.1541
cds536	CDIF630_00661	CD630_05480	637168	638550	1382	1.382	527	22.2538	16.1026
cds1901	CDIF630_02071	CD630_18680	2153869	2154675	806	0.806	307	12.9638	16.0841
tsaE	tsaE	CD630_01490	204382	204834	452	0.452	172	7.26309	16.0688
cds3705	CDIF630_03941	CD630_36180	4209536	4209913	377	0.377	143	6.0385	16.0172
cbiC	cbiC	CD630_34300	4005279	4005911	632	0.632	239	10.0923	15.9689
cds1481	CDIF630_01632	CD630_14680	1682510	1683751	1241	1.241	469	19.8046	15.9586
gpsA	gpsA	CD630_26300	3024000	3025019	1019	1.019	385	16.2575	15.9544
cbiT	cbiT	CD630_34270	4002874	4003449	575	0.575	217	9.16331	15.9362
ywjA	ywjA	CD630_10840	1260584	1262284	1700	1.7	638	26.941	15.8476
cds121	CDIF630_00229	CD630_01140	163542	164219	677	0.677	254	10.7257	15.843
nrdZ	nrdZ	CD630_12610	1450432	1452621	2189	2.189	821	34.6686	15.8376
cds1166	CDIF630_01312	CD630_11650	1348229	1348597	368	0.368	138	5.82736	15.8352
cds2254	CDIF630_02436	CD630_22030	2537223	2537903	680	0.68	255	10.768	15.8352
gcvPB	gcvPB	CD630_16580	1909841	1911298	1457	1.457	546	23.0561	15.8244
cds2436	CDIF630_02627	CD630_23861	2740937	2741119	182	0.182	68	2.87145	15.7772
metK	metK	CD630_01300	179682	180875	1193	1.193	445	18.7911	15.7512
cds2946	CDIF630_03159	CD630_28890	3365207	3365395	188	0.188	70	2.95591	15.7229
murC	murC	CD630_35180	4095421	4096773	1352	1.352	503	21.2403	15.7103
tlpB3	tlpB3	CD630_15000	1722033	1723142	1109	1.109	412.038	17.3992	15.6891
cds2775	CDIF630_02984	CD630_27220	3143299	3144003	704	0.704	261	11.0213	15.6553
tlpB7	tlpB7	#	2088162	2089271	1109	1.109	411.038	17.357	15.651
cds1149	CDIF630_01295	CD630_11480	1330226	1333204	2978	2.978	1103	46.5767	15.6403
cds1290	CDIF630_01438	CD630_12840	1476336	1478507	2171	2.171	802	33.8663	15.5994
flgG2	flgG2	CD630_02690	335120	335881	761	0.761	281	11.8659	15.5925
truA2	truA2	CD630_17840	2050424	2051161	737	0.737	272	11.4858	15.5846
cds1084	CDIF630_01229	CD630_10850	1262647	1263834	1187	1.187	438	18.4955	15.5818
sufS2	sufS2	CD630_36700	4263857	4264999	1142	1.142	420	17.7354	15.5302
cds3107	CDIF630_03321	CD630_30370	3513650	3514186	536	0.536	197	8.31877	15.5201
flgE	flgE	CD630_02550	322692	323675	983	0.983	360	15.2018	15.4647
fliM	fliM	CD630_02700	335904	336785	881	0.881	322	13.5972	15.4338
cds3483	CDIF630_03708	CD630_34030	3965629	3966399	770	0.77	281	11.8659	15.4102
cds1591	CDIF630_01745	CD630_15760	1809698	1810288	590	0.59	215	9.07886	15.3879
gltX	gltX	CD630_00510	82292	83773	1481	1.481	539	22.7605	15.3683
folE	folE	CD630_14490	1664200	1664772	572	0.572	208	8.78327	15.3554
cds713	CDIF630_00840	CD630_07240	870658	871428	770	0.77	280	11.8236	15.3554
cds1578	CDIF630_01731	CD630_15620	1794264	1795025	761	0.761	276	11.6547	15.315
cds3623	CDIF630_03853	CD630_35390	4118098	4118868	770	0.77	278	11.7392	15.2457
secA1	secA1	CD630_01430	194571	197246	2675	2.675	965	40.7493	15.2334
lon	lon	CD630_33010	3848700	3851063	2363	2.363	852	35.9776	15.2254
cds2141	CDIF630_02321	CD630_20980	2408148	2408459	311	0.311	112	4.72945	15.2072
cds2111	CDIF630_02291	CD630_20680	2367562	2369187	1625	1.625	585	24.7029	15.2018
tlpB4	tlpB4	#	1804243	1805352	1109	1.109	399.137	16.8544	15.1979
glnA	glnA	CD630_13430	1543812	1545710	1898	1.898	683	28.8412	15.1956
cds2135	CDIF630_02315	CD630_20920	2400956	2401996	1040	1.04	374	15.793	15.1856
obgE	obgE	CD630_11640	1346900	1348177	1277	1.277	459	19.3823	15.178
cds552	CDIF630_00677	CD630_05640	656706	658943	2237	2.237	803	33.9085	15.158
nudF	nudF	CD630_12200	1403094	1403630	536	0.536	192	8.10763	15.1262
rgaR	rgaR	CD630_32550	3794653	3795363	710	0.71	254	10.7257	15.1067
fchA	fchA	CD630_07190	865949	866581	632	0.632	226	9.54336	15.1003
cds478	CDIF630_00600	CD630_04720	568142	568819	677	0.677	242	10.219	15.0945
greA	greA	CD630_35530	4138764	4139243	479	0.479	171	7.22086	15.0749
int4	int4	#	2560653	2561006	353	0.353	126	5.32063	15.0726
CDIF630nc_00003	CDIF630nc_003	#N/A	246227	246373	146	0.146	52	2.19582	15.0398
pyrE	pyrE	CD630_01870	250482	251066	584	0.584	208	8.78327	15.0398
apeA	apeA	CD630_10720	1250186	1251580	1394	1.394	496	20.9447	15.0249
cds1423	CDIF630_01571	CD630_14100	1619253	1620032	779	0.779	277	11.697	15.0153
purA	purA	CD630_36550	4250733	4252022	1289	1.289	454	19.1712	14.8729
rnfC	rnfC	CD630_11370	1321080	1322417	1337	1.337	468	19.7624	14.7811
cds2227	CDIF630_02409	CD630_21770	2502330	2503133	803	0.803	281	11.8659	14.7769
cds1542	CDIF630_01695	CD630_15270	1754926	1756158	1232	1.232	431	18.1999	14.7727
cds1438	CDIF630_01586	CD630_14240	1638216	1638392	176	0.176	61.5	2.59698	14.7555
cds3434	CDIF630_03657	CD630_33570	3904920	3905504	584	0.584	204	8.61436	14.7506
folD	folD	CD630_07200	866673	867545	872	0.872	304	12.8371	14.7214
cds459	CDIF630_00581	CD630_04530	542832	543461	629	0.629	219	9.24777	14.7023
cds3220	CDIF630_03435	CD630_31500	3662987	3664900	1913	1.913	666	28.1234	14.7012
cds1812	CDIF630_01980	CD630_17820	2048268	2048966	698	0.698	241	10.1768	14.5799
tldD	tldD	CD630_28670	3336958	3338340	1382	1.382	476	20.1002	14.5443
cds1361	CDIF630_01509	CD630_13530	1554160	1554981	821	0.821	281	11.8659	14.4529
mutL	mutL	CD630_19760	2261942	2263909	1967	1.967	673	28.4189	14.4479
coaD	coaD	CD630_25580	2943189	2943686	497	0.497	170	7.17863	14.4439
cds2211	CDIF630_02393	CD630_21620	2485218	2485721	503	0.503	172	7.26309	14.4395
cds1048	CDIF630_01192	CD630_10520	1229747	1230289	542	0.542	185	7.81204	14.4134
cds980	CDIF630_01119	CD630_09840	1132255	1132692	437	0.437	149	6.29186	14.3979
glgP	glgP	CD630_08850	1048868	1051288	2420	2.42	825	34.8375	14.3957
cds3480	CDIF630_03705	CD630_34000	3962837	3963694	857	0.857	292	12.3304	14.3878
cds3546	CDIF630_03775	CD630_34640	4041245	4041835	590	0.59	201	8.48768	14.3859
CDIF630nc_00106	CDIF630nc_106	#N/A	4060606	4060697	91	0.091	31	1.30904	14.3851
dltA	dltA	CD630_28530	3319557	3321071	1514	1.514	515	21.747	14.364
cds2167	CDIF630_02349	CD630_21200	2438849	2439847	998	0.998	339	14.315	14.3437
cds408	CDIF630_00530	CD630_04020	480272	481903	1631	1.631	554	23.3939	14.3433
luxS	luxS	CD630_35980	4190339	4190794	455	0.455	154	6.503	14.2923
mutS	mutS	CD630_19770	2263920	2266763	2843	2.843	960	40.5382	14.2589
cwp6	cwp6	CD630_27840	3220938	3222962	2024	2.024	683	28.8412	14.2496
cds898	CDIF630_01033	CD630_09100	1080266	1080835	569	0.569	192	8.10763	14.2489
cds1915	CDIF630_02085	CD630_18800	2171012	2171359	347	0.347	117	4.94059	14.238
cds3080	CDIF630_03294	CD630_30090	3479373	3480761	1388	1.388	468	19.7624	14.238
cds634	CDIF630_00760	CD630_06480	755054	755704	650	0.65	219	9.24777	14.2273
cds428	CDIF630_00550	CD630_04220	500531	501334	803	0.803	270	11.4014	14.1985
ispE	ispE	CD630_35660	4151304	4152194	890	0.89	299	12.6259	14.1865
cds1872	CDIF630_02042	CD630_18400	2114080	2115561	1481	1.481	497	20.9869	14.1708
cds624	CDIF630_00750	CD630_06380	745767	745937	170	0.17	57	2.40695	14.1586
cds1003	CDIF630_01143	CD630_10070	1160255	1160518	263	0.263	88	3.716	14.1293
cds3738	CDIF630_03974	CD630_36500	4243002	4245104	2102	2.102	703	29.6858	14.1226
cds2746	CDIF630_02949	CD630_26940	3097894	3098283	389	0.389	130	5.48954	14.1119
rnfG	rnfG	CD630_11390	1323417	1323986	569	0.569	190	8.02318	14.1005
cbiG	cbiG	CD630_34250	4001024	4002145	1121	1.121	374	15.793	14.0883
cds2278	CDIF630_02460	CD630_22270	2562081	2562950	869	0.869	289	12.2037	14.0434
cds1208	CDIF630_01355	CD630_12060	1388715	1389152	437	0.437	145	6.12295	14.0113
cds3113	CDIF630_03327	CD630_30430	3520537	3521598	1061	1.061	352	14.864	14.0094
cds143	CDIF630_00253	CD630_01360	188274	188600	326	0.326	108	4.56054	13.9894
cds482	CDIF630_00604	CD630_04760	571122	571379	257	0.257	85	3.58932	13.9662
gtaB1	gtaB1	CD630_27150	3126224	3127099	875	0.875	289	12.2037	13.9471
comEB1	comEB1	CD630_18990	2186693	2187130	437	0.437	144	6.08073	13.9147
cds799	CDIF630_00929	CD630_08110	967999	969927	1928	1.928	634	26.7721	13.8859
murA	murA	CD630_01230	173477	174730	1253	1.253	412	17.3976	13.8848
cds2029	CDIF630_02206	#	2283034	2283378	344	0.344	113	4.77168	13.8712
cds3284	CDIF630_03500	CD630_32060	3737235	3737546	311	0.311	102	4.30718	13.8495
dapG	dapG	CD630_13220	1516724	1517947	1223	1.223	401	16.9331	13.8456
cds233	CDIF630_00348	CD630_02260	298297	298965	668	0.668	219	9.24777	13.844
cds6	CDIF630_00007	CD630_00070	8561	8857	296	0.296	97	4.09604	13.838
cds2777	CDIF630_02986	CD630_27240	3145253	3145951	698	0.698	228	9.62781	13.7934
appC	appC	CD630_26740	3074404	3075216	812	0.812	265	11.1902	13.7811
purN	purN	CD630_02220	290641	291234	593	0.593	193	8.14986	13.7434
cds434	CDIF630_00556	CD630_04280	513207	514175	968	0.968	315	13.3016	13.7413
dnaG	dnaG	CD630_14540	1667523	1669313	1790	1.79	582	24.5763	13.7298
ppdK	ppdK	CD630_24100	2765964	2768591	2627	2.627	854	36.0621	13.7275
dagK	dagK	CD630_20600	2360261	2361160	899	0.899	291	12.2881	13.6687
cds3046	CDIF630_03259	CD630_29750	3441470	3441736	266	0.266	86	3.63154	13.6524
nrdD	nrdD	CD630_01080	143315	145666	2351	2.351	760	32.0927	13.6507
cds2481	CDIF630_02673	CD630_24300	2790043	2790810	767	0.767	247	10.4301	13.5986
cds3485	CDIF630_03710	CD630_34050	3968516	3969013	497	0.497	160	6.75636	13.5943
gyrB	gyrB	CD630_00050	4145	6046	1901	1.901	611	25.8009	13.5723
spaG	spaG	CD630_04800	573940	574716	776	0.776	249	10.5146	13.5497
arcB	arcB	CD630_05440	633661	634650	989	0.989	317	13.386	13.5349
cds2007	CDIF630_02177	CD630_19720	2257773	2259119	1346	1.346	430	18.1577	13.4901
xdhC3	xdhC3	CD630_21000	2410867	2411316	449	0.449	143	6.0385	13.4488
ywlE	ywlE	CD630_34810	4053183	4053632	449	0.449	143	6.0385	13.4488
cds807	CDIF630_00937	CD630_08190	978803	979651	848	0.848	270	11.4014	13.445
cds2830	CDIF630_03039	CD630_27760	3211615	3212454	839	0.839	267	11.2747	13.4382
cds534	CDIF630_00659	CD630_05460	635814	636593	779	0.779	247	10.4301	13.3891
cds2684	CDIF630_02887	CD630_26330	3027052	3028380	1328	1.328	421	17.7777	13.3868
fliG	fliG	CD630_02490	317211	318281	1070	1.07	339	14.315	13.3785
lipM	lipM	CD630_07330	881212	882027	815	0.815	258	10.8946	13.3676
cds3076	CDIF630_03290	CD630_30050	3474893	3475669	776	0.776	245	10.3457	13.3321
cds1598	CDIF630_01754	CD630_15830	1819781	1820533	752	0.752	237	10.0079	13.3083
cls1	cls1	CD630_01920	255555	257045	1490	1.49	469	19.8046	13.2917
pupG	pupG	CD630_12240	1406490	1407302	812	0.812	254	10.7257	13.209
feoA4	feoA4	CD630_17451	2006812	2007036	224	0.224	70	2.95591	13.196
cds1454	CDIF630_01605	CD630_14410	1656875	1657741	866	0.866	270	11.4014	13.1655
hydA	hydA	CD630_33140	3863539	3864915	1376	1.376	429	18.1155	13.1653
motA	motA	CD630_02560	323891	324709	818	0.818	255	10.768	13.1638
ileS	ileS	CD630_26180	3009158	3012274	3116	3.116	969	40.9182	13.1316
cobT	cobT	CD630_34390	4014161	4015207	1046	1.046	325	13.7239	13.1203
flbD	flbD	CD630_02551	323688	323891	203	0.203	63	2.66032	13.105
prsA1	prsA1	CD630_22630	2607357	2608499	1142	1.142	353	14.9062	13.0527
cds618	CDIF630_00744	#	740271	740504	233	0.233	72	3.04036	13.0488
buk	buk	CD630_01130	162473	163552	1079	1.079	333	14.0617	13.0321
rsfS	rsfS	CD630_25220	2900632	2900982	350	0.35	108	4.56054	13.0301
cds2417	CDIF630_02608	CD630_23680	2719540	2719725	185	0.185	57	2.40695	13.0106
motB	motB	CD630_02570	324699	325394	695	0.695	214	9.03663	13.0023
ade1	ade1	CD630_18200	2087328	2087507	179	0.179	55	2.3225	12.9749
cds132	CDIF630_00241	CD630_01250	175947	176615	668	0.668	204	8.61436	12.8957
cds2197	CDIF630_02379	CD630_21490	2470753	2472012	1259	1.259	384	16.2153	12.8795
cds863	CDIF630_00998	CD630_08780	1039357	1040259	902	0.902	275	11.6125	12.8742
dltD	dltD	CD630_28540	3321192	3322382	1190	1.19	362	15.2863	12.8456
cds318	CDIF630_00434	CD630_03090	375850	376578	728	0.728	221	9.33222	12.819
cds2824	CDIF630_03033	CD630_27700	3205499	3206590	1091	1.091	331	13.9772	12.8114
cds1873	CDIF630_02043	CD630_18410	2115594	2119031	3437	3.437	1042	44.0008	12.8021
yidC	yidC	CD630_36780	4272543	4273250	707	0.707	214	9.03663	12.7817
fbp	fbp	CD630_11910	1376706	1378691	1985	1.985	600	25.3364	12.7639
tlpB10	tlpB10	CD630_25531	2938097	2939206	1109	1.109	335.162	14.153	12.7619
tcyP	tcyP	CD630_25410	2921847	2923235	1388	1.388	419	17.6932	12.7473
glsA	glsA	CD630_05580	649602	650531	929	0.929	280	11.8236	12.7273
cds694	CDIF630_00821	CD630_07060	844274	845095	821	0.821	247	10.4301	12.7042
moaC	moaC	CD630_17140	1972993	1973463	470	0.47	141	5.95404	12.6682
cds1078	CDIF630_01223	CD630_10790	1255986	1256891	905	0.905	271	11.4436	12.6448
tlpB5	tlpB5	CD630_16610	1915509	1916618	1109	1.109	332.001	14.0195	12.6416
flgG1	flgG1	CD630_02680	334326	335099	773	0.773	231	9.7545	12.619
cds1707	CDIF630_01868	CD630_16830	1942151	1942714	563	0.563	168	7.09418	12.6007
cds894	CDIF630_01029	CD630_09070	1078455	1078787	332	0.332	99	4.1805	12.5919
hisS	hisS	CD630_27400	3164190	3165452	1262	1.262	376	15.8774	12.5812
cds3362	CDIF630_03583	CD630_32830	3829162	3830070	908	0.908	270	11.4014	12.5566
cds969	CDIF630_01107	CD630_09730	1123591	1123887	296	0.296	88	3.716	12.554
cds2950	CDIF630_03163	CD630_28930	3367906	3368202	296	0.296	88	3.716	12.554
cds797	CDIF630_00927	CD630_08090	966189	967199	1010	1.01	300	12.6682	12.5427
cds2440	CDIF630_02631	CD630_23900	2744323	2744697	374	0.374	111	4.68723	12.5327
sigB	sigB	CD630_00110	9857	10630	773	0.773	229	9.67004	12.5098
pepT2	pepT2	CD630_35210	4098777	4099892	1115	1.115	330	13.935	12.4978
cobA	cobA-hemD	CD630_34200	3995632	3997131	1499	1.499	443	18.7067	12.4794
yabP	yabP	CD630_34940	4068637	4068891	254	0.254	75	3.16704	12.4687
cds2985	CDIF630_03198	CD630_29250	3394969	3395286	317	0.317	93.5	3.94825	12.455
tlpB9	tlpB9	#	2651351	2651644	293	0.293	86.175	3.63893	12.4196
fliQ	fliQ	CD630_02610	326917	327186	269	0.269	79	3.33595	12.4013
cds745	CDIF630_00874	CD630_07560	908942	909583	641	0.641	188	7.93872	12.3849
cds1160	CDIF630_01306	CD630_11590	1343601	1344302	701	0.701	205	8.65659	12.3489
iunH	iunH	CD630_16820	1941181	1942149	968	0.968	283	11.9503	12.3454
cds2351	CDIF630_02537	CD630_23000	2650302	2650634	332	0.332	97	4.09604	12.3375
cds933	CDIF630_01068	CD630_09410	1096506	1096823	317	0.317	92.5	3.90602	12.3218
cds3242	CDIF630_03458	CD630_31670	3684425	3684922	497	0.497	145	6.12295	12.3198
cds2773	CDIF630_02982	CD630_27200	3140382	3141755	1373	1.373	400	16.8909	12.3022
cds1220	CDIF630_01367	CD630_12180	1401196	1402020	824	0.824	240	10.1345	12.2992
cds2222	CDIF630_02404	CD630_21720	2497748	2498497	749	0.749	218	9.20554	12.2904
thiI	thiI	CD630_07540	906568	907740	1172	1.172	341	14.3995	12.2863
recN	recN	CD630_12090	1392016	1393695	1679	1.679	487	20.5647	12.2482
CDIF630nc_00081	CDIF630nc_081	#N/A	2892749	2893033	284	0.284	82.3667	3.47812	12.2469
cds1257	CDIF630_01404	CD630_12511	1440368	1440736	368	0.368	106	4.47609	12.1633
cds1264	CDIF630_01411	CD630_12580	1444870	1445766	896	0.896	258	10.8946	12.1592
cds2309	CDIF630_02492	CD630_22580	2600346	2601380	1034	1.034	297	12.5415	12.1291
vorB3	vorB3	CD630_24290	2788458	2789534	1076	1.076	309	13.0482	12.1266
cds2408	CDIF630_02599	CD630_23590	2712918	2713739	821	0.821	235	9.92341	12.087
cds2212	CDIF630_02394	CD630_21630	2485773	2486972	1199	1.199	343	14.4839	12.08
purB	purB	CD630_13340	1532498	1533943	1445	1.445	413	17.4399	12.0691
asnC	asnC	CD630_22450	2581598	2582995	1397	1.397	398	16.8064	12.0304
cdtR	cdtR	CD630_26030	2996770	2997516	746	0.746	211	8.90995	11.9436
spoIIAB	spoIIAB	CD630_07710	927491	927919	428	0.428	121	5.1095	11.9381
cds621	CDIF630_00747	CD630_06350	742610	743413	803	0.803	227	9.58559	11.9372
cds3479	CDIF630_03704	CD630_33990	3961719	3962825	1106	1.106	311	13.1327	11.874
cds2820	CDIF630_03029	CD630_27660	3199020	3199985	965	0.965	271	11.4436	11.8586
cds582	CDIF630_00708	CD630_05940	703175	704488	1313	1.313	368	15.5396	11.8352
rimP	rimP	CD630_13060	1500891	1501352	461	0.461	129	5.44732	11.8163
recJ	recJ	CD630_27460	3170998	3173448	2450	2.45	685	28.9257	11.8064
amyB	amyB	CD630_08860	1051293	1053158	1865	1.865	520.5	21.9793	11.7851
yjbM	yjbM	CD630_03450	426450	427262	812	0.812	225	9.50113	11.7009
cds692	CDIF630_00819	CD630_07040	842667	843245	578	0.578	160	6.75636	11.6892
cds3368	CDIF630_03589	CD630_32890	3836990	3837355	365	0.365	101	4.26495	11.6848
cds2913	CDIF630_03125	CD630_28570	3324505	3325185	680	0.68	188	7.93872	11.6746
cds703	CDIF630_00830	CD630_07140	857918	859060	1142	1.142	315	13.3016	11.6476
fliJ	fliJ	CD630_02520	320359	320805	446	0.446	123	5.19395	11.6456
cds2874	CDIF630_03084	CD630_28190	3275937	3277049	1112	1.112	306	12.9215	11.6201
cds1769	CDIF630_01935	CD630_17430	2003566	2004273	707	0.707	194	8.19209	11.5871
cds719	CDIF630_00846	CD630_07300	877405	879333	1928	1.928	529	22.3382	11.5862
CDIF630nc_00107	CDIF630nc_107	#N/A	4090614	4090997	383	0.383	105	4.43386	11.5767
cds1577	CDIF630_01730	CD630_15610	1793438	1794259	821	0.821	225	9.50113	11.5726
cds1916	CDIF630_02086	#	2171509	2171988	479	0.479	131	5.53177	11.5486
cds3547	CDIF630_03776	CD630_34650	4041856	4042317	461	0.461	126	5.32063	11.5415
cwp20	cwp20	CD630_14690	1683930	1686953	3023	3.023	826	34.8797	11.5381
cds7	CDIF630_00008	CD630_00080	8857	9117	260	0.26	71	2.99814	11.5313
cds1831	CDIF630_02000	CD630_18010	2066694	2067548	854	0.854	233	9.83895	11.521
cds734	CDIF630_00862	CD630_07450	893532	894272	740	0.74	201	8.48768	11.4698
cds3691	CDIF630_03925	CD630_36030	4194933	4195784	851	0.851	231.143	9.76053	11.4695
cds2350	CDIF630_02536	CD630_22991	2649876	2650028	152	0.152	41	1.73132	11.3902
glmU	glmU	CD630_35150	4092298	4093677	1379	1.379	371	15.6663	11.3606
tuaG1	tuaG1	CD630_27720	3207917	3208669	752	0.752	202	8.52991	11.343
tal1	tal1	CD630_21100	2424026	2424700	674	0.674	181	7.64313	11.34
cds2279	CDIF630_02461	CD630_22280	2563047	2563904	857	0.857	230	9.71227	11.3329
tyrC	tyrC	CD630_18390	2112973	2113812	839	0.839	225	9.50113	11.3244
pilT	pilT	CD630_35050	4080103	4081185	1082	1.082	290	12.2459	11.3178
cds2106	CDIF630_02286	CD630_20630	2363258	2363833	575	0.575	154	6.503	11.3096
cds2099	CDIF630_02279	CD630_20560	2354666	2356366	1700	1.7	453	19.1289	11.2523
pyrC	pyrC	CD630_15260	1753375	1754640	1265	1.265	337	14.2306	11.2495
cwp7	cwp7	CD630_27820	3218882	3219937	1055	1.055	281	11.8659	11.2473
bglC	bglC	CD630_08180	977369	978775	1406	1.406	374	15.793	11.2326
bipA	bipA	CD630_21160	2432316	2434139	1823	1.823	483	20.3958	11.188
cds1213	CDIF630_01360	CD630_12110	1394868	1395389	521	0.521	138	5.82736	11.185
murB	murB	CD630_34020	3964442	3965356	914	0.914	242	10.219	11.1805
rimI	rimI	CD630_01510	205540	206016	476	0.476	125	5.27841	11.0891
cds1841	CDIF630_02010	CD630_18100	2078542	2078919	377	0.377	99	4.1805	11.0889
rpiB1	rpiB1	CD630_23200	2667387	2667833	446	0.446	117	4.94059	11.0776
mreD	mreD	CD630_11470	1329726	1330214	488	0.488	128	5.40509	11.076
cds3603	CDIF630_03833	CD630_35190	4096828	4097625	797	0.797	209	8.8255	11.0734
cds3486	CDIF630_03711	CD630_34060	3969030	3970916	1886	1.886	494	20.8603	11.0606
nhaK	nhaK	CD630_26691	3067415	3069457	2042	2.042	534	22.5494	11.0428
cwp19	cwp19	CD630_27670	3200183	3202294	2111	2.111	551	23.2672	11.0219
cds1556	CDIF630_01709	CD630_15410	1774077	1775468	1391	1.391	363	15.3285	11.0198
cds3090	CDIF630_03304	CD630_30190	3491521	3492453	932	0.932	243	10.2612	11.0099
cds3118	CDIF630_03332	CD630_30480	3526429	3527775	1346	1.346	350	14.7795	10.9803
cds2989	CDIF630_03202	#	3396934	3397065	131	0.131	34	1.43573	10.9597
mnmG	mnmG	CD630_36750	4268464	4270359	1895	1.895	491	20.7336	10.9412
cds2416	CDIF630_02607	CD630_23670	2718428	2719513	1085	1.085	281	11.8659	10.9363
cds1221	CDIF630_01368	CD630_12190	1402025	1403092	1067	1.067	276	11.6547	10.9229
rtcB	rtcB	CD630_21460	2468187	2469254	1067	1.067	276	11.6547	10.9229
cbiD	cbiD	CD630_34290	4004044	4005270	1226	1.226	317	13.386	10.9185
cds1430	CDIF630_01578	CD630_14170	1626140	1626790	650	0.65	168	7.09418	10.9141
cds3587	CDIF630_03816	CD630_35030	4078588	4079238	650	0.65	168	7.09418	10.9141
ddl	ddl	CD630_14080	1616782	1617681	899	0.899	232	9.79672	10.8974
mobA	mobA	CD630_17090	1969461	1970078	617	0.617	158	6.67191	10.8135
cds2032	CDIF630_02209	CD630_19930	2285648	2285980	332	0.332	85	3.58932	10.8112
cds2170	CDIF630_02352	CD630_21230	2442061	2443932	1871	1.871	478	20.1846	10.7882
dltB	dltB	CD630_28520	3318409	3319557	1148	1.148	293	12.3726	10.7775
ktrC	ktrC	CD630_06970	832009	832680	671	0.671	171	7.22086	10.7613
relA	relA	CD630_27440	3168192	3170399	2207	2.207	561	23.6895	10.7338
cbiJ	cbiJ	CD630_34230	3999553	4000305	752	0.752	191	8.06541	10.7253
cds1808	CDIF630_01976	CD630_17780	2043714	2044415	701	0.701	178	7.51645	10.7225
trpS	trpS	CD630_26100	3000641	3001642	1001	1.001	254	10.7257	10.715
cds1439	CDIF630_01588	CD630_14250	1638897	1639571	674	0.674	171	7.22086	10.7134
apeB	apeB	CD630_03290	401754	403052	1298	1.298	329	13.8928	10.7032
cds2560	CDIF630_02756	CD630_25070	2879661	2880380	719	0.719	182	7.68536	10.689
vanR	vanR	CD630_16240	1866534	1867235	701	0.701	177	7.47422	10.6622
cds2004	CDIF630_02174	CD630_19690	2255262	2255795	533	0.533	134	5.65845	10.6162
cds2790	CDIF630_02999	CD630_27360	3158837	3159706	869	0.869	218	9.20554	10.5933
cds1047	CDIF630_01191	CD630_10510	1229009	1229695	686	0.686	172	7.26309	10.5876
lpdA	lpdA	CD630_07230	869217	870602	1385	1.385	347	14.6529	10.5797
acsC	acsC	CD630_07260	872423	873790	1367	1.367	341	14.3995	10.5336
aspD	aspD	CD630_25150	2888319	2889947	1628	1.628	406	17.1443	10.5309
terD5	terD5	CD630_18000	2065692	2066258	566	0.566	141	5.95404	10.5195
cds2512	CDIF630_02704	CD630_24580	2819804	2821177	1373	1.373	342	14.4417	10.5184
leuS	leuS	CD630_25210	2897858	2900278	2420	2.42	600	25.3364	10.4696
cds1967	CDIF630_02137	CD630_19330	2216425	2217270	845	0.845	209	8.8255	10.4444
cds250	CDIF630_00365	CD630_02430	311293	312033	740	0.74	183	7.72759	10.4427
cds3681	CDIF630_03915	CD630_35930	4183664	4184299	635	0.635	157	6.62968	10.4404
cds1785	CDIF630_01951	CD630_17551	2018965	2019228	263	0.263	65	2.74477	10.4364
cds847	CDIF630_00982	CD630_08620	1023027	1024316	1289	1.289	318	13.4283	10.4176
cds1343	CDIF630_01491	CD630_13350	1534254	1534706	452	0.452	111	4.68723	10.37
glgA	glgA	CD630_08840	1047412	1048854	1442	1.442	354	14.9484	10.3665
cds2427	CDIF630_02618	CD630_23780	2728324	2729025	701	0.701	172	7.26309	10.361
cds1121	CDIF630_01266	CD630_11220	1304014	1304565	551	0.551	135	5.70068	10.3461
cds1338	CDIF630_01486	CD630_13300	1527932	1529713	1781	1.781	435	18.3689	10.3138
cds322	CDIF630_00438	CD630_03130	379663	382050	2387	2.387	582	24.5763	10.2959
dusB	dusB	CD630_35540	4139352	4140320	968	0.968	236	9.96563	10.2951
cds2871	CDIF630_03081	CD630_28160	3271150	3271458	308	0.308	75	3.16704	10.2826
fliA	fliA	CD630_02660	332976	333677	701	0.701	170	7.17863	10.2406
cds3172	CDIF630_03387	CD630_31030	3596089	3596580	491	0.491	119	5.02504	10.2343
cds1245	CDIF630_01392	CD630_12401	1428261	1428455	194	0.194	47	1.98468	10.2303
cds1754	CDIF630_01918	CD630_17281	1986008	1986202	194	0.194	47	1.98468	10.2303
plsC2	plsC2	CD630_18170	2084175	2084771	596	0.596	144	6.08073	10.2026
cds3281	CDIF630_03497	CD630_32040	3735085	3735735	650	0.65	157	6.62968	10.1995
cds1328	CDIF630_01476	CD630_13200	1515187	1516434	1247	1.247	301	12.7104	10.1928
cds3481	CDIF630_03706	CD630_34010	3963725	3964438	713	0.713	172	7.26309	10.1867
opuCA	opuCA	CD630_09000	1067989	1069125	1136	1.136	274	11.5703	10.1851
tuaG2	tuaG2	CD630_27730	3208717	3209625	908	0.908	219	9.24777	10.1848
proS1	proS1	CD630_00490	78572	80287	1715	1.715	413	17.4399	10.169
ppiB	ppiB	CD630_03310	403900	404424	524	0.524	126	5.32063	10.1539
cds3647	CDIF630_03881	CD630_35610	4147848	4148261	413	0.413	99	4.1805	10.1223
cds2574	CDIF630_02771	CD630_25200	2896336	2897004	668	0.668	160	6.75636	10.1143
cds3213	CDIF630_03428	CD630_31440	3647748	3648710	962	0.962	230	9.71227	10.0959
cds537	CDIF630_00662	CD630_05490	638766	639176	410	0.41	98	4.13827	10.0933
cds2015	CDIF630_02185	CD630_19800	2268661	2269431	770	0.77	184	7.76982	10.0907
cds2487	CDIF630_02679	CD630_24351	2797238	2797393	155	0.155	37	1.56241	10.0801
cds3337	CDIF630_03557	CD630_32590	3801486	3802355	869	0.869	207	8.74104	10.0587
clpP2	clpP2	CD630_33510	3900285	3900869	584	0.584	139	5.86959	10.0507
wrbA	wrbA	CD630_14580	1672525	1673097	572	0.572	136	5.74291	10.04
cds592	CDIF630_00718	CD630_06060	712010	712675	665	0.665	158	6.67191	10.0329
secA2	secA2	CD630_27920	3234588	3236933	2345	2.345	557	23.5206	10.0301
acpS	acpS	CD630_34660	4042332	4042712	380	0.38	90	3.80045	10.0012
cds1811	CDIF630_01979	CD630_17810	2046851	2048239	1388	1.388	327	13.8083	9.94835
ugtP3	ugtP3	CD630_27250	3145942	3147039	1097	1.097	258	10.8946	9.9313
cds1813	CDIF630_01981	CD630_17830	2048969	2050402	1433	1.433	337	14.2306	9.93063
cds1968	CDIF630_02138	CD630_19340	2217300	2217671	371	0.371	87	3.67377	9.90235
recO	recO	CD630_24350	2796499	2797272	773	0.773	181	7.64313	9.88762
cds2229	CDIF630_02411	CD630_21790	2503977	2506100	2123	2.123	497	20.9869	9.88551
cds1794	CDIF630_01961	CD630_17640	2026227	2026928	701	0.701	164	6.92527	9.87913
alaS	alaS	CD630_12820	1473405	1476044	2639	2.639	616	26.012	9.85676
cds3596	CDIF630_03825	CD630_35120	4087845	4089521	1676	1.676	391	16.5109	9.85135
cds1291	CDIF630_01439	CD630_12850	1478713	1479138	425	0.425	99	4.1805	9.83647
cdd1	cdd1	CD630_24380	2799814	2800215	401	0.401	93	3.92713	9.79335
mnmA	mnmA	CD630_12810	1471877	1472956	1079	1.079	250	10.5568	9.78389
cds2035	CDIF630_02212	CD630_19942	2287762	2287896	134	0.134	31	1.30904	9.76899
cds2426	CDIF630_02617	CD630_23770	2727758	2728264	506	0.506	117	4.94059	9.76401
cds2828	CDIF630_03037	CD630_27740	3209647	3210396	749	0.749	173	7.30532	9.75343
cbiKP	cbiKP	CD630_34220	3998056	3999534	1478	1.478	341	14.3995	9.74255
cds189	CDIF630_00302	CD630_01810	243662	244153	491	0.491	113	4.77168	9.71829
cds2157	CDIF630_02338	CD630_21130	2426649	2427926	1277	1.277	293	12.3726	9.68879
pgsA	pgsA	CD630_13270	1523704	1524246	542	0.542	124	5.23618	9.66085
feoB3	feoB3	CD630_32740	3816405	3818351	1946	1.946	445	18.7911	9.65628
cds3682	CDIF630_03916	CD630_35940	4184323	4185237	914	0.914	209	8.8255	9.6559
cds2811	CDIF630_03020	CD630_27570	3188820	3190031	1211	1.211	276	11.6547	9.62405
ispA	ispA	CD630_12050	1387798	1388685	887	0.887	202	8.52991	9.61658
pepA	pepA	CD630_13000	1490165	1491616	1451	1.451	329	13.8928	9.57462
cds1553	CDIF630_01706	CD630_15380	1768966	1771185	2219	2.219	502	21.1981	9.55299
yabG	yabG	CD630_35690	4154370	4155230	860	0.86	194	8.19209	9.52568
cds544	CDIF630_00669	CD630_05560	646581	647336	755	0.755	170	7.17863	9.50812
ptb1	ptb1	CD630_01120	161549	162451	902	0.902	203	8.57213	9.50347
fumB	fumB	CD630_10040	1157629	1158177	548	0.548	123	5.19395	9.47802
ltaE	ltaE	CD630_25910	2981447	2982481	1034	1.034	232	9.79672	9.47459
lepA	lepA	CD630_24670	2832569	2834374	1805	1.805	403	17.0176	9.42802
cds564	CDIF630_00690	CD630_05770	674692	675261	569	0.569	127	5.36286	9.42506
cds3398	CDIF630_03621	CD630_33190	3869010	3870068	1058	1.058	236	9.96563	9.41931
spo0J	spo0J	CD630_36710	4265032	4265895	863	0.863	192	8.10763	9.39471
ywlC	ywlC	CD630_34820	4053649	4054689	1040	1.04	231	9.7545	9.37932
cds399	CDIF630_00521	CD630_03930	469764	470291	527	0.527	117	4.94059	9.37493
cds1993	CDIF630_02163	CD630_19580	2242346	2243410	1064	1.064	236	9.96563	9.3662
cds981	CDIF630_01120	CD630_09850	1132942	1134309	1367	1.367	303	12.7949	9.35981
ybeY	ybeY	CD630_24400	2801059	2801520	461	0.461	102	4.30718	9.34312
cds2990	CDIF630_03203	CD630_29270	3397134	3398282	1148	1.148	254	10.7257	9.34296
cynT	cynT	CD630_22130	2550107	2550673	566	0.566	125	5.27841	9.32581
cds1159	CDIF630_01305	CD630_11580	1341755	1343599	1844	1.844	407	17.1865	9.32022
mogA	mogA	CD630_17120	1971480	1971983	503	0.503	111	4.68723	9.31854
disA	disA	CD630_00280	52212	53282	1070	1.07	236	9.96563	9.31368
rsgA	rsgA	CD630_33680	3918506	3919573	1067	1.067	235	9.92341	9.30029
prsA2	prsA2	CD630_35000	4073585	4074580	995	0.995	219	9.24777	9.29424
sipL	sipL	CD630_35670	4152312	4153862	1550	1.55	341	14.3995	9.29
tsaD	tsaD	CD630_01520	206022	207038	1016	1.016	223	9.41668	9.26838
cds1428	CDIF630_01576	CD630_14150	1624927	1625475	548	0.548	120	5.06727	9.24684
cds2020	CDIF630_02194	CD630_19850	2273644	2273982	338	0.338	74	3.12482	9.24502
hisI	hisI	CD630_15540	1785774	1786442	668	0.668	146	6.16518	9.22931
cds2455	CDIF630_02647	CD630_24050	2758786	2759271	485	0.485	106	4.47609	9.22905
deoC	deoC	CD630_15020	1724442	1725101	659	0.659	144	6.08073	9.2272
rnc	rnc	CD630_12480	1433542	1434252	710	0.71	155	6.54522	9.21863
plsY	plsY	CD630_26310	3025050	3025664	614	0.614	134	5.65845	9.21572
cds2911	CDIF630_03123	CD630_28550	3322670	3323689	1019	1.019	222	9.37445	9.19966
nnr	nnr	CD630_08790	1041058	1042638	1580	1.58	344	14.5262	9.19378
cds1897	CDIF630_02067	CD630_18640	2150271	2150501	230	0.23	50	2.11136	9.17984
cds2008	CDIF630_02178	CD630_19730	2259188	2260468	1280	1.28	278	11.7392	9.17123
CDIF630nc_00045	CDIF630nc_045	#N/A	1515106	1515180	74	0.074	16	0.675636	9.13022
cds358	CDIF630_00480	CD630_03520	431746	432297	551	0.551	119	5.02504	9.11986
cds1452	CDIF630_01603	CD630_14390	1655302	1655673	371	0.371	80	3.37818	9.10561
cds3286	CDIF630_03502	CD630_32080	3739497	3739958	461	0.461	99	4.1805	9.06833
trxA3	trxA3	CD630_30330	3507958	3508275	317	0.317	68	2.87145	9.05821
yqxC	yqxC	CD630_12080	1391184	1391996	812	0.812	174	7.34754	9.0487
yccF	yccF	CD630_32900	3837436	3838473	1037	1.037	222	9.37445	9.03997
pheT	pheT	CD630_07000	835371	837764	2393	2.393	511	21.5781	9.01719
cds3282	CDIF630_03498	#	3735792	3736022	230	0.23	49	2.06914	8.99624
ecfT	ecfT	CD630_01020	125417	126220	803	0.803	171	7.22086	8.99235
cds3707	CDIF630_03943	CD630_36200	4210685	4211089	404	0.404	86	3.63154	8.98897
der	der	CD630_26320	3025699	3027024	1325	1.325	282	11.9081	8.98724
cds338	CDIF630_00458	CD630_03300	403083	403835	752	0.752	160	6.75636	8.98452
polC	polC	CD630_13050	1496389	1500687	4298	4.298	914	38.5957	8.97992
ecfA1	ecfA1	CD630_01000	123736	124569	833	0.833	177	7.47422	8.97266
flhA	flhA	CD630_02630	329021	331096	2075	2.075	440	18.58	8.95421
glcK	glcK	CD630_24590	2821213	2822148	935	0.935	198	8.361	8.94224
aroA	aroA	CD630_18340	2107982	2109295	1313	1.313	278	11.7392	8.94073
gtaB2	gtaB2	CD630_34880	4060996	4061961	965	0.965	204	8.61436	8.9268
cds839	CDIF630_00970	CD630_08510	1011929	1012327	398	0.398	84	3.54709	8.91229
pstC	pstC	CD630_32630	3804803	3805720	917	0.917	193	8.14986	8.88753
cds1079	CDIF630_01224	CD630_10800	1257253	1257987	734	0.734	154	6.503	8.85967
cds2293	CDIF630_02475	CD630_22420	2577954	2578445	491	0.491	103	4.34941	8.85826
cds360	CDIF630_00482	CD630_03541	433370	433972	602	0.602	126	5.32063	8.83826
cds513	CDIF630_00636	CD630_05230	612000	613286	1286	1.286	269	11.3591	8.83292
hslO	hslO	CD630_32190	3751516	3752391	875	0.875	183	7.72759	8.83153
murD	murD	CD630_26530	3045383	3046738	1355	1.355	283	11.9503	8.81942
cds2943	CDIF630_03155	CD630_28870	3360426	3361547	1121	1.121	234	9.88118	8.81461
cds2792	CDIF630_03001	CD630_27380	3160638	3161870	1232	1.232	257	10.8524	8.80877
cds1509	CDIF630_01661	CD630_14960	1717413	1718588	1175	1.175	245	10.3457	8.80483
prmA	prmA	CD630_24500	2809085	2810032	947	0.947	197	8.31877	8.78434
cds1473	CDIF630_01624	CD630_14600	1674010	1674486	476	0.476	99	4.1805	8.78256
dacF4	dacF4	CD630_24980	2867315	2868604	1289	1.289	268	11.3169	8.7796
cds3131	CDIF630_03345	CD630_30620	3540464	3541249	785	0.785	163	6.88304	8.76821
ppnK	ppnK	CD630_10490	1227214	1228014	800	0.8	166	7.00972	8.76216
yjaB	yjaB	CD630_36190	4210069	4210518	449	0.449	93	3.92713	8.7464
cds3688	CDIF630_03922	CD630_36000	4192247	4192939	692	0.692	143	6.0385	8.72615
clpB	clpB	CD630_20200	2316031	2318625	2594	2.594	534	22.5494	8.69289
cds1457	CDIF630_01608	CD630_14440	1660028	1660747	719	0.719	148	6.24963	8.69212
cds2883	CDIF630_03093	CD630_28290	3286148	3287110	962	0.962	198	8.361	8.69127
cds1412	CDIF630_01560	CD630_14000	1604777	1605370	593	0.593	122	5.15173	8.68756
cobC	cobC	CD630_34360	4012152	4012766	614	0.614	126	5.32063	8.66553
hisD	hisD	CD630_15820	1818313	1819578	1265	1.265	259	10.9369	8.64574
cds2307	CDIF630_02490	CD630_22550	2597438	2598973	1535	1.535	314	13.2594	8.63802
cds593	CDIF630_00719	CD630_06060	713464	714366	902	0.902	184	7.76982	8.61399
cds1445	CDIF630_01596	CD630_14320	1646316	1646915	599	0.599	122	5.15173	8.60054
cds3212	CDIF630_03427	CD630_31430	3647040	3647669	629	0.629	128	5.40509	8.59315
cds1543	CDIF630_01696	CD630_15280	1756161	1756835	674	0.674	137	5.78513	8.58329
fliZ	fliZ	CD630_02590	325864	326238	374	0.374	76	3.20927	8.58094
cds2770	CDIF630_02975	CD630_27170	3129715	3132249	2534	2.534	514.333	21.7189	8.57099
cds321	CDIF630_00437	CD630_03120	379275	379640	365	0.365	74	3.12482	8.56114
cds3332	CDIF630_03551	CD630_32540	3792576	3793589	1013	1.013	205	8.65659	8.5455
cbiE	cbiE	CD630_34280	4003439	4004047	608	0.608	123	5.19395	8.54269
cds2387	CDIF630_02575	CD630_23360	2686906	2688063	1157	1.157	234	9.88118	8.54034
cds2221	CDIF630_02403	#	2496096	2497157	1061	1.061	213	8.99441	8.47729
carB1	carB1	CD630_35880	4173538	4176744	3206	3.206	643.5	27.1732	8.47575
mtaB	mtaB	CD630_24480	2807008	2808306	1298	1.298	260	10.9791	8.45846
cds1798	CDIF630_01965	CD630_17680	2030454	2031623	1169	1.169	234	9.88118	8.45268
pbuG	pbuG	CD630_21070	2419264	2420640	1376	1.376	275	11.6125	8.43931
cds2256	CDIF630_02438	CD630_22050	2538921	2540087	1166	1.166	233	9.83895	8.43821
cbiB	cbiB	CD630_34330	4007890	4008861	971	0.971	194	8.19209	8.43675
pepT1	pepT1	CD630_10460	1223763	1224989	1226	1.226	244	10.3035	8.40412
cds457	CDIF630_00579	CD630_04510	541768	542130	362	0.362	72	3.04036	8.39879
cds2017	CDIF630_02189	#	2270689	2270865	176	0.176	35	1.47795	8.39747
kipA	kipA	CD630_13870	1590351	1591337	986	0.986	196	8.27654	8.39406
cds2105	CDIF630_02285	CD630_20620	2362162	2363160	998	0.998	198	8.361	8.37775
topA	topA	CD630_12740	1464118	1466205	2087	2.087	414	17.4821	8.37666
btuD	btuD	CD630_29970	3465805	3467001	1196	1.196	237	10.0079	8.36778
ispG	ispG	CD630_21280	2449206	2450261	1055	1.055	209	8.8255	8.3654
cds3119	CDIF630_03333	CD630_30490	3527864	3528172	308	0.308	61	2.57586	8.36319
cds2664	CDIF630_02866	CD630_26130	3004637	3005713	1076	1.076	213	8.99441	8.35911
ttcA1	ttcA1	CD630_23980	2752013	2752873	860	0.86	170	7.17863	8.34725
cds410	CDIF630_00532	CD630_04040	483294	483623	329	0.329	65	2.74477	8.34277
cds2666	CDIF630_02868	CD630_26150	3006856	3007428	572	0.572	113	4.77168	8.3421
purL	purL	CD630_02250	294045	297851	3806	3.806	751	31.7127	8.33228
cds653	CDIF630_00779	CD630_06642	790437	790706	269	0.269	53	2.23804	8.31987
cds2596	CDIF630_02794	CD630_25420	2923309	2924517	1208	1.208	238	10.0501	8.31961
flhB	flhB	CD630_02620	327198	329012	1814	1.814	357	15.0751	8.31044
dnaX	dnaX	CD630_00160	25765	27402	1637	1.637	322	13.5972	8.30616
cds733	CDIF630_00861	CD630_07440	892723	893511	788	0.788	155	6.54522	8.30612
metG	metG	CD630_35400	4118898	4120835	1937	1.937	381	16.0886	8.30593
cds280	CDIF630_00396	CD630_02720	337194	338597	1403	1.403	275	11.6125	8.2769
cds773	CDIF630_00902	CD630_07840	941339	942223	884	0.884	173	7.30532	8.26393
cds2631	CDIF630_02829	CD630_25760	2964576	2965460	884	0.884	173	7.30532	8.26393
cds2753	CDIF630_02957	CD630_27010	3106288	3107475	1187	1.187	232	9.79672	8.25335
cds444	CDIF630_00566	CD630_04380	525648	526682	1034	1.034	202	8.52991	8.24943
cds883	CDIF630_01018	CD630_08980	1064734	1066239	1505	1.505	294	12.4148	8.24905
lysA	lysA	CD630_20530	2351015	2352307	1292	1.292	252	10.6413	8.23628
thrB	thrB	CD630_21190	2437769	2438662	893	0.893	174	7.34754	8.22793
mtnN	mtnN	CD630_26110	3001665	3002363	698	0.698	136	5.74291	8.22766
cds3265	CDIF630_03481	CD630_31890	3716341	3716880	539	0.539	105	4.43386	8.22609
cds3757	CDIF630_03997	CD630_36680	4261596	4262888	1292	1.292	251	10.599	8.20359
cds288	CDIF630_00404	CD630_02791	346371	346577	206	0.206	40	1.68909	8.19947
fliL	fliL	CD630_02580	325406	325849	443	0.443	86	3.63154	8.19762
cds780	CDIF630_00910	CD630_07910	948072	948716	644	0.644	125	5.27841	8.19628
cds2059	CDIF630_02237	CD630_20170	2312263	2312634	371	0.371	72	3.04036	8.19505
sigK	sigK	CD630_12300	1414036	1414320	284	0.284	55	2.3225	8.17781
cds2813	CDIF630_03022	CD630_27590	3192036	3192434	398	0.398	77	3.2515	8.1696
cds828	CDIF630_00959	CD630_08400	1000277	1001161	884	0.884	171	7.22086	8.16839
cds1663	CDIF630_01820	CD630_16430	1890015	1890806	791	0.791	153	6.46077	8.16785
dxr	dxr	CD630_21300	2451461	2452615	1154	1.154	223	9.41668	8.16003
bltD	bltD	CD630_12120	1395420	1395860	440	0.44	85	3.58932	8.15754
gcvTPA	gcvTPA	CD630_16570	1907367	1909841	2474	2.474	477	20.1424	8.14163
cds2832	CDIF630_03041	CD630_27780	3213630	3214352	722	0.722	139	5.86959	8.12962
ycsE	ycsE	CD630_25010	2871011	2871832	821	0.821	158	6.67191	8.12656
cds658	CDIF630_00784	CD630_06690	794931	796337	1406	1.406	270	11.4014	8.10908
dacF1	dacF1	CD630_05150	597567	598796	1229	1.229	236	9.96563	8.10873
codB	codB	CD630_17160	1974735	1976024	1289	1.289	246	10.3879	8.05889
cds2774	CDIF630_02983	CD630_27210	3141984	3143264	1280	1.28	244	10.3035	8.04957
cds853	CDIF630_00988	CD630_08680	1029320	1030249	929	0.929	177	7.47422	8.04545
cds2692	CDIF630_02895	CD630_26410	3034050	3034313	263	0.263	50	2.11136	8.028
cds2690	CDIF630_02893	CD630_26390	3032809	3033567	758	0.758	144	6.08073	8.02206
cds573	CDIF630_00699	CD630_05860	688704	688883	179	0.179	34	1.43573	8.02082
ybbP	ybbP	CD630_01100	159228	160067	839	0.839	159	6.71413	8.00254
rng	rng	CD630_11600	1344320	1345741	1421	1.421	269	11.3591	7.99376
cds2912	CDIF630_03124	CD630_28560	3323865	3324404	539	0.539	102	4.30718	7.99106
rsmA	rsmA	CD630_35230	4101380	4102249	869	0.869	164	6.92527	7.96924
nusB	nusB	CD630_12010	1384816	1385322	506	0.506	95	4.01159	7.92804
cds2555	CDIF630_02750	CD630_25020	2872192	2873295	1103	1.103	207	8.74104	7.92479
cds2627	CDIF630_02825	CD630_25720	2961779	2962435	656	0.656	123	5.19395	7.91761
cds1413	CDIF630_01561	CD630_14010	1605619	1606254	635	0.635	119	5.02504	7.91345
recG	recG	CD630_25600	2944301	2946361	2060	2.06	386	16.2997	7.91249
cds3767	CDIF630_04009	CD630_36781	4273282	4273533	251	0.251	47	1.98468	7.9071
glgB	glgB	CD630_25260	2903428	2905431	2003	2.003	375	15.8352	7.90575
cds3456	CDIF630_03680	CD630_33760	3931407	3931910	503	0.503	94	3.96936	7.89138
rsbW	rsbW	CD630_00100	9450	9857	407	0.407	76	3.20927	7.88519
cds3351	CDIF630_03572	CD630_32720	3815454	3815963	509	0.509	95	4.01159	7.88132
cds824	CDIF630_00955	CD630_08360	997719	998213	494	0.494	92	3.88491	7.86419
cwp9	cwp9	CD630_27980	3251755	3253158	1403	1.403	261	11.0213	7.85553
queG	queG	CD630_05630	655686	656600	914	0.914	170	7.17863	7.85409
cobU	cobU	CD630_34380	4013569	4014129	560	0.56	104	4.39163	7.8422
cds1229	CDIF630_01376	CD630_12270	1410295	1410969	674	0.674	125	5.27841	7.83146
cds2563	CDIF630_02759	CD630_25100	2882765	2884315	1550	1.55	287	12.1192	7.81885
cds3683	CDIF630_03917	CD630_35950	4185837	4187066	1229	1.229	227	9.58559	7.7995
cds1998	CDIF630_02168	CD630_19630	2248633	2249424	791	0.791	146	6.16518	7.79416
appB	appB	CD630_26730	3073442	3074401	959	0.959	177	7.47422	7.79377
cds657	CDIF630_00783	CD630_06680	794179	794886	707	0.707	130	5.48954	7.76456
cds2688	CDIF630_02891	CD630_26370	3030784	3032073	1289	1.289	237	10.0079	7.76405
cds2005	CDIF630_02175	CD630_19700	2255839	2256471	632	0.632	116	4.89836	7.75057
cds2689	CDIF630_02892	CD630_26380	3032102	3032794	692	0.692	127	5.36286	7.7498
appF	appF	CD630_26700	3069609	3070580	971	0.971	178	7.51645	7.74094
cds413	CDIF630_00535	CD630_04081	485889	486173	284	0.284	52	2.19582	7.73175
thiC	thiC	CD630_17020	1960877	1962292	1415	1.415	259	10.9369	7.72923
rsbV	rsbV	CD630_00090	9129	9446	317	0.317	58	2.44918	7.72612
ftsY	ftsY	CD630_12510	1438985	1440265	1280	1.28	234	9.88118	7.71967
rpoN	rpoN	CD630_31760	3696562	3697908	1346	1.346	246	10.3879	7.71761
chrA	chrA'	CD630_33030	3851743	3852270	527	0.527	96	4.05382	7.69225
cds461	CDIF630_00583	CD630_04550	544992	547106	2114	2.114	385	16.2575	7.69039
cds600	CDIF630_00726	CD630_06140	723969	724145	176	0.176	32	1.35127	7.67768
moaA	moaA	CD630_17130	1972030	1972989	959	0.959	174	7.34754	7.66167
mrdB	mrdB	CD630_11520	1335193	1336323	1130	1.13	205	8.65659	7.6607
gapB	gapB	CD630_17670	2029043	2030059	1016	1.016	184	7.76982	7.64746
cds3588	CDIF630_03817	CD630_35040	4079340	4080122	782	0.782	141	5.95404	7.61387
cds785	CDIF630_00915	CD630_07960	951468	952472	1004	1.004	181	7.64313	7.61268
spoVE	spoVE	CD630_26520	3044201	3045331	1130	1.13	203	8.57213	7.58596
bglF1	bglF1	CD630_08160	973296	975095	1799	1.799	323	13.6394	7.58166
ung	ung	CD630_24810	2847617	2848291	674	0.674	121	5.1095	7.58086
cds2437	CDIF630_02628	CD630_23870	2741448	2742470	1022	1.022	183	7.72759	7.56124
cds2095	CDIF630_02274	CD630_20520	2350139	2350798	659	0.659	118	4.98282	7.56118
ctpB	ctpB	CD630_34550	4033248	4034396	1148	1.148	205	8.65659	7.54058
ribF	ribF	CD630_13150	1509407	1510336	929	0.929	165	6.9675	7.5
cds1239	CDIF630_01386	CD630_12350	1423320	1423703	383	0.383	68	2.87145	7.49727
xpt	xpt	CD630_23300	2678554	2679126	572	0.572	101	4.26495	7.45621
sbcC	sbcC	CD630_10430	1217561	1221088	3527	3.527	620	26.1809	7.42299
cds591	CDIF630_00717	#	711314	711667	353	0.353	62	2.61809	7.41669
cds2104	CDIF630_02284	CD630_20610	2361187	2361825	638	0.638	112	4.72945	7.41294
cds834	CDIF630_00965	CD630_08460	1006597	1007517	920	0.92	161	6.79859	7.38977
cds2675	CDIF630_02878	CD630_26240	3015610	3016245	635	0.635	111	4.68723	7.38146
bglA4	bglA4	CD630_31150	3611403	3612857	1454	1.454	254	10.7257	7.3767
cds1711	CDIF630_01872	CD630_16870	1944980	1945816	836	0.836	146	6.16518	7.37462
cds1451	CDIF630_01602	CD630_14380	1653717	1655120	1403	1.403	245	10.3457	7.37397
cds2784	CDIF630_02993	CD630_27310	3151077	3151478	401	0.401	70	2.95591	7.37134
cds2529	CDIF630_02721	CD630_24750	2840651	2841946	1295	1.295	226	9.54336	7.36939
cds2870	CDIF630_03080	CD630_28150	3270349	3270888	539	0.539	94	3.96936	7.36431
ecfA2	ecfA2	CD630_01010	124557	125423	866	0.866	151	6.37632	7.36295
sbcD	sbcD	CD630_10420	1216363	1217574	1211	1.211	211	8.90995	7.35752
hrcA	hrcA	CD630_24630	2827068	2828087	1019	1.019	177	7.47422	7.33486
cds177	CDIF630_00290	CD630_01690	229348	230724	1376	1.376	239	10.0923	7.33453
moeA	moeA	CD630_10810	1258198	1259379	1181	1.181	205	8.65659	7.32988
cds1544	CDIF630_01697	CD630_15290	1756843	1758072	1229	1.229	213	8.99441	7.31848
iscS1	iscS1	CD630_07530	905368	906519	1151	1.151	199	8.40322	7.3008
cds315	CDIF630_00431	CD630_03060	373874	374713	839	0.839	145	6.12295	7.29792
dxs	dxs	CD630_12070	1389186	1391051	1865	1.865	322	13.5972	7.29071
cds2935	CDIF630_03147	CD630_28790	3352842	3353306	464	0.464	80	3.37818	7.28056
cds2100	CDIF630_02280	CD630_20570	2356763	2357326	563	0.563	97	4.09604	7.27539
cds3313	CDIF630_03530	CD630_32340	3771320	3771889	569	0.569	98	4.13827	7.27288
pabA	pabA	CD630_14450	1660771	1661355	584	0.584	100	4.22273	7.23069
cds2425	CDIF630_02616	CD630_23760	2726561	2727583	1022	1.022	175	7.38977	7.23069
fdhF	fdhF	CD630_33170	3866615	3868759	2144	2.144	367	15.4974	7.22827
cds3685	CDIF630_03919	CD630_35970	4189624	4190349	725	0.725	124	5.23618	7.22232
cds820	CDIF630_00951	CD630_08320	992726	993919	1193	1.193	204	8.61436	7.22075
cds480	CDIF630_00602	CD630_04740	569324	570103	779	0.779	133	5.61623	7.20953
cds3665	CDIF630_03899	CD630_35780	4163361	4163930	569	0.569	97	4.09604	7.19867
cds3631	CDIF630_03862	CD630_35470	4126128	4126874	746	0.746	127	5.36286	7.18882
cds770	CDIF630_00899	CD630_07810	936287	938980	2693	2.693	458	19.3401	7.18161
corA	corA	CD630_21220	2441034	2441969	935	0.935	159	6.71413	7.18089
cds3013	CDIF630_03226	CD630_29450	3408333	3408842	509	0.509	86.5	3.65266	7.17614
cds2	CDIF630_00003	CD630_00030	2805	3011	206	0.206	35	1.47795	7.17453
cds602	CDIF630_00728	CD630_06160	724956	725780	824	0.824	140	5.91182	7.17453
cds2769	CDIF630_02974	CD630_27160	3127601	3129592	1991	1.991	338	14.2728	7.16867
manC	manC	CD630_27790	3214364	3215437	1073	1.073	182	7.68536	7.1625
cds45	CDIF630_00106	CD630_00440	74335	74808	473	0.473	80	3.37818	7.14203
cds802	CDIF630_00932	CD630_08140	971055	971747	692	0.692	117	4.94059	7.13958
cds3577	CDIF630_03806	CD630_34930	4068103	4068636	533	0.533	90	3.80045	7.13031
cds2447	CDIF630_02639	CD630_23970	2750937	2751965	1028	1.028	173	7.30532	7.10634
fusA1	fusA1	CD630_00220	43835	45763	1928	1.928	324	13.6816	7.09628
cds1837	CDIF630_02006	CD630_18070	2074991	2075593	602	0.602	101	4.26495	7.08464
cds720	CDIF630_00847	CD630_07310	879358	880230	872	0.872	146	6.16518	7.07016
dapB2	dapB2	CD630_32290	3763571	3764326	755	0.755	126	5.32063	7.0472
flhF	flhF	CD630_02640	331071	332087	1016	1.016	169	7.13641	7.02402
fliK	fliK	CD630_02530	320834	322039	1205	1.205	200	8.44545	7.00867
cds3609	CDIF630_03839	CD630_35250	4103142	4104209	1067	1.067	177	7.47422	7.0049
cds3321	CDIF630_03539	CD630_32430	3777987	3778271	284	0.284	47	1.98468	6.98831
cds953	CDIF630_01088	CD630_09570	1110573	1111133	560	0.56	92.5	3.90602	6.97504
cds2966	CDIF630_03179	CD630_29070	3380659	3381219	560	0.56	92.5	3.90602	6.97504
cds2665	CDIF630_02867	CD630_26140	3005830	3006672	842	0.842	139	5.86959	6.97101
cds1713	CDIF630_01874	CD630_16890	1946493	1947725	1232	1.232	203	8.57213	6.9579
mraY	mraY	CD630_26540	3046757	3047722	965	0.965	159	6.71413	6.95765
cds525	CDIF630_00650	CD630_05370	625694	626653	959	0.959	158	6.67191	6.95715
cds1219	CDIF630_01366	CD630_12170	1400496	1401188	692	0.692	114	4.81391	6.95651
pduX	pduX	CD630_34310	4005899	4006786	887	0.887	146	6.16518	6.9506
cds3217	CDIF630_03432	CD630_31470	3654885	3656510	1625	1.625	267	11.2747	6.93826
cds1988	CDIF630_02158	CD630_19530	2235795	2236994	1199	1.199	197	8.31877	6.93809
pmi	pmi	CD630_24910	2858060	2859004	944	0.944	155	6.54522	6.9335
cds1935	CDIF630_02105	CD630_19000	2187364	2187498	134	0.134	22	0.929	6.93283
recF	recF	CD630_00040	3029	4144	1115	1.115	183	7.72759	6.93057
rpe1	rpe1	CD630_23190	2666692	2667357	665	0.665	109	4.60277	6.92146
rnfD	rnfD	CD630_11380	1322440	1323417	977	0.977	160	6.75636	6.91542
ade2	ade2	CD630_18200	2089431	2090909	1478	1.478	242	10.219	6.91407
cds1846	CDIF630_02015	CD630_18150	2082175	2083428	1253	1.253	205	8.65659	6.90869
stp	stp	CD630_25790	2968429	2969181	752	0.752	123	5.19395	6.90685
cds2114	CDIF630_02294	CD630_20710	2371217	2371939	722	0.722	118	4.98282	6.90141
cds2443	CDIF630_02635	CD630_23930	2747170	2748186	1016	1.016	166	7.00972	6.89934
cds3044	CDIF630_03257	CD630_29720	3438288	3439067	779	0.779	127	5.36286	6.88429
truA1	truA1	CD630_01030	126252	126983	731	0.731	119	5.02504	6.8742
cds1070	CDIF630_01215	CD630_10710	1249957	1250166	209	0.209	34	1.43573	6.86951
cds1018	CDIF630_01158	CD630_10220	1178709	1179398	689	0.689	112	4.72945	6.86423
splB	splB	CD630_02750	342394	343416	1022	1.022	166	7.00972	6.85883
cds180	CDIF630_00293	CD630_01720	233569	234099	530	0.53	86	3.63154	6.85197
cds1325	CDIF630_01473	CD630_13170	1510937	1511782	845	0.845	137	5.78513	6.84631
cds1631	CDIF630_01788	CD630_16120	1850330	1851511	1181	1.181	191	8.06541	6.8293
cds1254	CDIF630_01401	CD630_12490	1434306	1435376	1070	1.07	173	7.30532	6.8274
cds1422	CDIF630_01570	CD630_14090	1617939	1619195	1256	1.256	203	8.57213	6.82495
cds2815	CDIF630_03024	CD630_27610	3194299	3195123	824	0.824	133	5.61623	6.81581
cds589	CDIF630_00715	CD630_06020	709766	710362	596	0.596	96	4.05382	6.80171
cds1781	CDIF630_01947	CD630_17520	2015926	2016516	590	0.59	95	4.01159	6.7993
pycA	pycA	CD630_00210	40162	43593	3431	3.431	552	23.3094	6.79378
cds1391	CDIF630_01539	CD630_13790	1580610	1581008	398	0.398	64	2.70254	6.79031
ycnB	ycnB	CD630_25060	2878137	2879537	1400	1.4	225	9.50113	6.78652
cds1845	CDIF630_02014	CD630_18140	2081510	2082151	641	0.641	103	4.34941	6.78535
ubiB	ubiB	CD630_27470	3173461	3175125	1664	1.664	267	11.2747	6.77565
cds1642	CDIF630_01799	CD630_16220	1862844	1863461	617	0.617	99	4.1805	6.77552
cds3348	CDIF630_03569	CD630_32690	3812549	3814333	1784	1.784	286	12.077	6.76962
cds31	CDIF630_00092	CD630_00300	54594	56771	2177	2.177	349	14.7373	6.76955
cheY	cheY	CD630_05330	623471	623833	362	0.362	58	2.44918	6.76569
phnA	phnA	CD630_36220	4212638	4212982	344	0.344	55	2.3225	6.75145
cds1192	CDIF630_01339	CD630_11900	1376078	1376617	539	0.539	86	3.63154	6.73756
cheB	cheB	CD630_05420	632029	632625	596	0.596	95	4.01159	6.73085
vncR	vncR	CD630_18760	2162372	2163025	653	0.653	104	4.39163	6.72532
cds3656	CDIF630_03890	CD630_35700	4155314	4156252	938	0.938	149	6.29186	6.70774
dnaD	dnaD	CD630_36530	4247621	4248679	1058	1.058	168	7.09418	6.70527
cds1899	CDIF630_02069	CD630_18660	2152323	2153390	1067	1.067	169	7.13641	6.68829
cds1975	CDIF630_02145	CD630_19401	2222927	2223205	278	0.278	44	1.858	6.68345
cds2396	CDIF630_02584	CD630_23450	2698766	2699638	872	0.872	138	5.82736	6.68275
cls2	cls2	CD630_34040	3966717	3968198	1481	1.481	234	9.88118	6.67196
pcrA	pcrA	CD630_03280	399473	401737	2264	2.264	357	15.0751	6.65863
cds2508	CDIF630_02700	CD630_24550	2816237	2816974	737	0.737	116	4.89836	6.64635
cds2736	CDIF630_02939	CD630_26850	3088624	3090387	1763	1.763	277	11.697	6.63469
rimO	rimO	CD630_13260	1522383	1523717	1334	1.334	209	8.8255	6.61581
cds2609	CDIF630_02807	CD630_25560	2940398	2942317	1919	1.919	300	12.6682	6.60145
cds1576	CDIF630_01729	CD630_15600	1792641	1793396	755	0.755	118	4.98282	6.59976
purG	purG	CD630_02210	289571	290647	1076	1.076	168	7.09418	6.5931
fdhD	fdhD	CD630_33160	3865733	3866566	833	0.833	130	5.48954	6.59009
cds2112	CDIF630_02292	CD630_20690	2369525	2370544	1019	1.019	159	6.71413	6.58894
xylR	xylR	CD630_30660	3546328	3547488	1160	1.16	181	7.64313	6.58891
cds1540	CDIF630_01693	CD630_15250	1752174	1753322	1148	1.148	179	7.55868	6.58422
cds2577	CDIF630_02775	CD630_25230	2901099	2901671	572	0.572	89	3.75823	6.57033
cbiA	cbiA	CD630_34340	4008862	4010238	1376	1.376	214	9.03663	6.56732
cobS	cobS	CD630_34370	4012786	4013559	773	0.773	120	5.06727	6.55533
sdaB	sdaB	CD630_32220	3755107	3756300	1193	1.193	185	7.81204	6.54823
cds3122	CDIF630_03336	CD630_30530	3530425	3531444	1019	1.019	158	6.67191	6.5475
cds3349	CDIF630_03570	CD630_32700	3814399	3815064	665	0.665	103	4.34941	6.54046
cds3262	CDIF630_03478	CD630_31860	3712173	3713978	1805	1.805	279	11.7814	6.52709
ugtP1	ugtP1	CD630_00190	28856	30061	1205	1.205	186	7.85427	6.51807
hydN2	hydN2	CD630_33150	3864940	3865491	551	0.551	85	3.58932	6.51419
metQ	metQ	CD630_14910	1710626	1711417	791	0.791	122	5.15173	6.51293
cds3687	CDIF630_03921	CD630_35990	4191076	4192257	1181	1.181	182	7.68536	6.5075
cds1820	CDIF630_01989	CD630_17900	2056732	2057706	974	0.974	150	6.33409	6.50317
cds1406	CDIF630_01554	CD630_13940	1598732	1600018	1286	1.286	198	8.361	6.50155
cds164	CDIF630_00275	CD630_01560	211562	212524	962	0.962	148	6.24963	6.4965
tsaB	tsaB	CD630_01500	204834	205550	716	0.716	110	4.645	6.48743
pheS	pheS	CD630_06990	834335	835354	1019	1.019	156	6.58745	6.46462
cwp16	cwp16	CD630_10350	1199192	1201210	2018	2.018	308.5	13.0271	6.45546
flhG	flhG	CD630_02650	332084	332962	878	0.878	134	5.65845	6.44471
lspA	lspA	CD630_25970	2990022	2990468	446	0.446	68	2.87145	6.43824
ribU	ribU	CD630_01470	202269	202874	605	0.605	92	3.88491	6.42134
cds2337	CDIF630_02523	CD630_22880	2639426	2641486	2060	2.06	313	13.2171	6.41608
fliP	fliP	CD630_02600	326239	326904	665	0.665	101	4.26495	6.41346
cds2592	CDIF630_02790	CD630_25380	2918021	2918905	884	0.884	134	5.65845	6.40096
cds2348	CDIF630_02534	#	2647198	2647350	152	0.152	23	0.971227	6.38965
cds679	CDIF630_00805	CD630_06920	824489	825310	821	0.821	124	5.23618	6.37781
glpK2	glpK2	CD630_13820	1584721	1586235	1514	1.514	228	9.62781	6.35919
cds2831	CDIF630_03040	CD630_27770	3212457	3213614	1157	1.157	174	7.34754	6.35051
purR	purR	CD630_35170	4094324	4095202	878	0.878	132	5.574	6.34852
glgC	glgC	CD630_08820	1045091	1046251	1160	1.16	174	7.34754	6.33409
cds575	CDIF630_00701	CD630_05880	689816	690103	287	0.287	43	1.81577	6.32673
icd	icd	CD630_08340	995891	996886	995	0.995	149	6.29186	6.32348
opuCC	opuCC	CD630_09010	1069118	1070665	1547	1.547	231	9.7545	6.30543
cds695	CDIF630_00822	CD630_07070	845333	847831	2498	2.498	372	15.7085	6.28845
cds1461	CDIF630_01612	CD630_14480	1663473	1664174	701	0.701	104	4.39163	6.26481
cds1228	CDIF630_01375	CD630_12260	1409044	1410123	1079	1.079	160	6.75636	6.26169
cds737	CDIF630_00865	CD630_07480	896427	899456	3029	3.029	448	18.9178	6.24556
cds2215	CDIF630_02397	CD630_21650	2488840	2489970	1130	1.13	167	7.05195	6.24067
cds171	CDIF630_00284	CD630_01632	221987	222190	203	0.203	30	1.26682	6.24048
cds2242	CDIF630_02424	CD630_21920	2523146	2523499	353	0.353	52	2.19582	6.22045
cds1424	CDIF630_01572	CD630_14110	1620126	1620710	584	0.584	86	3.63154	6.2184
tcdA	tcdA	CD630_24790	2845331	2846038	707	0.707	104	4.39163	6.21165
addA	addA	CD630_10410	1212490	1216317	3827	3.827	562	23.7317	6.20113
cds343	CDIF630_00463	CD630_03350	412907	413248	341	0.341	50	2.11136	6.19168
tdh	tdh	CD630_17920	2058311	2059267	956	0.956	140	5.91182	6.18391
cds2038	CDIF630_02215	CD630_19970	2291846	2292925	1079	1.079	158	6.67191	6.18342
pepQ1	pepQ1	CD630_23470	2700537	2701616	1079	1.079	158	6.67191	6.18342
malH2	malH2	CD630_13380	1537728	1539074	1346	1.346	197	8.31877	6.18036
cds2570	CDIF630_02766	CD630_25170	2891241	2891624	383	0.383	56	2.36473	6.17422
steT1	steT1	CD630_15550	1787244	1788572	1328	1.328	194	8.19209	6.16874
etfB4	etfB4	CD630_11710	1354656	1355444	788	0.788	115	4.85613	6.16261
cds2561	CDIF630_02757	CD630_25080	2880427	2881140	713	0.713	104	4.39163	6.15938
cds2171	CDIF630_02353	CD630_21240	2444122	2445048	926	0.926	135	5.70068	6.15624
pgcA2	pgcA2	CD630_27800	3215459	3217165	1706	1.706	248	10.4724	6.13855
cds590	CDIF630_00716	CD630_06040	710828	711241	413	0.413	60	2.53364	6.13471
cds3233	CDIF630_03449	CD630_31580	3673521	3674348	827	0.827	120	5.06727	6.12729
cds777	CDIF630_00907	CD630_07880	945270	946553	1283	1.283	186	7.85427	6.1218
fldX	fldX	CD630_19990	2294346	2294774	428	0.428	62	2.61809	6.11703
miaB	miaB	CD630_19860	2274389	2275825	1436	1.436	208	8.78327	6.11648
cds995	CDIF630_01135	CD630_09990	1153546	1154541	995	0.995	144	6.08073	6.11128
cds1353	CDIF630_01501	CD630_13450	1547158	1547490	332	0.332	48	2.02691	6.10515
cds217	CDIF630_00332	CD630_02100	279105	279818	713	0.713	103	4.34941	6.10015
cds3712	CDIF630_03948	CD630_36250	4216297	4218804	2507	2.507	360	15.2018	6.06375
cds1712	CDIF630_01873	CD630_16880	1945832	1946503	671	0.671	96	4.05382	6.04146
cds2200	CDIF630_02382	CD630_21510	2473577	2474746	1169	1.169	167	7.05195	6.03247
cds2776	CDIF630_02985	CD630_27230	3144186	3145250	1064	1.064	151	6.37632	5.99278
cds774	CDIF630_00904	CD630_07850	942425	943975	1550	1.55	219	9.24777	5.9663
cds3110	CDIF630_03324	CD630_30400	3516925	3517728	803	0.803	113	4.77168	5.94232
chrA	chrA	CD630_33020	3851243	3851755	512	0.512	72	3.04036	5.93821
cds3048	CDIF630_03261	CD630_29770	3442722	3443291	569	0.569	80	3.37818	5.93705
cds1218	CDIF630_01365	CD630_12160	1399597	1400472	875	0.875	123	5.19395	5.93595
cds2013	CDIF630_02183	CD630_19780	2266923	2267657	734	0.734	103	4.34941	5.92562
cds1514	CDIF630_01666	CD630_14990	1723294	1724406	1112	1.112	156	6.58745	5.92397
selB	selB	CD630_24930	2861966	2863849	1883	1.883	264	11.148	5.92034
scrK	scrK	CD630_18060	2073779	2074750	971	0.971	136	5.74291	5.91443
cheW1	cheW1	CD630_05360	625040	625558	518	0.518	72	3.04036	5.86943
cds3540	CDIF630_03769	CD630_34580	4035952	4037046	1094	1.094	152	6.41854	5.86704
cds1698	CDIF630_01859	CD630_16740	1934993	1935613	620	0.62	86	3.63154	5.85733
cds2507	CDIF630_02699	CD630_24540	2814757	2816232	1475	1.475	204	8.61436	5.84024
cds2014	CDIF630_02184	CD630_19790	2267626	2268639	1013	1.013	140	5.91182	5.83595
trmB	trmB	CD630_19420	2224209	2224853	644	0.644	89	3.75823	5.83575
cds574	CDIF630_00700	CD630_05870	689521	689796	275	0.275	38	1.60464	5.83504
cds1898	CDIF630_02068	CD630_18650	2150704	2152326	1622	1.622	224	9.45891	5.83163
cds2657	CDIF630_02855	CD630_26010	2993927	2994697	770	0.77	106	4.47609	5.8131
cds1234	CDIF630_01381	CD630_12320	1415985	1416806	821	0.821	113	4.77168	5.81203
thrS	thrS/udk	CD630_05570	647410	649077	1667	1.667	229	9.67004	5.80086
cds275	CDIF630_00391	CD630_02670	333678	334115	437	0.437	60	2.53364	5.79779
feoB2	feoB2	CD630_15170	1743068	1745188	2120	2.12	291	12.2881	5.79629
hisF	hisF	CD630_15530	1784988	1785746	758	0.758	104	4.39163	5.79371
gppA	gppA	CD630_34910	4066780	4067700	920	0.92	126	5.32063	5.7833
cds3595	CDIF630_03824	CD630_35110	4086625	4087833	1208	1.208	165	6.9675	5.7678
xdhA4	xdhA4	CD630_20990	2408599	2410863	2264	2.264	309	13.0482	5.76335
recX	recX	CD630_25250	2902637	2903275	638	0.638	87	3.67377	5.75826
coaE	coaE	CD630_11290	1313855	1314457	602	0.602	82	3.46264	5.75189
spsB2	spsB2	CD630_05550	646035	646571	536	0.536	73	3.08259	5.7511
smc	smc	CD630_12500	1435404	1438958	3554	3.554	484	20.438	5.7507
cds3149	CDIF630_03363	CD630_30800	3561865	3562218	353	0.353	48	2.02691	5.74195
pabC	pabC	CD630_14470	1662696	1663439	743	0.743	101	4.26495	5.74018
cds2995	CDIF630_03208	CD630_29320	3401174	3401572	398	0.398	54	2.28027	5.72933
cds1224	CDIF630_01371	CD630_12220	1404315	1405229	914	0.914	124	5.23618	5.72886
cds3219	CDIF630_03434	CD630_31490	3659458	3662985	3527	3.527	478	20.1846	5.72289
hpt2	hpt2	CD630_32310	3766734	3767273	539	0.539	73	3.08259	5.71909
metH	metH	CD630_35960	4187271	4189652	2381	2.381	322	13.5972	5.7107
cds3296	CDIF630_03512	CD630_32180	3750325	3751125	800	0.8	108	4.56054	5.70068
cds3395	CDIF630_03617	CD630_33151	3865549	3865764	215	0.215	29	1.22459	5.69577
cds1123	CDIF630_01268	CD630_11240	1305765	1306745	980	0.98	132	5.574	5.68775
mapA	mapA	CD630_21880	2516807	2519092	2285	2.285	307	12.9638	5.67342
cds3668	CDIF630_03902	CD630_35810	4165490	4166362	872	0.872	117	4.94059	5.66581
cds2726	CDIF630_02929	CD630_26750	3075432	3076334	902	0.902	121	5.1095	5.66463
cds2791	CDIF630_03000	CD630_27370	3159818	3160624	806	0.806	108	4.56054	5.65824
cds1469	CDIF630_01620	CD630_14560	1670662	1671351	689	0.689	92	3.88491	5.63847
hpdA	hpdA	CD630_01550	210297	211247	950	0.95	126	5.32063	5.60067
uppP1	uppP1	CD630_13320	1530365	1531189	824	0.824	109	4.60277	5.58589
cds3209	CDIF630_03424	CD630_31390	3645094	3645306	212	0.212	28	1.18236	5.57718
cds2153	CDIF630_02334	CD630_21090	2422510	2423904	1394	1.394	184	7.76982	5.57376
rsmE	rsmE	CD630_24490	2808308	2809066	758	0.758	100	4.22273	5.57088
cds2597	CDIF630_02795	CD630_25430	2924532	2925950	1418	1.418	187	7.8965	5.56876
asnA	asnA	CD630_26950	3098387	3099388	1001	1.001	132	5.574	5.56843
cds3307	CDIF630_03524	CD630_32280	3762142	3763131	989	0.989	130	5.48954	5.5506
cds3273	CDIF630_03489	CD630_31970	3727178	3727924	746	0.746	98	4.13827	5.54728
cds2898	CDIF630_03110	CD630_28430	3309841	3310839	998	0.998	131	5.53177	5.54286
cds3591	CDIF630_03820	CD630_35070	4082840	4083367	527	0.527	69	2.91368	5.52881
spsB1	spsB1	CD630_05540	645333	645869	536	0.536	70	2.95591	5.51475
cds1585	CDIF630_01739	CD630_15700	1802978	1803514	536	0.536	70	2.95591	5.51475
rnfA	rnfA	CD630_11410	1324607	1325182	575	0.575	75	3.16704	5.5079
cds2345	CDIF630_02531	CD630_22952	2646052	2646213	161	0.161	21	0.886772	5.5079
cds2805	CDIF630_03014	CD630_27510	3178755	3180185	1430	1.43	186	7.85427	5.4925
cds2881	CDIF630_03091	CD630_28270	3284036	3284482	446	0.446	58	2.44918	5.49144
cds2267	CDIF630_02449	CD630_22160	2552187	2552864	677	0.677	88	3.716	5.48892
ssuB1	ssuB1	CD630_14830	1703519	1704250	731	0.731	95	4.01159	5.48781
lysC	lysC	CD630_20540	2352325	2353518	1193	1.193	155	6.54522	5.48636
cds3568	CDIF630_03797	CD630_34860	4057501	4058394	893	0.893	116	4.89836	5.48529
mviN	mviN	CD630_27810	3217211	3218767	1556	1.556	202	8.52991	5.48194
cds3734	CDIF630_03970	CD630_36460	4240716	4241417	701	0.701	91	3.84268	5.48171
cds560	CDIF630_00685	CD630_05730	666675	667277	602	0.602	78	3.29373	5.47131
cds118	CDIF630_00226	CD630_01110	160064	161245	1181	1.181	153	6.46077	5.47059
cds219	CDIF630_00334	CD630_02120	280994	283057	2063	2.063	267	11.2747	5.46519
rluC	rluC	CD630_35820	4166362	4167027	665	0.665	86	3.63154	5.46097
cds3692	CDIF630_03926	CD630_36040	4195810	4196748	938	0.938	121	5.1095	5.44723
cds1308	CDIF630_01456	CD630_13011	1492644	1492784	140	0.14	18	0.760091	5.42922
ssuC1	ssuC1	CD630_14820	1702756	1703526	770	0.77	99	4.1805	5.42922
cds196	CDIF630_00309	CD630_01880	251281	252207	926	0.926	119	5.02504	5.42661
cds2991	CDIF630_03204	CD630_29280	3398316	3399071	755	0.755	97	4.09604	5.42522
cds1420	CDIF630_01568	CD630_14070	1615310	1616758	1448	1.448	186	7.85427	5.42422
purC1	purC1	CD630_04890	584766	585446	680	0.68	87	3.67377	5.4026
cds3365	CDIF630_03586	CD630_32860	3833264	3834892	1628	1.628	208	8.78327	5.39513
cds1396	CDIF630_01544	CD630_13840	1587566	1588357	791	0.791	101	4.26495	5.39185
glgD	glgD	CD630_08830	1046253	1047383	1130	1.13	144	6.08073	5.38117
prmC	prmC	CD630_34850	4056635	4057483	848	0.848	108	4.56054	5.378
cds3106	CDIF630_03320	CD630_30360	3510388	3511743	1355	1.355	172	7.26309	5.36021
cds2201	CDIF630_02383	CD630_21520	2475179	2476219	1040	1.04	132	5.574	5.35961
dccA	dccA	CD630_14200	1632942	1633787	845	0.845	107	4.51832	5.34712
cds2565	CDIF630_02761	CD630_25120	2885202	2885684	482	0.482	61	2.57586	5.34411
rnmV	rnmV	CD630_35240	4102420	4102950	530	0.53	67	2.82923	5.33816
galT	galT	CD630_13400	1540767	1541717	950	0.95	120	5.06727	5.33397
ermC	ermC	CD630_20101	2304861	2304956	95	0.095	12	0.506727	5.33397
licA	licA	CD630_36470	4241630	4241947	317	0.317	40	1.68909	5.32836
cds691	CDIF630_00818	CD630_07030	839963	842563	2600	2.6	328	13.8505	5.32713
hisA	hisA	CD630_15520	1784284	1785006	722	0.722	91	3.84268	5.32227
cds2506	CDIF630_02698	CD630_24530	2813721	2814737	1016	1.016	128	5.40509	5.31997
hisK	hisK	CD630_07370	883715	884494	779	0.779	98	4.13827	5.31229
cheD	cheD	CD630_05350	624512	624997	485	0.485	61	2.57586	5.31106
cds509	CDIF630_00632	CD630_05200	605304	606911	1607	1.607	202	8.52991	5.30797
cds926	CDIF630_01061	CD630_09350	1092180	1092986	806	0.806	101	4.26495	5.2915
cds1506	CDIF630_01658	CD630_14930	1714412	1715020	608	0.608	76	3.20927	5.27841
isf	isf	CD630_26840	3088008	3088616	608	0.608	76	3.20927	5.27841
cds1636	CDIF630_01793	CD630_16170	1858080	1858448	368	0.368	46	1.94245	5.27841
cds304	CDIF630_00420	CD630_02950	361568	362641	1073	1.073	134	5.65845	5.27349
cds1453	CDIF630_01604	CD630_14400	1655666	1656355	689	0.689	86	3.63154	5.27075
cds851	CDIF630_00986	CD630_08660	1027527	1028507	980	0.98	122	5.15173	5.25686
cds2829	CDIF630_03038	CD630_27750	3210425	3211600	1175	1.175	146	6.16518	5.24696
cds218	CDIF630_00333	CD630_02110	280251	280976	725	0.725	90	3.80045	5.242
cds1821	CDIF630_01990	CD630_17910	2057746	2058093	347	0.347	43	1.81577	5.23277
feoA5	feoA5	CD630_32730	3816169	3816387	218	0.218	27	1.14014	5.22998
murF	murF	CD630_26550	3047766	3049139	1373	1.373	170	7.17863	5.22843
cds479	CDIF630_00601	CD630_04730	568795	569256	461	0.461	57	2.40695	5.22116
cds3404	CDIF630_03627	CD630_33250	3874340	3875101	761	0.761	94	3.96936	5.21598
cds1890	CDIF630_02060	CD630_18580	2134687	2136267	1580	1.58	195	8.23432	5.21159
feoA3	feoA3	CD630_15180	1745214	1745441	227	0.227	28	1.18236	5.20865
cds2582	CDIF630_02780	CD630_25280	2906357	2907022	665	0.665	82	3.46264	5.20697
purD	purD	CD630_02240	292770	294020	1250	1.25	154	6.503	5.2024
cds3120	CDIF630_03334	CD630_30500	3528434	3528832	398	0.398	49	2.06914	5.19883
cds1850	CDIF630_02019	CD630_18190	2085868	2087022	1154	1.154	142	5.99627	5.19608
ecsC	ecsC	CD630_17480	2009707	2010447	740	0.74	91	3.84268	5.19281
cds1427	CDIF630_01575	CD630_14140	1623873	1624859	986	0.986	121	5.1095	5.18205
cds2220	CDIF630_02402	#	2495018	2495722	704	0.704	86.25	3.6421	5.17344
cds3016	CDIF630_03229	CD630_29471	3409547	3409735	188	0.188	23	0.971227	5.1661
tgt	tgt	CD630_28020	3257195	3258316	1121	1.121	137	5.78513	5.16069
cds18	CDIF630_00033	CD630_00181	28564	28785	221	0.221	27	1.14014	5.15899
cds3018	CDIF630_03231	CD630_29490	3410643	3410864	221	0.221	27	1.14014	5.15899
cds1408	CDIF630_01556	CD630_13960	1600574	1601368	794	0.794	97	4.09604	5.15875
cds3565	CDIF630_03794	CD630_34830	4054718	4055398	680	0.68	83	3.50486	5.15421
hydD	hydD	CD630_20120	2306318	2307130	812	0.812	99	4.1805	5.1484
cds247	CDIF630_00362	CD630_02400	307203	309344	2141	2.141	261	11.0213	5.14774
cds741	CDIF630_00870	CD630_07520	903997	904719	722	0.722	88	3.716	5.14681
cds2586	CDIF630_02784	CD630_25320	2909049	2910191	1142	1.142	139	5.86959	5.13974
phnM	phnM	CD630_35320	4111980	4113149	1169	1.169	142	5.99627	5.1294
aroB	aroB	CD630_18330	2106918	2107982	1064	1.064	129	5.44732	5.11966
cds2584	CDIF630_02782	CD630_25300	2907588	2908406	818	0.818	99	4.1805	5.11063
spoIID	spoIID	CD630_01240	174817	175881	1064	1.064	128	5.40509	5.07997
cds3435	CDIF630_03658	#	3905553	3905819	266	0.266	32	1.35127	5.07997
spaK	spaK	CD630_04820	575482	576906	1424	1.424	171	7.22086	5.07083
aroK	aroK	CD630_18380	2112419	2112952	533	0.533	64	2.70254	5.07044
pabB	pabB	CD630_14460	1661348	1662706	1358	1.358	163	6.88304	5.06851
cds3033	CDIF630_03246	CD630_29620	3424166	3424441	275	0.275	33	1.3935	5.06727
aroE1	aroE1	CD630_18370	2111598	2112407	809	0.809	97	4.09604	5.0631
cds2458	CDIF630_02650	CD630_24080	2763906	2765216	1310	1.31	157	6.62968	5.06082
cwp27	cwp27	CD630_04400	527143	528303	1160	1.16	139	5.86959	5.05999
cds1747	CDIF630_01911	CD630_17220	1981459	1981743	284	0.284	34	1.43573	5.05538
cds2439	CDIF630_02630	CD630_23890	2743182	2744318	1136	1.136	136	5.74291	5.05538
cds2263	CDIF630_02445	CD630_22120	2549341	2549802	461	0.461	55	2.3225	5.03796
acoL	acoL	CD630_00390	66954	68684	1730	1.73	206	8.69882	5.02822
purH	purH	CD630_02230	291227	292759	1532	1.532	182	7.68536	5.01655
cds1368	CDIF630_01516	CD630_13600	1559805	1560125	320	0.32	38	1.60464	5.01449
cds961	CDIF630_01099	CD630_09650	1118578	1119195	617	0.617	73	3.08259	4.99609
cds2958	CDIF630_03171	CD630_28990	3372598	3373215	617	0.617	73	3.08259	4.99609
cds3593	CDIF630_03822	CD630_35090	4083997	4084905	908	0.908	107	4.51832	4.97612
cds1649	CDIF630_01806	CD630_16290	1873001	1873621	620	0.62	73	3.08259	4.97192
cds1004	CDIF630_01144	CD630_10080	1160647	1161489	842	0.842	99	4.1805	4.96496
cds3744	CDIF630_03984	CD630_36560	4252104	4252412	308	0.308	36	1.52018	4.93565
cds1134	CDIF630_01280	CD630_11330	1317205	1317804	599	0.599	70	2.95591	4.93474
cds739	CDIF630_00868	CD630_07500	902418	903233	815	0.815	95	4.01159	4.9222
cds3493	CDIF630_03718	CD630_34130	3982876	3984138	1262	1.262	147	6.20741	4.91871
cds3272	CDIF630_03488	CD630_31960	3726003	3727025	1022	1.022	119	5.02504	4.91687
cds456	CDIF630_00578	CD630_04500	541006	541470	464	0.464	54	2.28027	4.91438
fhuC	fhuC	CD630_28750	3348668	3349450	782	0.782	91	3.84268	4.91391
map2	map2	CD630_15960	1836204	1837073	869	0.869	101	4.26495	4.90789
cds1243	CDIF630_01390	CD630_12390	1426936	1427325	389	0.389	45	1.90023	4.8849
cds500	CDIF630_00623	CD630_04900	588688	589527	839	0.839	97	4.09604	4.88205
cds3004	CDIF630_03217	#	3404747	3404920	173	0.173	20	0.844545	4.88176
cds2181	CDIF630_02363	CD630_21330	2453319	2453900	581	0.581	67	2.82923	4.86958
nagk	nagk	CD630_30450	3523075	3523995	920	0.92	106	4.47609	4.86531
cds3114	CDIF630_03328	CD630_30440	3522207	3523058	851	0.851	98	4.13827	4.86283
cds1415	CDIF630_01563	CD630_14030	1607396	1609585	2189	2.189	252	10.6413	4.86125
cds2504	CDIF630_02696	CD630_24510	2810473	2812881	2408	2.408	277	11.697	4.85754
cds1640	CDIF630_01797	CD630_16210	1861598	1862482	884	0.884	101	4.26495	4.82461
cds178	CDIF630_00291	CD630_01700	230740	232653	1913	1.913	218	9.20554	4.8121
niaR	niaR	CD630_00120	21386	21895	509	0.509	58	2.44918	4.81175
cds412	CDIF630_00534	CD630_04060	484369	485730	1361	1.361	155	6.54522	4.80913
cds3590	CDIF630_03819	CD630_35060	4081281	4082819	1538	1.538	175	7.38977	4.80479
cds2602	CDIF630_02800	CD630_25480	2932456	2933265	809	0.809	92	3.88491	4.80211
ligA	ligA	CD630_33090	3857803	3859827	2024	2.024	230	9.71227	4.79855
kdpD	kdpD	CD630_18290	2100674	2103376	2702	2.702	307	12.9638	4.79784
bcsA	bcsA	CD630_25450	2927055	2929361	2306	2.306	262	11.0635	4.79772
ytsJ	ytsJ	CD630_10050	1158243	1159424	1181	1.181	134	5.65845	4.79124
cds2129	CDIF630_02309	CD630_20860	2392648	2393319	671	0.671	76	3.20927	4.78282
cds1101	CDIF630_01246	CD630_11030	1279117	1279347	230	0.23	26	1.09791	4.77352
cds1859	CDIF630_02029	CD630_18270	2098205	2098648	443	0.443	50	2.11136	4.76606
cds1710	CDIF630_01871	CD630_16860	1944280	1944954	674	0.674	76	3.20927	4.76153
cds359	CDIF630_00481	CD630_03530	432383	433315	932	0.932	105	4.43386	4.75736
rimM	rimM	CD630_12550	1442795	1443310	515	0.515	58	2.44918	4.75569
licB	licB	CD630_36480	4241995	4242306	311	0.311	35	1.47795	4.75226
cds2300	CDIF630_02483	CD630_22480	2589190	2590386	1196	1.196	133.5	5.63734	4.71349
cds2546	CDIF630_02739	CD630_24920	2859123	2861861	2738	2.738	305	12.8793	4.70391
cds702	CDIF630_00829	CD630_07130	856146	857900	1754	1.754	195	8.23432	4.69459
cds1914	CDIF630_02084	#	2166017	2170555	4538	4.538	504	21.2825	4.68985
cds1486	CDIF630_01637	CD630_14730	1692002	1693825	1823	1.823	202	8.52991	4.67905
atpD1	atpD1	CD630_29540	3414948	3415616	668	0.668	74	3.12482	4.67787
agrB	agrB	CD630_27500	3177809	3178387	578	0.578	64	2.70254	4.67568
cds1733	CDIF630_01896	CD630_17080	1968078	1969445	1367	1.367	151	6.37632	4.66446
cds2359	CDIF630_02545	CD630_23080	2656053	2656253	200	0.2	22	0.929	4.645
cds472	CDIF630_00594	CD630_04660	560125	560889	764	0.764	84	3.54709	4.64279
cds3636	CDIF630_03867	CD630_35511	4131164	4131355	191	0.191	21	0.886772	4.64279
cds1523	CDIF630_01675	CD630_15100	1731511	1732158	647	0.647	71	2.99814	4.6339
cobD1	cobD1	CD630_26920	3095363	3096439	1076	1.076	118	4.98282	4.63087
ogt2	ogt2	CD630_17700	2036406	2036900	494	0.494	54	2.28027	4.61594
cds3067	CDIF630_03280	CD630_29960	3464952	3465677	725	0.725	79	3.33595	4.60131
cds2930	CDIF630_03142	CD630_28740	3347316	3348656	1340	1.34	146	6.16518	4.60088
cds3081	CDIF630_03295	CD630_30100	3480882	3482159	1277	1.277	139	5.86959	4.59639
cds2109	CDIF630_02289	CD630_20660	2365567	2366679	1112	1.112	121	5.1095	4.59487
cds330	CDIF630_00449	CD630_03220	393459	394388	929	0.929	101	4.26495	4.59091
cds1980	CDIF630_02150	CD630_19450	2226043	2226504	461	0.461	50	2.11136	4.57996
polA	polA	CD630_11280	1311198	1313846	2648	2.648	287	12.1192	4.57675
cds3637	CDIF630_03871	CD630_35512	4136717	4136911	194	0.194	21	0.886772	4.57099
cds1892	CDIF630_02062	CD630_18591	2138153	2138338	185	0.185	20	0.844545	4.56511
cwp13	cwp13	CD630_17510	2012786	2015173	2387	2.387	258	10.8946	4.56415
cds2781	CDIF630_02990	CD630_27280	3149722	3150195	473	0.473	51	2.15359	4.55304
cds2316	CDIF630_02499	CD630_22650	2610175	2610732	557	0.557	60	2.53364	4.54872
cds3643	CDIF630_03877	CD630_35570	4142020	4142988	968	0.968	104	4.39163	4.53681
cds2658	CDIF630_02856	CD630_26020	2994702	2995904	1202	1.202	129	5.44732	4.53188
cds1485	CDIF630_01636	CD630_14720	1690217	1691989	1772	1.772	190	8.02318	4.52775
cds2858	CDIF630_03068	CD630_28030	3258395	3258880	485	0.485	52	2.19582	4.52746
cds2663	CDIF630_02865	CD630_26120	3002737	3004101	1364	1.364	146	6.16518	4.51993
cds443	CDIF630_00565	CD630_04360	523331	525097	1766	1.766	189	7.98095	4.51923
cds808	CDIF630_00938	CD630_08200	980312	981004	692	0.692	74	3.12482	4.51563
cds601	CDIF630_00727	CD630_06150	724249	724830	581	0.581	62	2.61809	4.50618
cds3363	CDIF630_03584	CD630_32840	3830415	3831494	1079	1.079	115	4.85613	4.50059
cds3675	CDIF630_03909	CD630_35871	4173035	4173157	122	0.122	13	0.548954	4.49963
cobD2	cobD2	CD630_34320	4006788	4007858	1070	1.07	114	4.81391	4.49898
nhaP1	nhaP1	CD630_21020	2412299	2413567	1268	1.268	135	5.70068	4.4958
cds3283	CDIF630_03499	CD630_32050	3736586	3737179	593	0.593	63	2.66032	4.4862
cds512	CDIF630_00635	CD630_05220	608779	611877	3098	3.098	329	13.8928	4.48443
cds1911	CDIF630_02081	#	2164794	2164907	113	0.113	12	0.506727	4.48431
cds3032	CDIF630_03245	CD630_29610	3423225	3423536	311	0.311	33	1.3935	4.48071
cds861	CDIF630_00996	CD630_08760	1037481	1038518	1037	1.037	110	4.645	4.47927
racX	racX	CD630_20280	2324393	2325091	698	0.698	74	3.12482	4.47682
tcdE	tcdE	CD630_06610	779155	779655	500	0.5	53	2.23804	4.47609
argG	argG	CD630_17850	2051732	2052931	1199	1.199	127	5.36286	4.47278
cds3123	CDIF630_03337	CD630_30540	3531438	3532118	680	0.68	72	3.04036	4.47112
cds2253	CDIF630_02435	CD630_22020	2535862	2537226	1364	1.364	144	6.08073	4.45801
cds2261	CDIF630_02443	CD630_22100	2545202	2547034	1832	1.832	193	8.14986	4.44861
cwpV	cwpV	CD630_05140	592201	597072	4871	4.871	511	21.5781	4.42992
cds1927	CDIF630_02097	CD630_18920	2181819	2182553	734	0.734	77	3.2515	4.42983
cds2534	CDIF630_02727	CD630_24800	2846529	2847368	839	0.839	88	3.716	4.42908
carA1	carA1	CD630_35890	4176937	4177986	1049	1.049	110	4.645	4.42803
fruABC	fruABC	CD630_22690	2614166	2616085	1919	1.919	201	8.48768	4.42297
priA	priA	CD630_25860	2974561	2977050	2489	2.489	260	10.9791	4.41104
toxA	toxA	CD630_06630	780383	788515	8132	8.132	848	35.8087	4.40343
cds850	CDIF630_00985	CD630_08650	1026468	1027322	854	0.854	89	3.75823	4.40073
cds3010	CDIF630_03223	CD630_29420	3406541	3406714	173	0.173	18	0.760091	4.39359
selU	selU	CD630_13250	1521331	1522389	1058	1.058	110	4.645	4.39036
cds1653	CDIF630_01810	CD630_16330	1877279	1878715	1436	1.436	149	6.29186	4.38152
cds2323	CDIF630_02508	CD630_22740	2621225	2622478	1253	1.253	130	5.48954	4.38112
cds968	CDIF630_01106	CD630_09720	1122759	1123574	815	0.815	84.5	3.5682	4.37816
cds2951	CDIF630_03164	CD630_28940	3368219	3369034	815	0.815	84.5	3.5682	4.37816
cds3036	CDIF630_03249	CD630_29650	3427252	3429471	2219	2.219	230	9.71227	4.37687
[truncated: 1,475 more rows]
[truncated: 2 more columns]

## Sheet: Reference
Reference
1	Lamm-Schmidt V, Fuchs M, Sulzer J, Gerovac M, Hör J, Dersch P, et al. Grad-seq identifies KhpB as a global RNA-binding protein in Clostridioides difficile that regulates toxin production. Microlife. 2021;2:uqab004
