# Supplementary material for: The conserved noncoding RNA ModT coordinates growth and virulence in Clostridioides difficile
Source: PLoS Biol. 2024 Dec 13;22(12):e3002948. doi: 10.1371/journal.pbio.3002948 (PMC11706538; doi:10.1371/journal.pbio.3002948)
Supplement: S2 Dataset — (XLSX) [file pbio.3002948.s008.xlsx]

## Sheet: Dataset S2 - Abbreviations
Dataset S2
mapping_statistics	mapping statistics of RNA-seq libraries, mapping was done with READemption 0.4.3 (PMID: 25123900) using Segemehl 0.2.0 (PMID: 24626854) as described in the materials and methods section
EP - ModT vs. WT	differential expression analysis for ΔmodT and WT cultures grown in TYG medium to exponential phase (3,5 hours)
TP - ModT vs. WT	differential expression analysis for ΔmodT and WT cultures grown in TYG medium to transition phase (9 hours)
Abbreviations:
AM180355.1	Genbank genome annotation (PMID: 16804543)
CP010905.2	Genbank genome annotation (PMID: 25858846), the annotation was mannually curated by adding sRNA annotations (PMID: 37140366)
logFC	log2 fold change of expression sample versus control
logCPM	log2 of average counts per million of all samples
F	F-statistics of quasi-likelihood F-test
Pvalue	nominal p-value derived from F without multiple testing correction
FDR	Bejamini-Hochberg corrected p-value

## Sheet: mapping statistics
Libraries	10_S18_R1_001.fastq.gz_trimmed	11_S19_R1_001.fastq.gz_trimmed	12_S20_R1_001.fastq.gz_trimmed	1_S9_R1_001.fastq.gz_trimmed	2_S10_R1_001.fastq.gz_trimmed	3_S11_R1_001.fastq.gz_trimmed	4_S12_R1_001.fastq.gz_trimmed	5_S13_R1_001.fastq.gz_trimmed	6_S14_R1_001.fastq.gz_trimmed	7_S15_R1_001.fastq.gz_trimmed	8_S16_R1_001.fastq.gz_trimmed	9_S17_R1_001.fastq.gz_trimmed
No. of input reads	9804213	9494731	9464378	10478110	10253535	10285524	10079960	9010533	10290134	9425135	10002095	10363149
No. of reads - PolyA detected and removed	1178445	1245063	1074023	1536491	1410307	1410425	1400604	1233473	1444968	1360132	1498743	1995556
No. of reads - Single 3' A removed	2160310	2283152	2065789	2314383	2161514	2161036	2030621	1915158	2239391	2120851	2312346	2512941
No. of reads - Unmodified	6465458	5966516	6324566	6627236	6681714	6714063	6648735	5861902	6605775	5944152	6191006	5854652
No. of reads - Removed as too short	86527	39707	79346	35565	64312	47685	80961	51592	57587	62448	56846	27326
No. of reads - Long enough and used for alignment	9717686	9455024	9385032	10442545	10189223	10237839	9998999	8958941	10232547	9362687	9945249	10335823
Total no. of aligned reads	7856489	8224015	7825706	9290143	8836405	8718576	8547513	7682970	8882670	8092704	8722621	9611299
Total no. of unaligned reads	1861197	1231009	1559326	1152402	1352818	1519263	1451486	1275971	1349877	1269983	1222628	724524
Total no. of uniquely aligned reads	6616119	7290774	5763791	8422911	7347746	7696111	6990720	6664882	7755334	6899407	7710585	8771630
Total no. of alignments	11811590	11278881	15302677	11660774	13162439	11627433	14845214	10836603	12577090	11925969	11675416	11688063
Total no. of split alignments	0	0	0	0	0	0	0	0	0	0	0	0
Percentage of aligned reads (compared to no. of input reads)	80.13	86.62	82.69	88.66	86.18	84.77	84.8	85.27	86.32	85.86	87.21	92.74
Percentage of aligned reads (compared to no. of long enough reads)	80.85	86.98	83.38	88.96	86.72	85.16	85.48	85.76	86.81	86.44	87.71	92.99
Percentage of uniquely aligned reads (in relation to all aligned reads)	84.21	88.65	73.65	90.67	83.15	88.27	81.79	86.75	87.31	85.25	88.4	91.26
CP010905.2 - No. of aligned reads	7856489	8224015	7825706	9290143	8836405	8718576	8547513	7682970	8882670	8092704	8722621	9611299
CP010905.2 - No. of uniquely aligned reads	6616119	7290774	5763791	8422911	7347746	7696111	6990720	6664882	7755334	6899407	7710585	8771630
CP010905.2 - No. of alignments	11811590	11278881	15302677	11660774	13162439	11627433	14845214	10836603	12577090	11925969	11675416	11688063
CP010905.2 - No. of split alignments	0	0	0	0	0	0	0	0	0	0	0	0

## Sheet: EP - ModT vs. WT
Name	CP010905.2	AM180355.1	Feature	Biotype	Associated_gene	logFC	logCPM	F	PValue	FDR	Products	Column1	Column2	Column3	Column4	Column5	Column6	Column7	Column8	Column9	Column10	Column11	Column12	Column13	Column14	Column15	Column16	Column17	Column18	Column19	Column20	Column21	Column22	Column23	Column24	Column25	Column26	Column27	Column28	Column29	Column30	Column31	Column32	Column33	Column34	Column35	Column36	Column37	Column38
CDIF630nc_001	CDIF630nc_001		ncRNA	ncRNA		-9.42222	11.594	63.4602	1.96e-06	0.000918349
3UTR_47	3UTR_47		3UTR	3UTR	CDIF630_00250	-8.97993	11.5944	84.8715	3.72e-07	0.00028332	putative phosphoribosyl transferase
3UTR_490	3UTR_490		3UTR	3UTR	CDIF630_01547	-4.30141	0.922054	95.5984	1.85e-07	0.000216272	KipI antagonist
5utr_535	5utr_535		5UTR	5UTR	CDIF630_01544	-3.68421	0.152194	50.838	6.61e-06	0.00183256	putative lamB-like protein, UPF0271 family
CDIF630_01545	CDIF630_01545	CD630_13850	gene	protein_coding		-3.43262	2.83646	122.7	4.14e-08	0.000126259	putative transporter, NRAMP family
kipA	CDIF630_01547	CD630_13870	gene	protein_coding		-3.15636	3.02364	108.276	8.81e-08	0.0001342	KipI antagonist
kipI	CDIF630_01546	CD630_13860	gene	protein_coding		-3.14988	2.78567	111.935	7.21e-08	0.0001342	kinase A inhibitor
CDIF630_01544	CDIF630_01544	CD630_13840	gene	protein_coding		-3.05301	1.4415	66.752	1.47e-06	0.000748947	putative lamB-like protein, UPF0271 family
5utr_823	5utr_823		5UTR	5UTR	CDIF630_02264	-2.55217	0.259722	42.5906	1.69e-05	0.00320989	transcriptional regulator, TetR family
eutG	CDIF630_02111	CD630_19070	gene	protein_coding		-2.4428	0.0166208	28.1967	0.000128938	0.0113896	ethanolamine iron-dependent alcohol dehydrogenase
CDIF630_02265	CDIF630_02265	CD630_20430	gene	protein_coding		-2.37373	0.103389	37.068	3.42e-05	0.0047431	putative hydrolase
3UTR_1186	3UTR_1186		3UTR	3UTR	CDIF630_03000	-2.28807	3.53429	29.6991	0.000101016	0.0104354	putative beta-ureidopropionase
5utr_1360	5utr_1360		5UTR	5UTR	CDIF630_03760	-2.23328	-0.466844	28.0939	0.000131152	0.0114196	putative tagatose-6-phosphate ketose / aldose isomerase AgaS
acnB	CDIF630_00952	CD630_08330	gene	protein_coding		-2.22064	4.20292	152.534	1.09e-08	6.66e-05	aconitate hydratase
eutK	CDIF630_02122	CD630_19180	gene	protein_coding		-2.21213	0.0327644	25.9185	0.000190091	0.0139591	ethanolamine carboxysome strutural protein
5utr_338	5utr_338		5UTR	5UTR	CDIF630_00951	-2.17188	-0.161737	30.1323	9.43e-05	0.0100842	citrate (Re)-synthase
CDIF630_00951	CDIF630_00951	CD630_08320	gene	protein_coding		-2.14624	1.37955	49.2704	7.82e-06	0.00198702	citrate (Re)-synthase
5utr_905	5utr_905		5UTR	5UTR	CDIF630_02447	-2.12508	0.0448536	19.8674	0.000605197	0.0261229	transcriptional regulator, HTH-type
eutE	CDIF630_02121	CD630_19170	gene	protein_coding		-2.09565	-0.0938247	22.85	0.000333377	0.0193201	ethanolamine acetaldehyde oxidoreductase
CDIF630_02448	CDIF630_02448	CD630_22150	gene	protein_coding		-2.08721	0.194538	23.1368	0.00031567	0.0189788	transcriptional regulator, HTH-type
CDIF630_00964	CDIF630_00964	CD630_08450	gene	protein_coding		-1.9758	-0.111514	8.30956	0.0125317	0.146043	putative nuclease
CDIF630_02264	CDIF630_02264	CD630_20420	gene	protein_coding		-1.97477	1.98952	30.4613	8.96e-05	0.00992399	transcriptional regulator, TetR family
CDIF630_03000	CDIF630_03000	CD630_27370	gene	protein_coding		-1.95957	5.34706	56.4671	3.74e-06	0.00130392	putative beta-ureidopropionase
3UTR_414	3UTR_414		3UTR	3UTR	CDIF630_01378	-1.94679	-0.27922	12.6443	0.00338101	0.0719888	uncharacterized protein, beta-lactamase / transpeptidase-like
sinR	CDIF630_02447	CD630_22140	gene	protein_coding		-1.88161	0.699192	32.8855	6.19e-05	0.00770072	transcriptional regulator, HTH-type
3UTR_282	3UTR_282		3UTR	3UTR	CDIF630_00953	-1.85737	0.659905	21.0886	0.000470986	0.0232489	isocitrate dehydrogenase (NAD+)
5utr_637	5utr_637		5UTR	5UTR	CDIF630_01767	-1.84095	6.18215	19.0655	0.000717369	0.028956	cysteine synthase
thiS	CDIF630_01890	CD630_17021	gene	protein_coding		-1.76276	1.68325	16.7954	0.0011908	0.0410849	sulfur carrier protein
3UTR_1311	3UTR_1311		3UTR	3UTR	CDIF630_03322	-1.71764	4.56532	11.0649	0.00528322	0.0920035	uncharacterized protein
5utr_638	5utr_638		5UTR	5UTR	CDIF630_01769	-1.67765	8.77054	28.2993	0.00012677	0.0113896	ferredoxin
eutQ	CDIF630_02129	CD630_19250	gene	protein_coding		-1.67446	0.960297	27.8519	0.000136543	0.0117215	ethanolamine utilization protein
3UTR_1391	3UTR_1391		3UTR	3UTR	CDIF630_03509	-1.67004	5.26078	30.1596	9.39e-05	0.0100842	ABC-type transport system, glycine betaine / carnitine / choline-like ATP-binding protein
agaS	CDIF630_03760	CD630_34490	gene	protein_coding		-1.65755	1.01401	30.7579	8.55e-05	0.00965055	putative tagatose-6-phosphate ketose / aldose isomerase AgaS
3UTR_513	3UTR_513		3UTR	3UTR	CDIF630_01580	-1.64796	0.777549	18.9374	0.000737422	0.0295697	putative phage protein
3UTR_655	3UTR_655		3UTR	3UTR	CDIF630_01909	-1.55689	3.7136	32.5421	6.52e-05	0.00792892	putative hydantoinase
3UTR_1125	3UTR_1125		3UTR	3UTR	CDIF630_02880	-1.54589	3.72258	10.3235	0.00658931	0.103861	uncharacterized protein
thiF	CDIF630_01891	CD630_17030	gene	protein_coding		-1.53375	3.06488	46.5916	1.05e-05	0.00237741	sulfur carrier protein ThiS adenylyltransferase
icd	CDIF630_00953	CD630_08340	gene	protein_coding		-1.5131	2.7609	33.7774	5.43e-05	0.00689721	isocitrate dehydrogenase (NAD+)
cysE	CDIF630_01768	CD630_15950	gene	protein_coding		-1.4984	7.51236	22.3975	0.000363702	0.0203373	serine O-acetyltransferase
cysK	CDIF630_01767	CD630_15940	gene	protein_coding		-1.46955	7.92446	20.7435	0.000505086	0.0240135	cysteine synthase
tlpB9	CDIF630_02539		gene	protein_coding		-1.46752	3.38961	28.6816	0.000119054	0.0109944	transposase-like protein B
CDIF630_01455	CDIF630_01455	CD630_13010	gene	protein_coding		-1.45919	1.19133	20.5667	0.000523649	0.0241791	putative membrane protein
3UTR_1296	3UTR_1296		3UTR	3UTR	CDIF630_03294	-1.4561	2.30727	21.3298	0.000448729	0.023178	putative pyridine nucleotide-disulfide oxidoreductase, class I
3UTR_646	3UTR_646		3UTR	3UTR	CDIF630_01881	-1.45322	3.06588	39.521	2.48e-05	0.00397113	sodium:alanine symporter
CDIF630_00869	CDIF630_00869	CD630_07510	gene	protein_coding		-1.44554	2.56861	27.1265	0.000154291	0.0125387	ABC-type transport system, aminoacid-family permease
3UTR_1214	3UTR_1214		3UTR	3UTR	CDIF630_03060	-1.42541	1.62376	24.0037	0.000268382	0.0170947	putative calcium-binding adhesion protein
3UTR_1252	3UTR_1252		3UTR	3UTR	CDIF630_03136	-1.41847	-0.0673643	10.3307	0.00657487	0.103861	FAD dependent oxidoreductase
CDIF630_01769	CDIF630_01769	CD630_15951	gene	protein_coding		-1.41326	10.8537	27.4048	0.000147185	0.012289	ferredoxin
eutH2	CDIF630_02128	CD630_19240	gene	protein_coding		-1.39593	-0.0774612	11.2879	0.0049509	0.0890139	ethanolamine utilization protein EutH
3UTR_1324	3UTR_1324		3UTR	3UTR	CDIF630_03350	-1.39574	4.75676	30.9283	8.33e-05	0.00958612	PTS system, xyloside-specific IIA component
CDIF630_03322	CDIF630_03322	CD630_30380	gene	protein_coding		-1.39424	6.36796	22.2614	0.000373436	0.0205054	uncharacterized protein
CDIF630_03294	CDIF630_03294	CD630_30090	gene	protein_coding		-1.39205	5.00471	34.0696	5.21e-05	0.00675228	putative pyridine nucleotide-disulfide oxidoreductase, class I
5utr_993	5utr_993		5UTR	5UTR	CDIF630_02702	-1.38513	0.337345	19.4403	0.000662204	0.0274567	ABC-type transport system, sugar-family ATP-binding protein
5utr_681	5utr_681		5UTR	5UTR	CDIF630_01881	-1.38475	1.13819	19.1614	0.000702754	0.0287469	sodium:alanine symporter
3UTR_1320	3UTR_1320		3UTR	3UTR	CDIF630_03340	-1.37247	3.13024	18.7895	0.000761382	0.0303187	transporter, major facilitator superfamily (MFS)
pflA	CDIF630_00876	CD630_07580	gene	protein_coding		-1.37185	4.88058	48.2744	8.72e-06	0.0021271	formate C-acetyltransferase activating enzyme
3UTR_1479	3UTR_1479		3UTR	3UTR	CDIF630_03716	-1.36823	4.57703	53.1159	5.22e-06	0.0015204	excinuclease ABC subunit A
CDIF630_03633	CDIF630_03633	CD630_33310	gene	protein_coding		-1.3515	1.56567	20.6979	0.000509792	0.0240135	putative conjugative transposon protein
alsT	CDIF630_01881	CD630_16960	gene	protein_coding		-1.34068	4.84809	39.6721	2.43e-05	0.00397113	sodium:alanine symporter
3UTR_1447	3UTR_1447		3UTR	3UTR	CDIF630_03633	-1.33399	3.54009	40.6032	2.16e-05	0.00365079	putative conjugative transposon protein
3UTR_413	3UTR_413		3UTR	3UTR	CDIF630_01377	-1.33003	4.39005	45.0409	1.26e-05	0.00264548	putative protease YrrO
CDIF630_03001	CDIF630_03001	CD630_27380	gene	protein_coding		-1.29267	4.78338	16.3158	0.00133233	0.0443747	putative cytosine permease
CDIF630_02942	CDIF630_02942	CD630_26871	gene	protein_coding		-1.27341	1.29443	4.48079	0.0535818	0.280087	uncharacterized protein
CDIF630_03340	CDIF630_03340	CD630_30570	gene	protein_coding		-1.27145	3.43746	14.1956	0.00224381	0.055738	transporter, major facilitator superfamily (MFS)
CDIF630_01909	CDIF630_01909	CD630_17180	gene	protein_coding		-1.26959	4.82332	30.9215	8.34e-05	0.00958612	putative hydantoinase
3UTR_254	3UTR_254		3UTR	3UTR	CDIF630_00876	-1.26739	2.84617	21.5113	0.000432784	0.0225455	formate C-acetyltransferase activating enzyme
3UTR_446	3UTR_446		3UTR	3UTR	CDIF630_01446	-1.2599	2.88295	14.7926	0.00192922	0.0519407	peptidyl-tRNA hydrolase
yclQ	CDIF630_01827	CD630_16500	gene	protein_coding		-1.25959	1.6529	16.3283	0.00132841	0.0443747	putative ABC transporter solute-binding protein YclQ
CDIF630_03136	CDIF630_03136	CD630_28680	gene	protein_coding		-1.25599	2.46291	16.8377	0.00117918	0.0410849	FAD dependent oxidoreductase
CDIF630_01907	CDIF630_01907	CD630_17180	gene	protein_coding		-1.25514	5.97295	7.54658	0.0162895	0.166077	putative hydantoinase
cotD	CDIF630_02643	CD630_24010	gene	protein_coding		-1.25284	-0.444718	9.68453	0.00802266	0.116909	spore coat protein-manganese catalase
CDIF630_00298	CDIF630_00298	CD630_01760	gene	protein_coding		-1.24635	9.2892	8.36812	0.0122876	0.144312	putative CO dehydrogenase (NAD), NADH dehydrogenase subunit
CDIF630_01378	CDIF630_01378	CD630_12290	gene	protein_coding		-1.24571	2.16246	15.5487	0.00160115	0.0472187	uncharacterized protein, beta-lactamase / transpeptidase-like
3UTR_1394	3UTR_1394		3UTR	3UTR	CDIF630_03516	-1.23764	5.24549	20.289	0.00055442	0.0247543	N-acetyldiaminopimelate deacetylase
3UTR_826	3UTR_826		3UTR	3UTR	CDIF630_02269	-1.23304	1.53104	8.84146	0.0105054	0.132805	two-component response regulator
CDIF630_03225	CDIF630_03225	CD630_29440	gene	protein_coding		-1.22401	0.0375851	14.4891	0.00208229	0.0533259	putative phage essential recombination function protein
CDIF630_03326	CDIF630_03326	CD630_30420	gene	protein_coding		-1.21999	6.56622	16.5231	0.00126889	0.0434489	putative membrane protein
3UTR_538	3UTR_538		3UTR	3UTR	CDIF630_01634	-1.21284	4.88161	14.4694	0.00209268	0.0533677	putative rhodanese-like domain-containing protein
CDIF630_02375	CDIF630_02375	CD630_21440	gene	protein_coding		-1.21004	1.47442	15.1154	0.00178044	0.0500082	putative membrane protein
3UTR_736	3UTR_736		3UTR	3UTR	CDIF630_02086	-1.20913	1.67359	20.4898	0.00053197	0.0243786	putative solute-binding protein
CDIF630_03508	CDIF630_03508	CD630_32140	gene	protein_coding		-1.20453	0.871045	15.5841	0.00158744	0.0472187	transcriptional regulator, AraC family
CDIF630_01580	CDIF630_01580	CD630_14182	gene	protein_coding		-1.20309	1.80241	12.3577	0.00365783	0.0755744	putative phage protein
3UTR_1168	3UTR_1168		3UTR	3UTR	CDIF630_02962	-1.1994	2.03429	16.1996	0.00136949	0.0448765	putative adenosine-derivate deaminase
cwp10	CDIF630_03059	CD630_27960	gene	protein_coding		-1.19716	4.73785	28.7346	0.000118028	0.0109944	cell surface protein cwp10
3UTR_1313	3UTR_1313		3UTR	3UTR	CDIF630_03326	-1.17953	4.80072	24.4875	0.000245561	0.0160935	putative membrane protein
CDIF630_01446	CDIF630_01446	CD630_12920	gene	protein_coding		-1.17637	3.1718	15.5968	0.00158256	0.0472187	peptidyl-tRNA hydrolase
CDIF630_00870	CDIF630_00870	CD630_07520	gene	protein_coding		-1.17229	3.71957	24.7381	0.000234623	0.0160677	ABC-type transport system, aminoacid-family ATP-binding protein
5utr_334	5utr_334		5UTR	5UTR	CDIF630_00935	-1.1712	2.7283	15.8663	0.00148289	0.0465887	transposase-like protein B
5utr_1357	5utr_1357		5UTR	5UTR	CDIF630_03722	-1.16013	10.1708	8.4469	0.0119679	0.143144	ABC-type transport system, sn-glycerol-3-phosphate-specific ATP-binding protein
CDIF630nc_105	CDIF630nc_105		ncRNA	ncRNA		-1.15989	10.1702	8.43608	0.0120113	0.143266
3UTR_255	3UTR_255		3UTR	3UTR	CDIF630_00877	-1.15978	4.63371	18.3256	0.000842596	0.0325039	formate C-acetyltransferase
3UTR_368	3UTR_368		3UTR	3UTR	CDIF630_01230	-1.15667	5.202	9.62305	0.00817877	0.117293	putative peptidase, M20D family
3UTR_1325	3UTR_1325		3UTR	3UTR	CDIF630_03350	-1.15306	5.50902	28.7876	0.000117011	0.0109944	PTS system, xyloside-specific IIA component
yrrO	CDIF630_01377	CD630_12280	gene	protein_coding		-1.14639	6.52614	26.1334	0.000183076	0.013721	putative protease YrrO
3UTR_196	3UTR_196		3UTR	3UTR	CDIF630_00722	-1.14462	2.95868	19.3071	0.00068122	0.0280543	two-component sensor histidine kinase
CDIF630_03613	CDIF630_03613	CD630_33120	gene	protein_coding		-1.14353	0.510167	6.35025	0.0251873	0.196062	transporter, major facilitator superfamily (MFS)
3UTR_250	3UTR_250		3UTR	3UTR	CDIF630_00870	-1.13823	1.02005	14.346	0.00215929	0.0546095	ABC-type transport system, aminoacid-family ATP-binding protein
CDIF630_01634	CDIF630_01634	CD630_14700	gene	protein_coding		-1.1378	6.03427	8.22498	0.0128942	0.147173	putative rhodanese-like domain-containing protein
eutS	CDIF630_02112	CD630_19080	gene	protein_coding		-1.13491	1.3209	15.6049	0.00157946	0.0472187	ethanolamine carboxysome structural protein
CDIF630_03509	CDIF630_03509	CD630_32150	gene	protein_coding		-1.12443	4.66135	16.0155	0.00143084	0.0458999	ABC-type transport system, glycine betaine / carnitine / choline-like ATP-binding protein
CDIF630_01230	CDIF630_01230	CD630_10860	gene	protein_coding		-1.11825	6.91986	13.2371	0.0028817	0.0652936	putative peptidase, M20D family
ilvB	CDIF630_01735	CD630_15660	gene	protein_coding		-1.11052	1.01118	10.2618	0.00671397	0.104927	acetolactate synthase large subunit
potC	CDIF630_01162	CD630_10260	gene	protein_coding		-1.10914	3.72631	20.9916	0.000480299	0.0234194	ABC-type transport system, spermidine / putrescine permease
CDIF630_02527	CDIF630_02527	CD630_22920	gene	protein_coding		-1.09689	1.96053	9.34459	0.00893144	0.122492	putative membrane protein
CDIF630_02551	CDIF630_02551	CD630_23130	gene	protein_coding		-1.09633	0.706849	8.89504	0.0103233	0.131354	ABC-type transport system, molybdenum-like ATP-binding protein
tlpB6	CDIF630_01908	CD630_17190	gene	protein_coding		-1.09307	6.83062	21.1509	0.000465123	0.0232489	transposase-like protein B
3UTR_896	3UTR_896		3UTR	3UTR	CDIF630_02400	-1.09198	0.961888	4.38927	0.0557546	0.285182	hydroxylamine reductase
rs_63	rs_63		Riboswitch	Riboswitch	adeP (CDIF630_02961)	-1.09035	1.36381	10.3925	0.00645298	0.103775
CDIF630nc_072	CDIF630nc_072		ncRNA	ncRNA		-1.08622	1.4636	4.74311	0.0478885	0.266072
CDIF630_03721	CDIF630_03721	CD630_34160	gene	protein_coding		-1.08432	0.856485	15.6951	0.00154532	0.0472187	ABC-type transport system, sn-glycerol-3-phosphate-specific permease
CDIF630_02526	CDIF630_02526	CD630_22910	gene	protein_coding		-1.07601	0.271644	9.04416	0.00983533	0.128917	transcriptional regulator, HTH-type
kbaY	CDIF630_03759	CD630_34480	gene	protein_coding		-1.07255	1.57706	15.7987	0.00150719	0.046869	D-tagatose-1,6-bisphosphate aldolase
5utr_1122	5utr_1122		5UTR	5UTR	CDIF630_03001	-1.07179	2.60432	2.43913	0.14171	0.436886	putative cytosine permease
xynA	CDIF630_03350	CD630_30670	gene	protein_coding		-1.0714	5.79652	22.8947	0.000330542	0.0193201	PTS system, xyloside-specific IIA component
3UTR_759	3UTR_759		3UTR	3UTR	CDIF630_02144	-1.0688	1.60102	5.05739	0.0419841	0.251941	putative membrane protein
3UTR_1287	3UTR_1287		3UTR	3UTR	CDIF630_03273	-1.06874	2.13801	6.32696	0.0254102	0.196793	ABC-type transport system, sulfonate-family extracellular solute-binding protein
5utr_1102	5utr_1102		5UTR	5UTR	CDIF630_02961	-1.06847	1.84703	14.9069	0.00187495	0.051017	adenine permease AdeP
CDIF630_00436	CDIF630_00436	CD630_03110	gene	protein_coding		-1.06625	4.30835	10.7387	0.00581688	0.0987573	putative spore coat assembly asparagine-rich protein
CDIF630_01627	CDIF630_01627	CD630_14630	gene	protein_coding		-1.06371	4.81117	12.1769	0.00384603	0.0776041	uncharacterized protein
CDIF630_03074	CDIF630_03074	CD630_28090	gene	protein_coding		-1.06016	1.53757	10.6157	0.00603423	0.100488	uncharacterized protein
3UTR_197	3UTR_197		3UTR	3UTR	CDIF630_00722	-1.0567	3.03164	17.6398	0.000981662	0.0367069	two-component sensor histidine kinase
CDIF630_02102	CDIF630_02102	CD630_18970	gene	protein_coding		-1.05667	5.76636	23.1462	0.000315108	0.0189788	uncharacterized protein
CDIF630_03128	CDIF630_03128	CD630_28600	gene	protein_coding		-1.05645	0.181736	5.73676	0.0319151	0.217446	putative membrane protein
CDIF630_02549	CDIF630_02549	CD630_23110	gene	protein_coding		-1.05472	0.919697	13.334	0.00280852	0.0643324	ABC-type transport system, molybdenum-like extracellular solute-binding protein
thiE2	CDIF630_01894	CD630_17060	gene	protein_coding		-1.05452	2.10849	12.1944	0.00382736	0.077591	thiamine phosphate synthase
CDIF630_03722	CDIF630_03722	CD630_34170	gene	protein_coding		-1.04803	1.3026	9.54958	0.00836996	0.118639	ABC-type transport system, sn-glycerol-3-phosphate-specific ATP-binding protein
3UTR_1051	3UTR_1051		3UTR	3UTR	CDIF630_02725	-1.04605	1.77252	15.0506	0.00180922	0.0504011	tRNA threonylcarbamoyladenosine dehydratase
3UTR_1009	3UTR_1009		3UTR	3UTR	CDIF630_02627	-1.04385	2.82599	10.9589	0.00545011	0.0938373	hypothetical protein
CDIF630_02702	CDIF630_02702	CD630_24560	gene	protein_coding		-1.04079	4.42552	18.6707	0.00078129	0.0305254	ABC-type transport system, sugar-family ATP-binding protein
3UTR_348	3UTR_348		3UTR	3UTR	CDIF630_01187	-1.03723	4.54715	11.4526	0.00472103	0.0864105	putative cell wall-binding protein cwp18
CDIF630_03516	CDIF630_03516	CD630_32210	gene	protein_coding		-1.03554	6.14767	23.9302	0.000272057	0.0170947	N-acetyldiaminopimelate deacetylase
3UTR_347	3UTR_347		3UTR	3UTR	CDIF630_01187	-1.035	4.54023	11.6869	0.00441496	0.0833674	putative cell wall-binding protein cwp18
3UTR_367	3UTR_367		3UTR	3UTR	CDIF630_01228	-1.03336	6.3694	28.2718	0.000127347	0.0113896	ABC-type transport system, multidrug-family ATP-binding / permease protein
5utr_1068	5utr_1068		5UTR	5UTR	CDIF630_02881	-1.0331	0.626895	8.23237	0.0128621	0.147081	ACT domain-containing protein
5utr_1343	5utr_1343		5UTR	5UTR	CDIF630_03679	-1.0324	0.884208	2.98483	0.107078	0.384099	magnesium-transporting ATPase protein C
spoIIIAD	CDIF630_01344	CD630_11950	gene	protein_coding		-1.02147	1.14323	7.78612	0.0149835	0.159239	stage III sporulation protein AD
CDIF630_01433	CDIF630_01433	CD630_12800	gene	protein_coding		-1.02089	9.85999	14.7817	0.00193446	0.0519407	fe-s iron-sulfur cluster assembly protein, nifu family
CDIF630_02269	CDIF630_02269	CD630_20470	gene	protein_coding		-1.01593	0.786241	6.75266	0.0216744	0.185529	two-component response regulator
xylA	CDIF630_03347	CD630_30640	gene	protein_coding		-1.01554	0.268389	5.21076	0.0394172	0.24243	xylose isomerase
3UTR_598	3UTR_598		3UTR	3UTR	CDIF630_01769	-1.01526	8.55317	6.81634	0.0211726	0.18544	ferredoxin
CDIF630_03984	CDIF630_03984	CD630_36560	gene	protein_coding		-1.01328	1.44086	12.8961	0.00315766	0.0678233	hypothetical protein
CDIF630_00611	CDIF630_00611	CD630_04830	gene	protein_coding		-1.00661	2.33116	18.7315	0.000771026	0.0303187	ABC-type transport system, permease
3UTR_412	3UTR_412		3UTR	3UTR	CDIF630_01375	-1.00543	3.98653	8.32677	0.0124594	0.145479	uncharacterized protein, YceG-like
5utr_808	5utr_808		5UTR	5UTR	CDIF630_02230	-1.00528	1.75748	4.31065	0.0577055	0.287584	23S rRNA methylase leader peptide
CDIF630_02724	CDIF630_02724	CD630_24780	gene	protein_coding		-1.00504	1.18656	7.61689	0.0158929	0.164181	putative DNA uptake transporter
3UTR_1249	3UTR_1249		3UTR	3UTR	CDIF630_03131	-0.99816	1.48024	6.94748	0.0201814	0.182772	transcriptional regulator, sigma-54-dependent
5utr_573	5utr_573		5UTR	5UTR	CDIF630_01634	-0.997452	4.24594	6.81203	0.0212061	0.18544	putative rhodanese-like domain-containing protein
3UTR_887	3UTR_887		3UTR	3UTR	CDIF630_02381	-0.993352	0.181154	6.02594	0.0285106	0.205162	hypothetical protein
CDIF630_03719	CDIF630_03719	CD630_34140	gene	protein_coding		-0.991761	0.203357	4.65218	0.0497768	0.272342	ABC-type transport system, sn-glycerol-3-phosphate-specific extracellular solute-binding protein
CDIF630_00592	CDIF630_00592	CD630_04640	gene	protein_coding		-0.990431	-0.31489	6.56261	0.0232566	0.189208	putative beta-lactamase-like hydrolase
3UTR_782	3UTR_782		3UTR	3UTR	CDIF630_02197	-0.987399	1.04377	10.3666	0.00650383	0.103861	putative tryptophan transport protein
tlpB1	CDIF630_00935	CD630_08170	gene	protein_coding		-0.983958	6.73377	22.4422	0.000360571	0.0203373	transposase-like protein B
3UTR_1087	3UTR_1087		3UTR	3UTR	CDIF630_02792	-0.983956	3.13198	7.96232	0.0141005	0.153744	coenzyme A disulfide reductase
3UTR_764	3UTR_764		3UTR	3UTR	CDIF630_02149	-0.981643	3.66115	9.63669	0.00814384	0.117293	putative metal-binding enzyme
cotA	CDIF630_01789	CD630_16130	gene	protein_coding		-0.977506	3.86342	8.24308	0.0128157	0.147081	spore coat assembly protein
3UTR_592	3UTR_592		3UTR	3UTR	CDIF630_01747	-0.976565	1.58213	16.3273	0.00132873	0.0443747	putative membrane-associated ribonuclease BN-like
CDIF630_03671	CDIF630_03671	CD630_33682	gene	protein_coding		-0.975793	6.04809	14.6272	0.00201094	0.0530871	hypothetical protein
3UTR_101	3UTR_101		3UTR	3UTR	CDIF630_00436	-0.973877	4.44225	13.1447	0.00295363	0.0660334	putative spore coat assembly asparagine-rich protein
3UTR_861	3UTR_861		3UTR	3UTR	CDIF630_02340	-0.970714	1.29678	7.3268	0.0176057	0.171691	putative copper-transporting P-type ATPase
3UTR_1369	3UTR_1369		3UTR	3UTR	CDIF630_03454	-0.969631	1.39247	6.92131	0.0203748	0.183163	hypothetical protein
5utr_1161	5utr_1161		5UTR	5UTR	CDIF630_03079	-0.966925	0.677293	8.89622	0.0103193	0.131354	transcriptional regulator, GntR family
3UTR_417	3UTR_417		3UTR	3UTR	CDIF630nc_042	-0.96543	10.7122	5.64743	0.0330619	0.221026
CDIF630nc_042	CDIF630nc_042		ncRNA	ncRNA		-0.96543	10.7122	5.64743	0.0330619	0.221026
CDIF630_02236	CDIF630_02236	CD630_20160	gene	protein_coding		-0.96237	1.32946	13.4816	0.00270106	0.0633191	hypothetical protein
5utr_1318	5utr_1318		5UTR	5UTR	CDIF630_03625	-0.959575	2.60945	12.5067	0.00351083	0.0735345	hypothetical protein
CDIF630_03073	CDIF630_03073	CD630_28080	gene	protein_coding		-0.956557	0.334001	3.41101	0.0870255	0.35075	hypothetical protein
5utr_1216	5utr_1216		5UTR	5UTR	CDIF630_03317	-0.955538	4.40035	7.76161	0.0151114	0.159522	thioredoxin
CDIF630_02553	CDIF630_02553	CD630_23150	gene	protein_coding		-0.950282	1.02052	3.61994	0.0788655	0.336435	putative exported protein
3UTR_66	3UTR_66		3UTR	3UTR	CDIF630_00298	-0.948963	8.29834	2.94496	0.109228	0.386613	putative CO dehydrogenase (NAD), NADH dehydrogenase subunit
3UTR_1537	3UTR_1537		3UTR	3UTR	CDIF630_03887	-0.948772	0.776673	8.48805	0.0118048	0.142194
3UTR_698	3UTR_698		3UTR	3UTR	CDIF630_01989	-0.946875	1.70615	7.70461	0.0154137	0.161144	putative exonuclease
5utr_225	5utr_225		5UTR	5UTR	CDIF630_00635	-0.945736	1.7298	17.4078	0.00103456	0.0377584	putative signaling protein
CDIF630_02086	CDIF630_02086		gene	protein_coding		-0.943579	2.85618	11.8163	0.00425568	0.0822625	putative solute-binding protein
5utr_714	5utr_714		5UTR	5UTR	CDIF630_01973	-0.94228	2.64169	2.63059	0.128174	0.420377	ABC-type transport system, aminoacid-family permease
codB	CDIF630_01905	CD630_17160	gene	protein_coding		-0.940015	4.04208	14.9104	0.00187334	0.051017	putative cytosine permease
3UTR_1254	3UTR_1254		3UTR	3UTR	CDIF630_03140	-0.938407	1.74413	9.69667	0.00799226	0.116909	altronate dehydratase, C-terminal region
3UTR_418	3UTR_418		3UTR	3UTR	CDIF630nc_042	-0.937003	10.7317	5.42335	0.0361587	0.231256
CDIF630_02044	CDIF630_02044	CD630_18420	gene	protein_coding		-0.936589	5.57748	18.7331	0.000770767	0.0303187	uncharacterized protein, rossmann-like fold
sleB	CDIF630_03883	CD630_35630	gene	protein_coding		-0.935342	1.52078	11.178	0.00511158	0.0909349	spore cortex-lytic enzyme
ywjA	CDIF630_01228	CD630_10840	gene	protein_coding		-0.935149	6.99587	21.0676	0.000472987	0.0232489	ABC-type transport system, multidrug-family ATP-binding / permease protein
CDIF630nc_068	CDIF630nc_068		ncRNA	ncRNA		-0.934165	7.98617	1.9771	0.182526	0.490558
3UTR_1535	3UTR_1535		3UTR	3UTR	CDIF630_03883	-0.933367	0.649762	7.69332	0.0154744	0.161501
5utr_748	5utr_748		5UTR	5UTR	CDIF630_02073	-0.932002	7.98718	1.9692	0.183345	0.490814	putative conjugative transposon protein
CDIF630_01078	CDIF630_01078	CD630_09500	gene	protein_coding		-0.930388	0.1462	6.63218	0.0226622	0.188407	putative phage protein
CDIF630_01987	CDIF630_01987	CD630_17880	gene	protein_coding		-0.927816	0.215395	7.5037	0.016537	0.167708	putative membrane protein
CDIF630_03187	CDIF630_03187	CD630_29130	gene	protein_coding		-0.923757	0.100389	6.92184	0.0203709	0.183163	putative phage protein
CDIF630_01079	CDIF630_01079	CD630_09510	gene	protein_coding		-0.923756	0.0944334	7.08757	0.019182	0.179602	putative phage protein
3UTR_172	3UTR_172		3UTR	3UTR	CDIF630_00674	-0.922932	4.6573	4.82523	0.0462558	0.262165	putative aldo / keto reductase
3UTR_1050	3UTR_1050		3UTR	3UTR	CDIF630_02724	-0.921692	0.183419	4.14046	0.062214	0.299049	putative DNA uptake transporter
CDIF630_01601	CDIF630_01601		gene	protein_coding		-0.920953	7.35481	22.0362	0.000390205	0.0205281	homeodomain-like protein
5utr_491	5utr_491		5UTR	5UTR	CDIF630_01447	-0.920103	-0.436597	3.03503	0.104444	0.381502	transcriptional regulator, AraC family
CDIF630_03188	CDIF630_03188	CD630_29140	gene	protein_coding		-0.918954	0.117825	6.04971	0.0282502	0.203528	putative phage protein
5utr_818	5utr_818		5UTR	5UTR	CDIF630_02247	-0.915645	0.657432	6.28933	0.0257753	0.198109	putative acetyltransferase
3UTR_746	3UTR_746		3UTR	3UTR	CDIF630_02102	-0.913614	3.37016	19.6483	0.000633708	0.0264551	uncharacterized protein
3UTR_931	3UTR_931		3UTR	3UTR	CDIF630_02462	-0.912962	0.416001	5.3804	0.0367906	0.234279	putative membrane protein
CDIF630_03085	CDIF630_03085	CD630_28200	gene	protein_coding		-0.911285	1.1526	2.78121	0.118632	0.404484	putative membrane protein
3UTR_747	3UTR_747		3UTR	3UTR	CDIF630_02102	-0.907613	3.60802	24.547	0.000242911	0.0160935	uncharacterized protein
5utr_1410	5utr_1410		5UTR	5UTR	CDIF630_03899	-0.906925	2.03051	5.31814	0.0377299	0.238305
CDIF630_02046	CDIF630_02046		gene	protein_coding		-0.905106	1.08305	11.1499	0.00515365	0.0909349	cell surface protein
3UTR_1167	3UTR_1167		3UTR	3UTR	CDIF630_02961	-0.905041	2.57759	8.92647	0.0102181	0.130839	adenine permease AdeP
3UTR_246	3UTR_246		3UTR	3UTR	CDIF630_00855	-0.903606	2.06196	10.0355	0.00719512	0.110464	putative exported protein
CDIF630_02491	CDIF630_02491	CD630_22560	gene	protein_coding		-0.901173	1.96476	11.4228	0.00476172	0.0868734	putative PTS system, EIIC component
thiH1	CDIF630_01893	CD630_17050	gene	protein_coding		-0.900727	0.191348	4.0357	0.0651982	0.304742	2-iminoacetate synthase
3UTR_791	3UTR_791		3UTR	3UTR	CDIF630_02212	-0.898523	1.15083	6.75898	0.0216239	0.185529	hypothetical protein
CDIF630_02462	CDIF630_02462	CD630_22290	gene	protein_coding		-0.898142	3.66969	4.85822	0.0456184	0.26132	putative membrane protein
3UTR_166	3UTR_166		3UTR	3UTR	CDIF630_00663	-0.895556	2.03964	5.06831	0.041795	0.251941	putative membrane protein
5utr_482	5utr_482		5UTR	5UTR	CDIF630_01431	-0.89327	5.06563	9.98995	0.00729664	0.110905	transcriptional regulator of cysteine biosynthesis
5utr_816	5utr_816		5UTR	5UTR	CDIF630_02243	-0.890296	3.08362	8.98491	0.0100259	0.129872	plasmid replication protein
CDIF630_00868	CDIF630_00868	CD630_07500	gene	protein_coding		-0.889402	2.29115	11.2008	0.00507768	0.0908763	ABC-type transport system, aminoacid-family extracellular solute-binding protein
3UTR_1562	3UTR_1562		3UTR	3UTR	CDIF630_03937	-0.886948	3.57211	8.60552	0.0113532	0.138725
5utr_451	5utr_451		5UTR	5UTR	CDIF630_01322	-0.886465	0.291456	4.09942	0.0633633	0.301076	uncharacterized protein, rossmann-like fold
CDIF630_03268	CDIF630_03268	CD630_29840	gene	protein_coding		-0.8864	5.57123	6.83313	0.0210426	0.185157	ABC-type transport system, permease
3UTR_264	3UTR_264		3UTR	3UTR	CDIF630_00902	-0.88609	1.38919	16.787	0.00119312	0.0410849	putative N-acetylmuramoyl-L-alanine amidase
CDIF630_03142	CDIF630_03142	CD630_28740	gene	protein_coding		-0.882127	3.30463	15.5681	0.0015936	0.0472187	putative drug / sodium antiporter, MATE family
CDIF630_03295	CDIF630_03295	CD630_30100	gene	protein_coding		-0.880207	5.36236	24.5481	0.000242862	0.0160935	putative cytochrome C assembly protein
3UTR_133	3UTR_133		3UTR	3UTR	CDIF630nc_011	-0.878875	4.69788	12.9738	0.00309218	0.0678233
CDIF630_01974	CDIF630_01974	CD630_17760	gene	protein_coding		-0.878838	2.87628	14.5486	0.00205119	0.0530871	ABC-type transport system, aminoacid-family ATP-binding protein
tcdA	CDIF630_02725	CD630_24790	gene	protein_coding		-0.878168	3.83934	13.3693	0.00278233	0.0639936	tRNA threonylcarbamoyladenosine dehydratase
3UTR_437	3UTR_437		3UTR	3UTR	CDIF630_01433	-0.875847	8.42926	9.27821	0.00912255	0.122742	fe-s iron-sulfur cluster assembly protein, nifu family
3UTR_322	3UTR_322		3UTR	3UTR	CDIF630nc_032	-0.87448	5.94461	10.3049	0.00662652	0.104094
CDIF630_00722	CDIF630_00722	CD630_06100	gene	protein_coding		-0.873629	4.83975	13.1259	0.00296852	0.0660334	two-component sensor histidine kinase
CDIF630_01271	CDIF630_01271	CD630_11260	gene	protein_coding		-0.872767	5.68083	15.3948	0.00166231	0.048018	transcriptional regulator, AraC family
tlpB2	CDIF630_01468	CD630_13120	gene	protein_coding		-0.872426	7.76953	9.3768	0.00884037	0.121905	transposase-like protein B
CDIF630_01906	CDIF630_01906	CD630_17170	gene	protein_coding		-0.86934	5.09496	17.6415	0.00098128	0.0367069	uncharacterized protein
CDIF630_02658	CDIF630_02658	CD630_24160	gene	protein_coding		-0.869135	0.246645	3.84395	0.071116	0.319145	transcription antiterminator, PTS operon regulator
5utr_1220	5utr_1220		5UTR	5UTR	CDIF630_03326	-0.867947	2.76777	13.7077	0.00254553	0.0606054	putative membrane protein
xdhB2	CDIF630_02303	CD630_20800	gene	protein_coding		-0.867549	0.0821155	2.86388	0.113766	0.394878	xanthine dehydrogenase, FAD-binding subunit
3UTR_1464	3UTR_1464		3UTR	3UTR	CDIF630_03671	-0.865797	3.99363	8.14125	0.0132653	0.149121	hypothetical protein
CDIF630_01780	CDIF630_01780	CD630_16050	gene	protein_coding		-0.865778	0.237886	10.4841	0.0062772	0.102575	putative transcriptional regulator
CDIF630_02615	CDIF630_02615	CD630_23750	gene	protein_coding		-0.865775	1.47423	8.02493	0.0138015	0.152315	uncharacterized protein
5utr_464	5utr_464		5UTR	5UTR	CDIF630_01376	-0.861456	4.3855	7.43888	0.0169196	0.169613	putative O-methyltransferase
5utr_415	5utr_415		5UTR	5UTR	CDIF630_01213	-0.855975	0.669645	7.22594	0.0182511	0.175037	putative histidinol-phosphatase
3UTR_626	3UTR_626		3UTR	3UTR	CDIF630_01841	-0.852004	2.83307	17.5202	0.00100852	0.0374814	uncharacterized protein
5utr_210	5utr_210		5UTR	5UTR	CDIF630_00600	-0.849176	0.437584	4.77369	0.0472728	0.264102	putative reductase
CDIF630_02962	CDIF630_02962	CD630_27050	gene	protein_coding		-0.848297	5.05731	14.7377	0.00195591	0.0522862	putative adenosine-derivate deaminase
tlpB5	CDIF630_01842	CD630_16610	gene	protein_coding		-0.844034	5.87851	20.6375	0.000516123	0.0240135	transposase-like protein B
nhaP2	CDIF630_03939	CD630_36160	gene	protein_coding		-0.843804	4.19792	16.9905	0.00113824	0.0403347	k(+) / h(+) antiporter
CDIF630_01538	CDIF630_01538	CD630_13782	gene	protein_coding		-0.84321	0.145509	2.82413	0.116075	0.400382	hypothetical protein
trxA3	CDIF630_03317	CD630_30330	gene	protein_coding		-0.841482	6.39377	15.4959	0.00162183	0.0472187	thioredoxin
CDIF630_02795	CDIF630_02795	CD630_25430	gene	protein_coding		-0.840857	3.472	11.9978	0.0040435	0.0805224	putative membrane-bound 0-ACYL transferase, MBOAT family
3UTR_1453	3UTR_1453		3UTR	3UTR	CDIF630_03649	-0.835497	0.589527	6.08006	0.0279218	0.202458	putative exosporium glycoprotein
5utr_1419	5utr_1419		5UTR	5UTR	CDIF630_03924	-0.832904	3.48342	6.05888	0.0281504	0.20329
5utr_779	5utr_779		5UTR	5UTR	CDIF630_02155	-0.829914	2.67093	6.97774	0.0199605	0.181611	putative membrane protein
trpP	CDIF630_02197	CD630_19880	gene	protein_coding		-0.827645	2.38462	11.0056	0.00537584	0.0930844	putative tryptophan transport protein
3UTR_808	3UTR_808		3UTR	3UTR	CDIF630_02235	-0.827274	0.388615	4.26195	0.0589545	0.291662	putative VanZ-like transposon protein
3UTR_1565	3UTR_1565		3UTR	3UTR	CDIF630_03938	-0.827229	1.988	8.06248	0.0136257	0.151548
3UTR_714	3UTR_714		3UTR	3UTR	CDIF630_02019	-0.822759	2.511	14.122	0.00228655	0.0561956	putative membrane protein
5utr_994	5utr_994		5UTR	5UTR	CDIF630_02703	-0.822706	2.09988	13.0355	0.00304133	0.0671628	transcriptional activator
3UTR_1564	3UTR_1564		3UTR	3UTR	CDIF630_03938	-0.822356	1.96856	7.84377	0.0146877	0.157055
CDIF630_00792	CDIF630_00792	CD630_06790	gene	protein_coding		-0.819546	0.106573	4.14808	0.0620034	0.298927	putative ester cyclase
3UTR_1256	3UTR_1256		3UTR	3UTR	CDIF630_03142	-0.819508	0.773415	3.80903	0.0722621	0.321596	putative drug / sodium antiporter, MATE family
CDIF630_02382	CDIF630_02382	CD630_21510	gene	protein_coding		-0.818938	6.55504	23.7729	0.000280119	0.0174217	putative membrane protein, YjcL-like
CDIF630_03156	CDIF630_03156	CD630_28880	gene	protein_coding		-0.817936	2.65481	13.4965	0.00269046	0.063314	ABC-type transport system, iron-family permease
CDIF630_00211	CDIF630_00211	CD630_t0680	gene	tRNA		-0.81673	7.90638	2.33339	0.149949	0.447965	tRNA-Met
CDIF630_00016	CDIF630_00016		gene	tRNA		-0.81609	7.90495	2.32232	0.150845	0.449402	tRNA-Met
3UTR_604	3UTR_604		3UTR	3UTR	CDIF630_01789	-0.815941	2.28139	10.0562	0.00714945	0.11004	spore coat assembly protein
CDIF630_02585	CDIF630_02585	CD630_23460	gene	protein_coding		-0.81286	4.59544	6.72337	0.0219098	0.185762	putative membrane protein
3UTR_903	3UTR_903		3UTR	3UTR	CDIF630_02413	-0.810582	7.25146	4.58055	0.0513268	0.27587	putative alpha / beta hydrolase
CDIF630_00710	CDIF630_00710	CD630_05960	gene	protein_coding		-0.810406	0.297791	6.79311	0.021354	0.185529	putative spore coat protein, CotJA-like
eutN	CDIF630_02126	CD630_19220	gene	protein_coding		-0.805467	-0.0693125	5.76841	0.0315201	0.217253	ethanolamine carboxysome structural protein
CDIF630_02083	CDIF630_02083	CD630_18782	gene	protein_coding		-0.805399	-0.0041125	0.714707	0.41277	0.701269	putative conjugative transposon protein
3UTR_918	3UTR_918		3UTR	3UTR	CDIF630_02442	-0.805226	1.9197	5.29884	0.0380268	0.239205	putative GTP-binding protein, HflX type
3UTR_992	3UTR_992		3UTR	3UTR	CDIF630_02586	-0.803891	2.70374	4.62759	0.0503025	0.274543	xaa-pro dipeptidase
5utr_389	5utr_389		5UTR	5UTR	CDIF630_01142	-0.800965	0.666676	6.3583	0.0251107	0.196047	putative acyl-CoA N-acyltransferase
3UTR_765	3UTR_765		3UTR	3UTR	CDIF630_02155	-0.800921	3.3246	12.9324	0.0031268	0.0678233	putative membrane protein
CDIF630nc_096	CDIF630nc_096		ncRNA	ncRNA		-0.800847	5.24331	12.9247	0.00313338	0.0678233
5utr_1245	5utr_1245		5UTR	5UTR	CDIF630_03428	-0.800614	3.39599	8.00926	0.0138756	0.152382	transcriptional regulator, DeoR family
CDIF630nc_018	CDIF630nc_018		ncRNA	ncRNA		-0.799138	10.3244	1.52635	0.237946	0.5506
cshA2	CDIF630_00950	CD630_08310	gene	protein_coding		-0.795249	3.1303	11.1481	0.00515625	0.0909349	DEAD-box ATP-dependent RNA helicase CshA
CDIF630_00997	CDIF630_00997	CD630_08770	gene	protein_coding		-0.792064	5.66473	4.06756	0.0642728	0.302738	ABC-type transport system, sugar-family ATP-binding protein
CDIF630nc_033	CDIF630nc_033		ncRNA	ncRNA		-0.791683	5.23399	12.6165	0.00340673	0.0720974
5utr_975	5utr_975		5UTR	5UTR	CDIF630_02646	-0.790479	2.35761	3.8067	0.0723393	0.321596	DNA topoisomerase type IA
CDIF630_00993	CDIF630_00993	CD630_08730	gene	protein_coding		-0.789879	11.5198	3.51429	0.0828711	0.344543	ABC-type transport system, sugar-family extracellular solute-binding protein
3UTR_888	3UTR_888		3UTR	3UTR	CDIF630_02382	-0.789661	4.31323	14.8067	0.00192241	0.0519407	putative membrane protein, YjcL-like
3UTR_1223	3UTR_1223		3UTR	3UTR	CDIF630_03082	-0.788574	2.66968	7.29594	0.0178003	0.172925	ABC-type transport system, multidrug-family ATP-binding / permease protein
CDIF630_01708	CDIF630_01708	CD630_15400	gene	protein_coding		-0.787853	7.52762	5.76066	0.0316163	0.217253	ABC-type transport system, permease protein
3UTR_609	3UTR_609		3UTR	3UTR	CDIF630_01800	-0.787601	5.40115	3.93761	0.0681488	0.312918	NADH oxidase (H2O-forming)
3UTR_748	3UTR_748		3UTR	3UTR	CDIF630_02102	-0.786996	4.23864	22.3425	0.0003676	0.0203684	uncharacterized protein
5utr_916	5utr_916		5UTR	5UTR	CDIF630_02485	-0.785626	-0.0546375	3.57258	0.0806314	0.338468	putative membrane protein
ermC	CDIF630_02230	CD630_20101	gene	protein_coding		-0.784825	1.91672	4.32934	0.0572345	0.287584	23S rRNA methylase leader peptide
3UTR_1582	3UTR_1582		3UTR	3UTR	CDIF630_03983	-0.784384	2.23696	5.29641	0.0380643	0.239205
3UTR_809	3UTR_809		3UTR	3UTR	CDIF630_02236	-0.782011	-0.414078	4.36996	0.0562266	0.2863	hypothetical protein
3UTR_189	3UTR_189		3UTR	3UTR	CDIF630_00712	-0.781535	2.51002	4.4029	0.0554247	0.284998	spore-coat protein, manganese catalase
5utr_715	5utr_715		5UTR	5UTR	CDIF630_01975	-0.78104	3.21569	9.09952	0.00966105	0.127182	putative arsenate reductase
5utr_500	5utr_500		5UTR	5UTR	CDIF630_01468	-0.780729	3.62907	5.87815	0.0301942	0.212609	transposase-like protein B
3UTR_863	3UTR_863		3UTR	3UTR	CDIF630_02343	-0.78	2.99884	6.3954	0.0247615	0.195494	GTP-binding protein BipA
CDIF630_01165	CDIF630_01165	CD630_10290	gene	protein_coding		-0.778721	1.40343	6.70789	0.0220354	0.185762	putative cell wall anchored protein
3UTR_838	3UTR_838		3UTR	3UTR	CDIF630_02289	-0.777845	3.22971	7.344	0.0174983	0.171691	putative integrase
3UTR_1276	3UTR_1276		3UTR	3UTR	CDIF630_03247	-0.774914	5.31956	19.0969	0.00071255	0.0289533	peptidoglycan transpeptidase
CDIF630_02383	CDIF630_02383	CD630_21520	gene	protein_coding		-0.774448	5.27735	11.1061	0.00521984	0.0913182	deblocking aminopeptidase
CDIF630_03060	CDIF630_03060	CD630_27970	gene	protein_coding		-0.773604	7.70391	5.20402	0.0395261	0.24261	putative calcium-binding adhesion protein
3UTR_671	3UTR_671		3UTR	3UTR	CDIF630_01937	-0.7731	1.01177	3.23674	0.0946221	0.365224	hypothetical protein
CDIF630_01579	CDIF630_01579	CD630_14180	gene	protein_coding		-0.771349	4.05922	9.02192	0.00990636	0.129022	putative drug / sodium antiporter, MATE family
tyrC	CDIF630_02041	CD630_18390	gene	protein_coding		-0.771106	4.23385	8.0034	0.0139035	0.152413	prephenate dehydrogenase
CDIF630_02722	CDIF630_02722	CD630_24760	gene	protein_coding		-0.770984	8.6199	7.82875	0.0147641	0.157596	gnat family acetyltransferase
5utr_281	5utr_281		5UTR	5UTR	CDIF630_00798	-0.768938	10.3439	1.46484	0.247139	0.556748	translation initiation factor IF-3
5utr_1112	5utr_1112		5UTR	5UTR	CDIF630_02980	-0.768903	7.76481	1.36149	0.263684	0.57087	16S ribosomal RNA
3UTR_568	3UTR_568		3UTR	3UTR	CDIF630_01692	-0.768273	6.06197	6.19808	0.0266865	0.200313	reverse rubrerythrin
5utr_1197	5utr_1197		5UTR	5UTR	CDIF630_03204	-0.76816	2.30966	9.99378	0.00728803	0.110905	hypothetical protein
3UTR_174	3UTR_174		3UTR	3UTR	CDIF630_00677	-0.766693	3.47045	5.62596	0.0333448	0.221541	putative ATP-dependent protease
5utr_141	5utr_141		5UTR	5UTR	CDIF630_00310	-0.766679	-0.156605	2.98383	0.107132	0.384099	transcriptional regulator, LysR family
5utr_868	5utr_868		5UTR	5UTR	CDIF630_02356	-0.766662	0.413265	2.49383	0.13767	0.432086	hypothetical protein
CDIF630_02614	CDIF630_02614	CD630_23740	gene	protein_coding		-0.765621	0.445485	3.96962	0.0671686	0.311325	hypothetical protein
srlB	CDIF630_00885	CD630_07670	gene	protein_coding		-0.764087	0.505543	1.81097	0.200785	0.514418	PTS system, sorbitol-specific IIA component
3UTR_722	3UTR_722		3UTR	3UTR	CDIF630_02041	-0.763603	4.00658	6.90167	0.0205213	0.183194	prephenate dehydrogenase
CDIF630_02289	CDIF630_02289	CD630_20660	gene	protein_coding		-0.76317	5.66862	8.88871	0.0103445	0.131354	putative integrase
5utr_941	5utr_941		5UTR	5UTR	CDIF630_02544	-0.761567	0.652329	4.1094	0.0630814	0.300611	putative membrane protein
yyaL	CDIF630_01737	CD630_15680	gene	protein_coding		-0.75983	6.98049	7.56717	0.0161721	0.165892	uncharacterized protein YyaL
3UTR_1115	3UTR_1115		3UTR	3UTR	CDIF630_02857	-0.758468	2.24274	9.26116	0.00917241	0.123141	binary toxin regulator, LytTR family
3UTR_534	3UTR_534		3UTR	3UTR	CDIF630_01627	-0.757297	3.68458	5.81988	0.0308899	0.215416	uncharacterized protein
aroF2	CDIF630_02034	CD630_18320	gene	protein_coding		-0.754915	2.44977	6.6012	0.0229247	0.188567	3-deoxy-7-phosphoheptulonate synthase
uvrA	CDIF630_03716	CD630_34110	gene	protein_coding		-0.753018	6.15844	11.7548	0.00433056	0.0827422	excinuclease ABC subunit A
3UTR_768	3UTR_768		3UTR	3UTR	CDIF630_02159	-0.752485	1.20287	4.74435	0.0478634	0.266072	ABC-type transport system, permease
CDIF630_01747	CDIF630_01747	CD630_15780	gene	protein_coding		-0.751525	4.3483	11.6275	0.00449022	0.0834056	putative membrane-associated ribonuclease BN-like
3UTR_1225	3UTR_1225		3UTR	3UTR	CDIF630_03085	-0.748722	0.461087	1.08423	0.316231	0.619354	putative membrane protein
3UTR_1253	3UTR_1253		3UTR	3UTR	CDIF630_03137	-0.748608	0.499107	5.69091	0.0324978	0.220019	transcriptional regulator, sigma-54-dependent
CDIF630_03802	CDIF630_03802	CD630_34890	gene	protein_coding		-0.7482	3.84865	9.8782	0.00755308	0.114403	putative oligoendopeptidase f, peptidase M3B family
5utr_1091	5utr_1091		5UTR	5UTR	CDIF630_02943	-0.746555	2.65737	6.27608	0.0259053	0.198607	small, acid-soluble spore protein alpha
5utr_575	5utr_575		5UTR	5UTR	CDIF630_01636	-0.740049	0.917428	3.45058	0.0854049	0.349116	ABC-type transport system, multidrug-family ATP-binding protein / permease
5utr_553	5utr_553		5UTR	5UTR	CDIF630_01576	-0.738614	3.27173	1.86265	0.194865	0.50605	putative membrane protein
3UTR_3	3UTR_3		3UTR	3UTR	CDIF630_00011	-0.736611	4.49825	5.20454	0.0395176	0.24261	RNA polymerase sigma-B factor (sigma-37)
3UTR_51	3UTR_51		3UTR	3UTR	CDIF630_00267	-0.734818	0.467423	4.28325	0.0584042	0.290117	uncharacterized protein
CDIF630_01989	CDIF630_01989	CD630_17900	gene	protein_coding		-0.734071	5.84031	5.63989	0.0331609	0.221076	putative exonuclease
CDIF630_03323	CDIF630_03323	CD630_30390	gene	protein_coding		-0.733561	5.71909	5.97487	0.0290796	0.208028	putative ATPase
CDIF630_01447	CDIF630_01447	CD630_12930	gene	protein_coding		-0.732544	1.46906	3.09561	0.101369	0.376504	transcriptional regulator, AraC family
rs_64	rs_64		Riboswitch	Riboswitch	CDIF630_03060	-0.732149	4.1575	5.69688	0.0324212	0.220019	putative calcium-binding adhesion protein
CDIF630nc_081	CDIF630nc_081		ncRNA	ncRNA		-0.729267	9.25759	5.81409	0.0309601	0.215659
eutP	CDIF630_02113	CD630_19090	gene	protein_coding		-0.729034	2.26769	8.64212	0.0112166	0.137556	ethanolamine utilization protein
5utr_1006	5utr_1006		5UTR	5UTR	CDIF630_02730	-0.728957	1.945	3.92819	0.0684403	0.312936	FAD:protein FMN transferase
5utr_738	5utr_738		5UTR	5UTR	CDIF630_02023	-0.728446	5.07973	4.74082	0.0479352	0.266088	putative peroxiredoxin
3UTR_723	3UTR_723		3UTR	3UTR	CDIF630_02041	-0.728081	4.49275	7.10791	0.0190417	0.179602	prephenate dehydrogenase
bclA3	CDIF630_03649	CD630_33490	gene	protein_coding		-0.727795	1.5653	7.1921	0.0184738	0.176209	putative exosporium glycoprotein
CDIF630_03296	CDIF630_03296	CD630_30110	gene	protein_coding		-0.727302	4.09316	9.30646	0.00904063	0.122492	transcriptional regulator, HxlR family
3UTR_533	3UTR_533		3UTR	3UTR	CDIF630_01624	-0.726765	5.42145	6.42881	0.0244519	0.1936	putative phosphohydrolase, HD superfamily
3UTR_752	3UTR_752		3UTR	3UTR	CDIF630_02129	-0.724586	0.422749	3.3698	0.0887534	0.353627	ethanolamine utilization protein
plfB	CDIF630_00877	CD630_07590	gene	protein_coding		-0.723524	8.82252	5.53353	0.0345953	0.225035	formate C-acetyltransferase
CDIF630_00562	CDIF630_00562	CD630_04340	gene	protein_coding		-0.722259	1.86716	5.29106	0.0381472	0.239205	putative drug / sodium antiporter, MATE family
CDIF630_00933	CDIF630_00933	CD630_08150	gene	protein_coding		-0.721886	1.31361	4.41475	0.0551394	0.284334	transporter, major facilitator superfamily (MFS)
5utr_737	5utr_737		5UTR	5UTR	CDIF630_02021	-0.721212	2.07104	6.90392	0.0205045	0.183194	transposase-like protein B
3UTR_1116	3UTR_1116		3UTR	3UTR	CDIF630_02859	-0.719915	5.1149	6.53593	0.0234894	0.19013
CDIF630_02149	CDIF630_02149		gene	protein_coding		-0.717436	7.11585	5.45802	0.035658	0.229742	putative metal-binding enzyme
3UTR_1213	3UTR_1213		3UTR	3UTR	CDIF630_03059	-0.715929	2.77308	6.19866	0.0266807	0.200313	cell surface protein cwp10
5utr_1276	5utr_1276		5UTR	5UTR	CDIF630_03516	-0.715182	3.03233	5.23806	0.0389799	0.240956	N-acetyldiaminopimelate deacetylase
3UTR_325	3UTR_325		3UTR	3UTR	CDIF630nc_033	-0.714027	3.4229	6.7079	0.0220354	0.185762
CDIF630_02019	CDIF630_02019	CD630_18190	gene	protein_coding		-0.713347	4.78373	17.2695	0.00106766	0.0386195	putative membrane protein
CDIF630_00902	CDIF630_00902	CD630_07840	gene	protein_coding		-0.71188	4.53421	9.45056	0.0086359	0.120259	putative N-acetylmuramoyl-L-alanine amidase
rplI	CDIF630_03986	CD630_36580	gene	protein_coding		-0.71076	5.29697	7.6411	0.0157589	0.163576	50S ribosomal protein L9
dltC	CDIF630_03118	CD630_28510	gene	protein_coding		-0.710043	7.04979	8.50662	0.0117321	0.141635	D-alanine--poly(phosphoribitol) ligase subunit 2
CDIF630_00465	CDIF630_00465	CD630_03370	gene	protein_coding		-0.70879	2.26664	8.93778	0.0101806	0.130809	ABC-type transport system, permease
3UTR_1163	3UTR_1163		3UTR	3UTR	CDIF630_02956	-0.708349	0.399375	2.17497	0.163445	0.466383	transcriptional regulator, sigma-54 dependent
CDIF630_00556	CDIF630_00556	CD630_04280	gene	protein_coding		-0.706801	6.3874	16.788	0.00119284	0.0410849	transcriptional regulator, AraC family
CDIF630nc_049	CDIF630nc_049		ncRNA	ncRNA		-0.705984	10.1773	2.97438	0.107637	0.385263
5utr_1039	5utr_1039		5UTR	5UTR	CDIF630_02793	-0.705397	1.77399	5.73853	0.031893	0.217446	putative L-cystine uptake protein
yunB	CDIF630_00900	CD630_07820	gene	protein_coding		-0.704367	0.780749	6.57525	0.0231473	0.189208	putative sporulation protein YunB
3UTR_649	3UTR_649		3UTR	3UTR	CDIF630_01895	-0.704252	0.503578	2.89388	0.112061	0.390962	putative C4-dicarboxylate anaerobic carrier, DcuC family
3UTR_688	3UTR_688		3UTR	3UTR	CDIF630_01964	-0.70306	0.267115	3.6375	0.0782227	0.335209	glyceraldehyde-3-phosphate dehydrogenase (GAPDH)
3UTR_137	3UTR_137		3UTR	3UTR	CDIF630_00583	-0.702465	2.78423	7.54572	0.0162944	0.166077	putative helicase, UvrD family
3UTR_138	3UTR_138		3UTR	3UTR	CDIF630_00588	-0.702066	1.84357	6.67718	0.0222872	0.187108	ABC-type transport system, permease
CDIF630_03277	CDIF630_03277	CD630_29930	gene	protein_coding		-0.701287	4.92289	3.11574	0.100372	0.374899	regulatory factor, effector binding protein
CDIF630_03226	CDIF630_03226	CD630_29450	gene	protein_coding		-0.700704	0.233076	4.23523	0.0596536	0.29369	putative bacteriophage resistance protein
5utr_820	5utr_820		5UTR	5UTR	CDIF630_02250	-0.699252	3.99108	8.12548	0.0133365	0.149423	putative lipoprotein
CDIF630_01316	CDIF630_01316	CD630_11680	gene	protein_coding		-0.695774	0.707821	2.7296	0.1218	0.411059	putative membrane protein
3UTR_978	3UTR_978		3UTR	3UTR	CDIF630_02555	-0.69428	1.65012	4.11295	0.0629815	0.30037	two-component sensor histidine kinase
CDIF630_01841	CDIF630_01841	CD630_16600	gene	protein_coding		-0.693856	4.18985	9.29824	0.00906438	0.122492	uncharacterized protein
prmA	CDIF630_02695	CD630_24500	gene	protein_coding		-0.688463	4.70186	8.50583	0.0117351	0.141635	ribosomal protein L11 methyltransferase
CDIF630_02880	CDIF630_02880	CD630_26260	gene	protein_coding		-0.688418	3.29576	4.91044	0.0446308	0.258195	uncharacterized protein
CDIF630_01168	CDIF630_01168	CD630_10320	gene	protein_coding		-0.687597	2.59075	9.01823	0.0099182	0.129022	glycoside hydrolase superfamily protein
CDIF630_02234	CDIF630_02234	CD630_20141	gene	protein_coding		-0.684134	0.69121	3.45388	0.0852713	0.349116	hypothetical protein
CDIF630_01895	CDIF630_01895	CD630_17070	gene	protein_coding		-0.683362	1.15167	2.64426	0.12727	0.418944	putative C4-dicarboxylate anaerobic carrier, DcuC family
3UTR_712	3UTR_712		3UTR	3UTR	CDIF630_02018	-0.682478	5.71654	4.80831	0.0465867	0.26281	4-hydroxy-3-methylbut-2-enyl diphosphate reductase
5utr_497	5utr_497		5UTR	5UTR	CDIF630_01460	-0.68065	0.654884	4.61482	0.0505781	0.274979	DNA polymerase III PolC-type
potD	CDIF630_01163	CD630_10270	gene	protein_coding		-0.680483	4.76446	15.9752	0.0014447	0.0461019	ABC-type transport system, spermidine / putrescine solute-binding protein
3UTR_781	3UTR_781		3UTR	3UTR	CDIF630_02196	-0.680479	-0.28974	1.6793	0.216958	0.531741	putative cell wall binding protein cwp28
3UTR_827	3UTR_827		3UTR	3UTR	CDIF630_02270	-0.677972	7.90661	6.12801	0.027412	0.202135	transcriptional regulator, RpiR family
3UTR_296	3UTR_296		3UTR	3UTR	CDIF630_00993	-0.677522	8.2387	2.68929	0.124347	0.41486	ABC-type transport system, sugar-family extracellular solute-binding protein
CDIF630_02552	CDIF630_02552	CD630_23140	gene	protein_coding		-0.677162	1.57585	3.58193	0.0802793	0.33815	hypothetical protein
3UTR_854	3UTR_854		3UTR	3UTR	CDIF630_02330	-0.676694	1.84784	3.33412	0.090283	0.355599	putative ATP-dependent RNA helicase
CDIF630_01624	CDIF630_01624	CD630_14600	gene	protein_coding		-0.676227	6.97883	4.7211	0.0483378	0.267835	putative phosphohydrolase, HD superfamily
CDIF630_01915	CDIF630_01915	CD630_17260	gene	protein_coding		-0.676186	0.676653	2.19929	0.161277	0.462362	hypothetical protein
5utr_838	5utr_838		5UTR	5UTR	CDIF630_02289	-0.67588	1.54241	4.8753	0.0452927	0.260579	putative integrase
5utr_277	5utr_277		5UTR	5UTR	CDIF630_00777	-0.675691	2.18421	4.36498	0.056349	0.286684	negative regulator of toxin gene expression
5utr_866	5utr_866		5UTR	5UTR	CDIF630_02353	-0.675167	5.53316	2.09027	0.171288	0.475912	putative malate transporter
CDIF630_02978	CDIF630_02978	CD630_t0830	gene	tRNA		-0.675096	10.4616	1.23112	0.286761	0.593282	tRNA-Thr
5utr_519	5utr_519		5UTR	5UTR	CDIF630_01501	-0.675078	1.82365	4.58647	0.0511965	0.27587	transcriptional regulator, PadR family
CDIF630_01576	CDIF630_01576	CD630_14150	gene	protein_coding		-0.673674	6.73312	5.19209	0.0397195	0.243307	putative membrane protein
CDIF630_02703	CDIF630_02703	CD630_24570	gene	protein_coding		-0.673639	5.2309	11.5598	0.00457799	0.0840448	transcriptional activator
CDIF630_01022	CDIF630_01022	CD630_09020	gene	protein_coding		-0.672496	0.143791	3.71905	0.0753179	0.327668	putative cation efflux protein
5utr_859	5utr_859		5UTR	5UTR	CDIF630_02343	-0.672458	4.64746	4.59523	0.0510045	0.27587	GTP-binding protein BipA
CDIF630_02250	CDIF630_02250	CD630_20290	gene	protein_coding		-0.671559	7.45211	8.02031	0.0138233	0.152315	putative lipoprotein
3UTR_979	3UTR_979		3UTR	3UTR	CDIF630_02555	-0.671267	4.34604	4.53315	0.0523839	0.277394	two-component sensor histidine kinase
5utr_513	5utr_513		5UTR	5UTR	CDIF630_01491	-0.67113	0.980701	4.21845	0.0600976	0.294587	transcriptional regulator, MarR family
3UTR_181	3UTR_181		3UTR	3UTR	CDIF630_00690	-0.670816	1.5539	8.8504	0.0104747	0.132731	HD domain protein
3UTR_1124	3UTR_1124		3UTR	3UTR	CDIF630_02879	-0.670582	4.14581	4.71706	0.0484208	0.268051	putative membrane protein
CDIF630_02328	CDIF630_02328	CD630_21040	gene	protein_coding		-0.670089	3.21648	5.45009	0.0357718	0.230039	ABC-type transport system, permease
CDIF630_00293	CDIF630_00293	CD630_01720	gene	protein_coding		-0.669863	1.90439	4.43633	0.0546247	0.283274	uncharacterized protein, FmdE-family
5utr_611	5utr_611		5UTR	5UTR	CDIF630_01709	-0.669215	6.42203	7.05789	0.0193888	0.179602	putative drug / sodium antiporter, MATE family
3UTR_971	3UTR_971		3UTR	3UTR	CDIF630_02536	-0.668798	2.11205	3.06942	0.102685	0.379311	putative phage protein
pgsA	CDIF630_01483	CD630_13270	gene	protein_coding		-0.668445	5.99523	10.5412	0.00617039	0.101452	CDP-diacylglycerol--glycerol-3-phosphate 3-phosphatidyltransferase
5utr_467	5utr_467		5UTR	5UTR	CDIF630_01388	-0.668258	4.59192	3.93999	0.0680752	0.312918	putative phage protein
3UTR_905	3UTR_905		3UTR	3UTR	CDIF630_02416	-0.667869	0.866723	4.91703	0.044508	0.258195	putative phage-related cell wall hydrolase (endolysin)
5utr_319	5utr_319		5UTR	5UTR	CDIF630_00902	-0.667024	0.697041	5.6229	0.0333853	0.221541	putative N-acetylmuramoyl-L-alanine amidase
3UTR_182	3UTR_182		3UTR	3UTR	CDIF630_00693	-0.666585	3.44063	1.7694	0.205718	0.520055	glyceraldehyde-3-phosphate dehydrogenase (NADP+)
3UTR_464	3UTR_464		3UTR	3UTR	CDIF630_01483	-0.665991	5.13492	8.76696	0.0107649	0.135004	CDP-diacylglycerol--glycerol-3-phosphate 3-phosphatidyltransferase
3UTR_1576	3UTR_1576		3UTR	3UTR	CDIF630_03964	-0.664872	0.122604	2.93079	0.110006	0.386943
CDIF630_03366	CDIF630_03366	CD630_30830	gene	protein_coding		-0.664772	1.20005	3.68095	0.0766586	0.331922	transcription antiterminator, PTS operon regulator
spoIIIAH	CDIF630_01348	CD630_11990	gene	protein_coding		-0.663544	0.537986	2.09672	0.201609	0.515439	stage III sporulation protein AH
CDIF630_02042	CDIF630_02042	CD630_18400	gene	protein_coding		-0.663338	6.76992	5.42855	0.0360831	0.231015	two-component response regulator
metI	CDIF630_01655	CD630_14900	gene	protein_coding		-0.663251	2.54159	6.81726	0.0211654	0.18544	ABC-type transport system, methionine-specific permease
3UTR_311	3UTR_311		3UTR	3UTR	CDIF630_01026	-0.662577	5.67929	8.52018	0.0116793	0.141521	putative phage protein
adeP	CDIF630_02961	CD630_27040	gene	protein_coding		-0.662187	5.82979	7.06397	0.0193462	0.179602	adenine permease AdeP
CDIF630_03899	CDIF630_03899	CD630_35780	gene	protein_coding		-0.66162	4.51407	9.31783	0.00900792	0.122492	resolvase
aroB	CDIF630_02035	CD630_18330	gene	protein_coding		-0.660432	2.83876	7.00377	0.0197727	0.181102	3-dehydroquinate synthase
CDIF630_03247	CDIF630_03247	CD630_29630	gene	protein_coding		-0.660392	8.55346	9.07849	0.00972686	0.12777	peptidoglycan transpeptidase
CDIF630_01928	CDIF630_01928	CD630_17370	gene	protein_coding		-0.659938	1.55323	6.07878	0.0279356	0.202458	putative divalent ion symporter
5utr_1056	5utr_1056		5UTR	5UTR	CDIF630_02851	-0.6597	3.6722	2.47857	0.138782	0.43334	lipoprotein signal peptidase
CDIF630_00470	CDIF630_00470	CD630_03420	gene	protein_coding		-0.658961	4.71387	5.83765	0.0306757	0.214465	hypothetical protein
tlpB10	CDIF630_02805	CD630_25531	gene	protein_coding		-0.655547	6.05554	10.7155	0.00585715	0.0991647	transposase-like protein B
3UTR_1260	3UTR_1260		3UTR	3UTR	CDIF630_03156	-0.654078	0.500042	3.33604	0.0901999	0.355599	ABC-type transport system, iron-family permease
5utr_797	5utr_797		5UTR	5UTR	CDIF630_02204	-0.652637	5.63251	4.79184	0.0469116	0.263721	hypothetical protein
CDIF630_00252	CDIF630_00252	CD630_01350	gene	protein_coding		-0.651925	0.536602	4.56945	0.0515719	0.275971	PTS system, lactose / cellobiose-family IIA component
3UTR_1138	3UTR_1138		3UTR	3UTR	CDIF630_02916	-0.651659	3.31769	8.97489	0.0100586	0.129888	ribosome-binding ATPase YchF
CDIF630_02043	CDIF630_02043	CD630_18410	gene	protein_coding		-0.651524	6.52582	7.65071	0.0157061	0.163359	two-component sensor histidine kinase
CDIF630_03860	CDIF630_03860	CD630_35450	gene	protein_coding		-0.651004	6.10933	11.6651	0.00444244	0.0833674	putative phosphohydrolase
3UTR_970	3UTR_970		3UTR	3UTR	CDIF630nc_076	-0.650486	4.99467	6.7618	0.0216015	0.185529
CDIF630nc_077	CDIF630nc_077		ncRNA	ncRNA		-0.650351	11.4462	0.971931	0.341717	0.643425
CDIF630_01935	CDIF630_01935	CD630_17430	gene	protein_coding		-0.649936	1.61775	4.13432	0.0623841	0.299159	two-component response regulator
5utr_179	5utr_179		5UTR	5UTR	CDIF630_00460	-0.649543	9.99958	2.62566	0.128502	0.420377	putative exosporium glycoprotein
CDIF630nc_007	CDIF630nc_007		ncRNA	ncRNA		-0.649453	9.9995	2.62507	0.128541	0.420377
3UTR_208	3UTR_208		3UTR	3UTR	CDIF630_00760	-0.649439	4.75871	10.4651	0.00631328	0.102649	transcriptional regulator, GntR family
CDIF630_00878	CDIF630_00878	CD630_07600	gene	protein_coding		-0.648728	0.427366	5.86284	0.0303751	0.213045	putative Ca2+ / na+ antiporter
5utr_377	5utr_377		5UTR	5UTR	CDIF630_01088	-0.64866	6.70324	5.74554	0.031805	0.217446	putative phage lipoprotein
5utr_61	5utr_61		5UTR	5UTR	CDIF630_00115	-0.648244	0.489076	3.4621	0.08494	0.348626	hypothetical protein
3UTR_991	3UTR_991		3UTR	3UTR	CDIF630_02585	-0.647976	3.52022	5.13982	0.0405807	0.246354	putative membrane protein
aspD	CDIF630_02764	CD630_25150	gene	protein_coding		-0.64738	7.06744	5.65667	0.0329411	0.221026	bifunctional aspartate aminotransferase / L-aspartate beta-decarboxylase
5utr_1151	5utr_1151		5UTR	5UTR	CDIF630_03060	-0.647173	4.59404	5.83803	0.0306712	0.214465	putative calcium-binding adhesion protein
CDIF630_03117	CDIF630_03117	CD630_28500	gene	protein_coding		-0.646767	3.88608	5.13084	0.0407309	0.247019	transcriptional regulator, DeoR family
5utr_1192	5utr_1192		5UTR	5UTR	CDIF630_03179	-0.646584	6.70612	5.64944	0.0330357	0.221026	putative phage lipoprotein
3UTR_866	3UTR_866		3UTR	3UTR	CDIF630_02348	-0.646311	4.3307	4.94625	0.0439681	0.255978	homoserine kinase
CDIF630_02246	CDIF630_02246	CD630_20250	gene	protein_coding		-0.646131	5.17608	5.76227	0.0315963	0.217253	ABC-type transport system, permease protein
CDIF630_02780	CDIF630_02780	CD630_25280	gene	protein_coding		-0.645809	5.16887	9.31882	0.00900508	0.122492	hypothetical protein
3UTR_1455	3UTR_1455		3UTR	3UTR	CDIF630_03654	-0.643416	1.32101	6.73146	0.0218445	0.185693	putative tRNA-binding protein
sufS1	CDIF630_03316	CD630_30320	gene	protein_coding		-0.641691	2.79817	3.5497	0.0815019	0.34001	putative cysteine desulfurase
CDIF630_01752	CDIF630_01752	CD630_15810	gene	protein_coding		-0.641602	2.09586	2.07805	0.172458	0.475912	uncharacterized protein
CDIF630_00416	CDIF630_00416	CD630_02920	gene	protein_coding		-0.641247	1.14166	6.01851	0.0285925	0.205508	transcriptional regulator, HTH-type
CDIF630_00855	CDIF630_00855	CD630_07390	gene	protein_coding		-0.640983	0.681274	2.56758	0.132445	0.424196	putative exported protein
ispH	CDIF630_02018	CD630_18180	gene	protein_coding		-0.638642	6.34814	14.4035	0.00212798	0.0540418	4-hydroxy-3-methylbut-2-enyl diphosphate reductase
3UTR_869	3UTR_869		3UTR	3UTR	CDIF630_02351	-0.638487	3.1519	4.66453	0.0495154	0.271802	magnesium transport protein CorA
CDIF630_01779	CDIF630_01779	CD630_16040	gene	protein_coding		-0.638117	1.78849	5.86625	0.0303348	0.213008	ABC-type transport system, multidrug-family ATP-binding protein
3UTR_1128	3UTR_1128		3UTR	3UTR	CDIF630_02884	-0.637772	2.61187	8.09379	0.0134811	0.150252	glycerol-3-phosphate dehydrogenase [NAD(P)+]
3UTR_579	3UTR_579		3UTR	3UTR	CDIF630_01715	-0.637082	4.38696	12.313	0.00370338	0.0762571	hypothetical protein
3UTR_1543	3UTR_1543		3UTR	3UTR	CDIF630_03899	-0.636282	3.26761	9.82438	0.00768029	0.115584
3UTR_539	3UTR_539		3UTR	3UTR	CDIF630_01635	-0.634194	1.21824	6.22083	0.0264559	0.200061	putative membrane protein
rbr4	CDIF630_03112	CD630_28450	gene	protein_coding		-0.633948	3.13939	5.57644	0.0340081	0.222504	putative rubrerythrin
srlD	CDIF630_00886	CD630_07680	gene	protein_coding		-0.633658	1.23029	7.59979	0.0159883	0.164331	sorbitol 6-phosphate 2-dehydrogenase
5utr_395	5utr_395		5UTR	5UTR	CDIF630_01152	-0.633254	0.837987	2.9703	0.107856	0.385559	transcriptional regulator, MerR family
CDIF630_02630	CDIF630_02630	CD630_23890	gene	protein_coding		-0.633099	5.96565	8.2674	0.0127109	0.147081	putative beta-lactams signal-transducer
5utr_1218	5utr_1218		5UTR	5UTR	CDIF630_03321	-0.63169	4.51719	3.8449	0.0710852	0.319145	transcriptional regulator, CarD family
3UTR_864	3UTR_864		3UTR	3UTR	CDIF630_02344	-0.631567	2.65899	1.42215	0.2538	0.561582	thioredoxin reductase
3UTR_653	3UTR_653		3UTR	3UTR	CDIF630_01903	-0.630884	2.08849	3.67275	0.0769509	0.332872	molybdenum cofactor sulfurase
3UTR_828	3UTR_828		3UTR	3UTR	CDIF630_02270	-0.629683	8.05652	7.2342	0.0181972	0.175037	transcriptional regulator, RpiR family
5utr_312	5utr_312		5UTR	5UTR	CDIF630_00877	-0.629655	4.75233	13.8999	0.00242138	0.0581036	formate C-acetyltransferase
CDIF630_03134	CDIF630_03134	CD630_28660	gene	protein_coding		-0.628445	7.04806	8.81992	0.0105796	0.132954	putative modulator of DNA gyrase, peptidase U62
argH	CDIF630_02747	CD630_25000	gene	protein_coding		-0.628253	4.23482	6.5646	0.0232394	0.189208	argininosuccinate lyase
pheA	CDIF630_02038	CD630_18360	gene	protein_coding		-0.627548	3.15951	7.8637	0.0145871	0.156253	bifunctional P-protein, chorismate mutase / prephenate dehydratase
CDIF630_00131	CDIF630_00131	CD630_00650	gene	protein_coding		-0.627248	7.6778	9.6979	0.00798919	0.116909	NADP-dependent 7-alpha-hydroxysteroid dehydrogenase
5utr_1404	5utr_1404		5UTR	5UTR	CDIF630_03882	-0.627155	2.1676	2.48933	0.137997	0.432436
CDIF630_02155	CDIF630_02155	CD630_19500	gene	protein_coding		-0.626935	5.56817	6.77898	0.0214653	0.185529	putative membrane protein
CDIF630_02266	CDIF630_02266	CD630_20440	gene	protein_coding		-0.626933	4.48391	5.75869	0.0316408	0.217253	putative membrane protein
CDIF630_01846	CDIF630_01846	CD630_16632	gene	protein_coding		-0.625604	0.606783	1.79352	0.202838	0.516034	hypothetical protein
CDIF630_03976	CDIF630_03976	CD630_36520	gene	protein_coding		-0.625518	1.14346	3.82432	0.0717576	0.320647	putative peptidase, M1 family
3UTR_1244	3UTR_1244		3UTR	3UTR	CDIF630_03118	-0.625167	4.68652	7.05647	0.0193988	0.179602	D-alanine--poly(phosphoribitol) ligase subunit 2
5utr_858	5utr_858		5UTR	5UTR	CDIF630_02341	-0.625047	7.36296	2.29091	0.153427	0.451706	uncharacterized protein
3UTR_690	3UTR_690		3UTR	3UTR	CDIF630_01966	-0.624831	4.29698	9.22058	0.00929234	0.124185	putative CoA-substrate dehydratase and activase
5utr_959	5utr_959		5UTR	5UTR	CDIF630_02613	-0.62425	0.141407	0.483614	0.498708	0.764689	putative CstA-like carbon starvation protein
CDIF630_00479	CDIF630_00479	CD630_03510	gene	protein_coding		-0.624055	7.37072	7.10945	0.0190311	0.179602	hypothetical protein
CDIF630_00998	CDIF630_00998	CD630_08780	gene	protein_coding		-0.623879	7.74968	2.79846	0.117597	0.402935	ABC-type transport system, sugar-specific permease
3UTR_862	3UTR_862		3UTR	3UTR	CDIF630_02341	-0.622442	6.87673	2.78624	0.118329	0.404043	uncharacterized protein
5utr_1190	5utr_1190		5UTR	5UTR	CDIF630_03159	-0.622346	6.13335	1.76963	0.20569	0.520055	putative phage protein
3UTR_1306	3UTR_1306		3UTR	3UTR	CDIF630_03316	-0.620775	2.61619	3.40288	0.0873631	0.351224	putative cysteine desulfurase
5utr_368	5utr_368		5UTR	5UTR	CDIF630_01025	-0.620639	10.7648	2.70276	0.123489	0.413693	hypothetical protein
fhuC	CDIF630_03143	CD630_28750	gene	protein_coding		-0.620266	2.71061	2.61674	0.129098	0.420777	ABC-type transport system, ferrichrome-specific ATP-binding protein
3UTR_1139	3UTR_1139		3UTR	3UTR	CDIF630_02916	-0.620059	3.69078	8.25721	0.0127547	0.147081	ribosome-binding ATPase YchF
5utr_976	5utr_976		5UTR	5UTR	CDIF630_02647	-0.619918	1.32393	3.31797	0.0909855	0.356438	transcriptional regulator, MarR family
5utr_1121	5utr_1121		5UTR	5UTR	CDIF630_02999	-0.619882	5.27295	2.10705	0.169697	0.475912	transcriptional regulator, LysR family
5utr_1207	5utr_1207		5UTR	5UTR	CDIF630_03280	-0.619461	0.586368	2.06393	0.173823	0.477978	pentapeptide repeat protein
5utr_617	5utr_617		5UTR	5UTR	CDIF630_01715	-0.619191	6.40991	1.7392	0.2094	0.524576	hypothetical protein
3UTR_724	3UTR_724		3UTR	3UTR	CDIF630_02044	-0.618873	1.91942	4.103	0.0632618	0.301031	uncharacterized protein, rossmann-like fold
CDIF630_03842	CDIF630_03842	CD630_35280	gene	protein_coding		-0.617602	1.96091	6.10278	0.0276788	0.202281	ABC-type transport system, iron-family extracellular solute-binding protein
3UTR_1042	3UTR_1042		3UTR	3UTR	CDIF630_02707	-0.617326	8.29757	4.86098	0.0455657	0.26132	chaperone protein DnaK
3UTR_176	3UTR_176		3UTR	3UTR	CDIF630_00682	-0.617227	4.32409	9.30202	0.00905346	0.122492	basic membrane lipoprotein
CDIF630_01212	CDIF630_01212	CD630_10680	gene	protein_coding		-0.61703	2.50372	6.98224	0.0199279	0.181611	putative polysaccharide biosynthesis / sporulation protein
aroE1	CDIF630_02039	CD630_18370	gene	protein_coding		-0.61699	3.36807	6.79326	0.0213529	0.185529	shikimate dehydrogenase
5utr_793	5utr_793		5UTR	5UTR	CDIF630_02195	-0.61676	0.687209	3.5563	0.0812498	0.33919	tRNA-2-methylthio-N(6)-dimethylallyladenosine synthase
CDIF630nc_087	CDIF630nc_087		ncRNA	ncRNA		-0.616118	9.57679	3.5256	0.0824306	0.342945
CDIF630_03336	CDIF630_03336	CD630_30530	gene	protein_coding		-0.615128	3.63158	6.63057	0.0226758	0.188407	two-component sensor histidine kinase
3UTR_34	3UTR_34		3UTR	3UTR	CDIF630_00224	-0.614674	6.37814	4.05874	0.0645276	0.303434	tRNA-Pyl
5utr_1103	5utr_1103		5UTR	5UTR	CDIF630_02962	-0.614574	0.127161	5.16136	0.0402233	0.244916	putative adenosine-derivate deaminase
CDIF630_02867	CDIF630_02867	CD630_26140	gene	protein_coding		-0.613985	3.94794	6.85735	0.0208567	0.184769	uncharacterized protein, DegV family
feoB2	CDIF630_01684	CD630_15170	gene	protein_coding		-0.613979	6.42848	6.12661	0.0274267	0.202135	ferrous iron transport protein B
5utr_379	5utr_379		5UTR	5UTR	CDIF630_01111	-0.612697	6.12472	1.64482	0.221471	0.535252	putative phage protein
CDIF630_01111	CDIF630_01111	CD630_09772	gene	protein_coding		-0.612616	6.4509	2.51137	0.136404	0.430993	putative phage protein
CDIF630nc_028	CDIF630nc_028		ncRNA	ncRNA		-0.612146	7.69221	6.96444	0.0200572	0.182189
5utr_510	5utr_510		5UTR	5UTR	CDIF630_01488	-0.611476	2.96242	3.41512	0.0868557	0.350724	undecaprenyl-diphosphatase
3UTR_1131	3UTR_1131		3UTR	3UTR	CDIF630_02896	-0.610788	0.47733	1.12599	0.307438	0.611365	RNA polymerase sigma-G factor
CDIF630_02327	CDIF630_02327	CD630_21030	gene	protein_coding		-0.610194	5.5429	10.3208	0.00659462	0.103861	ABC-type transport system, permease
3UTR_974	3UTR_974		3UTR	3UTR	CDIF630_02544	-0.610128	4.64169	7.04106	0.0195073	0.179602	putative membrane protein
3UTR_1019	3UTR_1019		3UTR	3UTR	CDIF630_02646	-0.609665	1.71786	4.992	0.0431382	0.254842	DNA topoisomerase type IA
CDIF630_03768	CDIF630_03768	CD630_34570	gene	protein_coding		-0.608828	0.852464	1.37968	0.260667	0.56779	uncharacterized protein
5utr_1273	5utr_1273		5UTR	5UTR	CDIF630_03510	-0.607927	5.78549	2.62833	0.128324	0.420377	ABC-type transport system, glycine betaine / carnitine / choline-like permease
3UTR_525	3UTR_525		3UTR	3UTR	CDIF630_01601	-0.607587	4.43873	5.02152	0.0426127	0.252896	homeodomain-like protein
CDIF630_03079	CDIF630_03079	CD630_28140	gene	protein_coding		-0.607402	3.16568	7.76752	0.0150804	0.159522	transcriptional regulator, GntR family
5utr_1346	5utr_1346		5UTR	5UTR	CDIF630_03698	-0.607074	1.75828	3.25383	0.0938426	0.363829	23S rRNA (uracil-5-)-methyltransferase RumA
3UTR_603	3UTR_603		3UTR	3UTR	CDIF630_01788	-0.6062	2.86312	6.7552	0.0216541	0.185529	putative amidohydrolase
5utr_362	5utr_362		5UTR	5UTR	CDIF630_01017	-0.606187	7.69599	6.88106	0.0206765	0.183707	uncharacterized protein
CDIF630_01919	CDIF630_01919	CD630_17290	gene	protein_coding		-0.605792	4.5465	3.98012	0.0668508	0.31056	putative sodium:phosphate symporter
tlpB4	CDIF630_01740		gene	protein_coding		-0.605789	6.15737	8.36525	0.0122994	0.144312	transposase-like protein B
5utr_1016	5utr_1016		5UTR	5UTR	CDIF630_02753	-0.605548	1.70206	3.19957	0.0963451	0.367934	D-alanyl-D-alanine carboxypeptidase, VanY-like
CDIF630_00898	CDIF630_00898	CD630_07800	gene	protein_coding		-0.60483	3.61116	6.30846	0.0255889	0.197674	hypothetical protein
3UTR_1350	3UTR_1350		3UTR	3UTR	CDIF630_03406	-0.604766	4.30702	5.90998	0.0298219	0.212295	putative flavodoxin
dacF3	CDIF630_02372	CD630_21410	gene	protein_coding		-0.603862	4.9984	3.79128	0.072853	0.322703	serine-type D-ala-D-ala carboxypeptidase
CDIF630_00995	CDIF630_00995		gene	protein_coding		-0.603854	8.76236	2.35738	0.148029	0.445108	ABC-type transport system, sugar-specific permease
CDIF630_03111	CDIF630_03111	CD630_28440	gene	protein_coding		-0.603835	0.274854	2.56559	0.132583	0.424196	transcriptional regulator, MarR family
CDIF630_00015	CDIF630_00015		gene	tRNA		-0.603798	8.88506	0.870225	0.367446	0.66576	tRNA-Leu
CDIF630_00210	CDIF630_00210	CD630_t0670	gene	tRNA		-0.603798	8.88506	0.870225	0.367446	0.66576	tRNA-Leu
CDIF630_00723	CDIF630_00723	CD630_06110	gene	protein_coding		-0.602978	4.63691	3.2169	0.0955369	0.367149	two-component response regulator
5utr_799	5utr_799		5UTR	5UTR	CDIF630_02206	-0.602605	6.54491	1.0368	0.326653	0.629251	putative ATP-binding protein involved in virulence
CDIF630_01630	CDIF630_01630	CD630_14660	gene	protein_coding		-0.601152	0.117144	2.60455	0.129918	0.421646	ABC-type transport system, ATP-binding protein
3UTR_1563	3UTR_1563		3UTR	3UTR	CDIF630_03937	-0.600839	5.44624	9.57806	0.00829524	0.117975
hcp	CDIF630_02400	CD630_21680	gene	protein_coding		-0.600588	3.11747	3.99748	0.0663292	0.308844	hydroxylamine reductase
sigB	CDIF630_00011	CD630_00110	gene	protein_coding		-0.600468	5.09381	12.6348	0.00338979	0.0719888	RNA polymerase sigma-B factor (sigma-37)
CDIF630_02545	CDIF630_02545	CD630_23080	gene	protein_coding		-0.600366	4.59967	6.70832	0.0220319	0.185762	transcriptional regulator, HTH-type
atpE2	CDIF630_03784	CD630_34730	gene	protein_coding		-0.600201	9.5368	4.54656	0.0520823	0.276825	ATP synthase subunit c
CDIF630_02025	CDIF630_02025	CD630_18240	gene	protein_coding		-0.599469	7.41787	3.93026	0.0683761	0.312918	P-type calcium transport ATPase
3UTR_23	3UTR_23		3UTR	3UTR	CDIF630_00117	-0.599401	5.30406	1.69878	0.214461	0.529968	mini-ribonuclease 3
3UTR_73	3UTR_73		3UTR	3UTR	CDIF630_00310	-0.597968	2.02524	5.22171	0.0392411	0.24159	transcriptional regulator, LysR family
CDIF630_00557	CDIF630_00557	CD630_04290	gene	protein_coding		-0.59793	0.912734	3.00799	0.105853	0.382666	putative membrane protein
3UTR_231	3UTR_231		3UTR	3UTR	CDIF630_00820	-0.597785	4.16232	3.0175	0.105355	0.381997	8-oxo-dGTP diphosphatase
CDIF630_03334	CDIF630_03334	CD630_30500	gene	protein_coding		-0.597655	3.1549	6.90217	0.0205176	0.183194	putative membrane protein
5utr_12	5utr_12		5UTR	5UTR	CDIF630_00035	-0.596211	6.51338	1.10143	0.312567	0.614705	16S ribosomal RNA
CDIF630_01715	CDIF630_01715	CD630_15461	gene	protein_coding		-0.596042	6.90057	3.04028	0.104173	0.381502	hypothetical protein
argG	CDIF630_01984	CD630_17850	gene	protein_coding		-0.593587	4.71957	10.455	0.00633242	0.102649	argininosuccinate synthase
3UTR_342	3UTR_342		3UTR	3UTR	CDIF630_01163	-0.593403	2.96146	2.75451	0.120258	0.407888	ABC-type transport system, spermidine / putrescine solute-binding protein
CDIF630_02935	CDIF630_02935	CD630_26810	gene	protein_coding		-0.591975	-0.337014	1.65288	0.220405	0.534567	putative sporulation protein
CDIF630_03339	CDIF630_03339	CD630_30560	gene	protein_coding		-0.591398	1.40179	3.91808	0.0687549	0.313903	ABC-type transport system, ATP-binding protein
hisI	CDIF630_01723	CD630_15540	gene	protein_coding		-0.590198	4.7587	9.49602	0.0085126	0.119549	bifunctional phosphoribosyl-AMP cyclohydrolase / phosphoribosyl-ATP pyrophosphatase
spoVAE	CDIF630_00893	CD630_07750	gene	protein_coding		-0.589811	1.80234	6.18749	0.0267948	0.200468	stage V sporulation protein AE
5utr_148	5utr_148		5UTR	5UTR	CDIF630_00324	-0.589667	-0.0605614	2.70209	0.123531	0.413693	alpha / beta hydrolase
CDIF630_00784	CDIF630_00784	CD630_06690	gene	protein_coding		-0.588982	5.04219	7.36088	0.0173937	0.171545	two-component sensor histidine kinase
CDIF630_02414	CDIF630_02414		gene	protein_coding		-0.588861	0.381094	4.38197	0.0559326	0.285279	hypothetical protein
5utr_1313	5utr_1313		5UTR	5UTR	CDIF630_03609	-0.588544	0.72385	4.35476	0.0566011	0.286769	bifunctional tRNA nucleotidyltransferase / nucleoside- triphosphate diphosphatase
CDIF630_02999	CDIF630_02999	CD630_27360	gene	protein_coding		-0.587853	7.1274	5.19287	0.0397068	0.243307	transcriptional regulator, LysR family
5utr_912	5utr_912		5UTR	5UTR	CDIF630_02477	-0.58766	-0.0493773	1.45157	0.249185	0.558312	putative diguanylate kinase signaling protein
5utr_1088	5utr_1088		5UTR	5UTR	CDIF630_02936	-0.587373	9.61085	3.59403	0.0798258	0.337275	pyruvate synthase
CDIF630_01425	CDIF630_01425	CD630_12720	gene	protein_coding		-0.587239	0.0419503	1.57848	0.230505	0.543913	putative magnesium chelatase
CDIF630_01394	CDIF630_01394	CD630_12420	gene	protein_coding		-0.586471	1.04218	4.23271	0.0597201	0.293781	hypothetical protein
CDIF630_03662	CDIF630_03662	CD630_33620	gene	protein_coding		-0.586299	0.514348	2.81693	0.116499	0.400722	ABC-type transport system, multidrug-family permease
CDIF630_03881	CDIF630_03881	CD630_35610	gene	protein_coding		-0.585929	5.73136	8.15112	0.0132209	0.148949	putative calycin
5utr_1079	5utr_1079		5UTR	5UTR	CDIF630_02916	-0.585778	3.88107	3.3747	0.0885458	0.353627	ribosome-binding ATPase YchF
metA	CDIF630_02028	CD630_18260	gene	protein_coding		-0.583629	4.9227	7.55462	0.0162435	0.166077	homoserine O-succinyltransferase
CDIF630_03608	CDIF630_03608	CD630_33070	gene	protein_coding		-0.583314	6.41319	2.94063	0.109465	0.386943	putative metallophosphoesterase
CDIF630_03159	CDIF630_03159	CD630_28890	gene	protein_coding		-0.583301	6.48546	2.6916	0.1242	0.414792	putative phage protein
3UTR_1108	3UTR_1108		3UTR	3UTR	CDIF630_02846	-0.583014	2.81842	5.63779	0.0331886	0.221076	uncharacterized protein YloA
ttcA2	CDIF630_03924	CD630_36020	gene	protein_coding		-0.582805	3.58001	6.44913	0.0242659	0.1936	putative 2-thiocytidine tRNA biosynthesis protein TtcA
5utr_992	5utr_992		5UTR	5UTR	CDIF630_02701	-0.582618	6.07444	1.05661	0.322242	0.625099	hypothetical protein
5utr_1221	5utr_1221		5UTR	5UTR	CDIF630_03327	-0.582346	7.30048	3.26093	0.093521	0.363412	uncharacterized protein, transglutaminase-like
CDIF630_02353	CDIF630_02353	CD630_21240	gene	protein_coding		-0.581831	6.74931	4.04755	0.064852	0.303658	putative malate transporter
rs_44	rs_44		Riboswitch	Riboswitch	CDIF630_02204	-0.581035	5.32759	3.93791	0.0681394	0.312918	hypothetical protein
5utr_1234	5utr_1234		5UTR	5UTR	CDIF630_03381	-0.580092	4.29576	1.6468	0.221209	0.535239	transcription antiterminator, PTS operon regulator, bglG1
3UTR_713	3UTR_713		3UTR	3UTR	CDIF630_02018	-0.57981	5.84896	3.2715	0.0930448	0.362138	4-hydroxy-3-methylbut-2-enyl diphosphate reductase
5utr_1238	5utr_1238		5UTR	5UTR	CDIF630_03401	-0.578209	6.66019	0.754887	0.400272	0.690926	transcription antiterminator, PTS operon regulator, bglG2
mitS	CDIF630_03713	CD630_34080	gene	protein_coding		-0.577743	7.23826	10.4306	0.00637917	0.102971	DNA mismatch repair protein MutS
5utr_877	5utr_877		5UTR	5UTR	CDIF630_02379	-0.577632	4.58249	6.79091	0.0213713	0.185529	putative vancomycin resistance protein, vanW family
CDIF630_03511	CDIF630_03511	CD630_32170	gene	protein_coding		-0.577461	0.529807	2.20432	0.160833	0.462177	ABC-type transport system, glycine betaine / carnitine / choline-like ATP-binding protein
5utr_198	5utr_198		5UTR	5UTR	CDIF630_00554	-0.577192	8.72101	0.478878	0.500781	0.766161	putative conjugative transposon protein
CDIF630_02956	CDIF630_02956	CD630_27000	gene	protein_coding		-0.576991	4.57344	7.1333	0.0188683	0.178853	transcriptional regulator, sigma-54 dependent
CDIF630_01543	CDIF630_01543	CD630_13830	gene	protein_coding		-0.576751	5.49621	7.32784	0.0175992	0.171691	transcriptional regulator, GntR family
3UTR_666	3UTR_666		3UTR	3UTR	CDIF630_01925	-0.576293	2.72878	8.64539	0.0112045	0.137556	putative activase of vitamin B12-dependent protein
glyA2	CDIF630_03101	CD630_28340	gene	protein_coding		-0.576284	1.01618	2.38418	0.14592	0.442688	serine hydroxymethyltransferase
CDIF630nc_010	CDIF630nc_010		ncRNA	ncRNA		-0.57626	8.71861	0.474528	0.502699	0.767908
5utr_184	5utr_184		5UTR	5UTR	CDIF630_00470	-0.576172	1.76525	2.29751	0.152879	0.451706	hypothetical protein
5utr_598	5utr_598		5UTR	5UTR	CDIF630_01686	-0.575478	2.05254	2.25756	0.156227	0.455674	putative acyltransferase
5utr_1023	5utr_1023		5UTR	5UTR	CDIF630_02764	-0.57467	2.88615	3.33326	0.0903199	0.355599	bifunctional aspartate aminotransferase / L-aspartate beta-decarboxylase
CDIF630_00554	CDIF630_00554	CD630_04260	gene	protein_coding		-0.573536	0.966997	4.56443	0.0516835	0.276279	putative conjugative transposon protein
bglF	CDIF630_00515	CD630_03880	gene	protein_coding		-0.573279	3.92403	7.36465	0.0173704	0.171545	PTS system, beta-glucoside-specific IIABC component
3UTR_904	3UTR_904		3UTR	3UTR	CDIF630_02413	-0.572676	8.36109	5.4755	0.0354086	0.228618	putative alpha / beta hydrolase
CDIF630_02341	CDIF630_02341	CD630_21151	gene	protein_coding		-0.57229	8.8379	2.05459	0.174734	0.478713	uncharacterized protein
CDIF630_02204	CDIF630_02204	CD630_19903	gene	protein_coding		-0.572174	5.72291	6.57273	0.023169	0.189208	hypothetical protein
3UTR_645	3UTR_645		3UTR	3UTR	CDIF630_01879	-0.571653	5.30387	11.1002	0.00522889	0.0913182	hypothetical protein
3UTR_1137	3UTR_1137		3UTR	3UTR	CDIF630_02914	-0.570725	2.0623	4.49196	0.0533236	0.279656	putative peptidase, M16 family
CDIF630_02416	CDIF630_02416		gene	protein_coding		-0.570526	2.08745	5.07731	0.0416398	0.25178	putative phage-related cell wall hydrolase (endolysin)
CDIF630nc_027	CDIF630nc_027		ncRNA	ncRNA		-0.570345	10.5147	3.36942	0.0887694	0.353627
5utr_354	5utr_354		5UTR	5UTR	CDIF630_00998	-0.569423	10.5171	3.36567	0.0889289	0.353652	ABC-type transport system, sugar-specific permease
3UTR_107	3UTR_107		3UTR	3UTR	CDIF630_00461	-0.569207	4.79936	4.14315	0.0621395	0.298927	cobalt-dependent inorganic pyrophosphatase
3UTR_627	3UTR_627		3UTR	3UTR	CDIF630_01842	-0.568867	7.62524	1.62159	0.22458	0.538393	transposase-like protein B
CDIF630_01990	CDIF630_01990	CD630_17910	gene	protein_coding		-0.568861	5.03224	2.84322	0.114959	0.397207	hypothetical protein
CDIF630_00994	CDIF630_00994	CD630_08740	gene	protein_coding		-0.568608	8.98438	2.22048	0.159417	0.460279	ABC-type transport system, sugar-family ATP-binding protein
3UTR_1176	3UTR_1176		3UTR	3UTR	CDIF630_02977	-0.567368	2.06462	4.61593	0.0505541	0.274979	putative peptidase C60B, sortase B
5utr_292	5utr_292		5UTR	5UTR	CDIF630_00821	-0.56726	0.0571428	1.48526	0.244036	0.553966	putative nitroreductase-like oxidoreductase
CDIF630_03203	CDIF630_03203	CD630_29270	gene	protein_coding		-0.56681	7.58909	4.51303	0.0528404	0.278601	transcriptional regulator, phage-type
thrB	CDIF630_02348	CD630_21190	gene	protein_coding		-0.566268	6.01816	4.17426	0.061286	0.29764	homoserine kinase
CDIF630_02417	CDIF630_02417	CD630_21850	gene	protein_coding		-0.566164	1.1679	1.45034	0.249375	0.558312	hypothetical protein
lspA	CDIF630_02851	CD630_25970	gene	protein_coding		-0.564835	4.06802	3.61869	0.0789116	0.336435	lipoprotein signal peptidase
3UTR_206	3UTR_206		3UTR	3UTR	CDIF630_00755	-0.564394	8.80743	2.0068	0.179488	0.48648	hypothetical protein
3UTR_719	3UTR_719		3UTR	3UTR	CDIF630_02028	-0.564051	3.02752	5.56421	0.0341742	0.222772	homoserine O-succinyltransferase
5utr_339	5utr_339		5UTR	5UTR	CDIF630_00954	-0.563178	2.30326	6.09309	0.0277822	0.202458	transcriptional regulator, MarR family
3UTR_128	3UTR_128		3UTR	3UTR	CDIF630_00556	-0.562066	4.26648	8.37199	0.0122717	0.144312	transcriptional regulator, AraC family
3UTR_1067	3UTR_1067		3UTR	3UTR	CDIF630_02755	-0.560832	4.55514	3.21131	0.0957966	0.367709	transporter, major facilitator superfamily
3UTR_648	3UTR_648		3UTR	3UTR	CDIF630_01894	-0.560791	1.0424	1.73786	0.209565	0.524617	thiamine phosphate synthase
CDIF630nc_095	CDIF630nc_095		ncRNA	ncRNA		-0.560396	7.59964	0.928605	0.352344	0.654073
tlpB7	CDIF630_02021		gene	protein_coding		-0.559779	6.44891	6.43354	0.0244084	0.1936	transposase-like protein B
spoVFB	CDIF630_03252	CD630_29670	gene	protein_coding		-0.559573	4.50621	4.83699	0.0460275	0.261732	dipicolinate synthase subunit B
thiE1	CDIF630_01776	CD630_16010	gene	protein_coding		-0.558897	0.267034	2.64745	0.12706	0.418878	thiamine phosphate synthase
cwp28	CDIF630_02196	CD630_19870	gene	protein_coding		-0.558844	2.61373	6.3629	0.0250671	0.196047	putative cell wall binding protein cwp28
CDIF630_01830	CDIF630_01830	CD630_16530	gene	protein_coding		-0.558534	3.40395	6.66675	0.0223734	0.187574	putative D-methionine-binding lipoprotein
5utr_922	5utr_922		5UTR	5UTR	CDIF630_02494	-0.557838	3.66954	1.85697	0.195504	0.506973	transporter, major facilitator superfamily (MFS)
3UTR_1081	3UTR_1081		3UTR	3UTR	CDIF630_02780	-0.556279	4.08726	6.20202	0.0266464	0.200313	hypothetical protein
3UTR_662	3UTR_662		3UTR	3UTR	CDIF630_01918	-0.554607	3.07926	3.29942	0.0918011	0.358442	hypothetical protein
CDIF630_03593	CDIF630_03593	CD630_32930	gene	protein_coding		-0.554366	2.57346	2.9969	0.106438	0.383188	putative pilus assembly protein
3UTR_454	3UTR_454		3UTR	3UTR	CDIF630_01460	-0.554207	3.55489	2.39693	0.144929	0.441938	DNA polymerase III PolC-type
5utr_861	5utr_861		5UTR	5UTR	CDIF630_02345	-0.552106	7.71653	2.30122	0.152573	0.451706	hypothetical protein
racX	CDIF630_02249	CD630_20280	gene	protein_coding		-0.552103	5.90316	3.4916	0.0837627	0.346595	putative aspartate racemase RacX
5utr_1286	5utr_1286		5UTR	5UTR	CDIF630_03530	-0.551869	1.76237	1.45592	0.248512	0.557866	putative S-adenosyl-L-methionine-dependent methyltransferase
3UTR_1285	3UTR_1285		3UTR	3UTR	CDIF630_03268	-0.55122	2.31083	1.88313	0.19258	0.503524	ABC-type transport system, permease
CDIF630_03100	CDIF630_03100	CD630_28330	gene	protein_coding		-0.550508	3.01806	3.72162	0.0752287	0.327514	putative calcium-transporting ATPase
tlpB3	CDIF630_01665	CD630_15000	gene	protein_coding		-0.550078	6.4489	5.80065	0.0311236	0.216254	transposase-like protein B
3UTR_654	3UTR_654		3UTR	3UTR	CDIF630_01908	-0.549961	7.62551	1.51774	0.239205	0.551272	transposase-like protein B
5utr_719	5utr_719		5UTR	5UTR	CDIF630_01990	-0.549085	3.37829	2.66521	0.1259	0.417724	hypothetical protein
3UTR_1177	3UTR_1177		3UTR	3UTR	CDIF630_02980	-0.548902	7.02779	2.45815	0.140289	0.434924	16S ribosomal RNA
3UTR_1529	3UTR_1529		3UTR	3UTR	CDIF630_03870	-0.548902	7.02779	2.45815	0.140289	0.434924
5utr_1244	5utr_1244		5UTR	5UTR	CDIF630_03426	-0.547114	1.72219	1.09297	0.31436	0.617078	putative membrane protein
3UTR_1310	3UTR_1310		3UTR	3UTR	CDIF630_03321	-0.546151	5.2072	3.94579	0.0678967	0.312918	transcriptional regulator, CarD family
5utr_962	5utr_962		5UTR	5UTR	CDIF630_02622	-0.544989	0.508638	0.505671	0.489248	0.758218	aromatic-amino-acid aminotransferase, tyrB-like
5utr_364	5utr_364		5UTR	5UTR	CDIF630_01019	-0.544846	0.419871	3.23556	0.0946766	0.365224	DNA polymerase IV (Pol IV)
CDIF630_02613	CDIF630_02613	CD630_23730	gene	protein_coding		-0.543898	5.35366	12.2381	0.00378112	0.077591	putative CstA-like carbon starvation protein
CDIF630_03592	CDIF630_03592	CD630_32920	gene	protein_coding		-0.543555	2.76989	2.08145	0.172132	0.475912	hypothetical protein
CDIF630_02108	CDIF630_02108	CD630_19040	gene	protein_coding		-0.54337	0.907309	2.57348	0.132038	0.423341	ABC-type transport system, permease
CDIF630_01213	CDIF630_01213	CD630_10690	gene	protein_coding		-0.543366	3.22391	5.16431	0.0401746	0.244864	putative histidinol-phosphatase
CDIF630_03132	CDIF630_03132	CD630_28640	gene	protein_coding		-0.543143	1.35487	3.65049	0.0777511	0.334525	putative hydrolase
CDIF630_02390	CDIF630_02390	CD630_21590	gene	protein_coding		-0.542536	1.94878	4.64256	0.0499818	0.273219	putative membrane protein
CDIF630_03104	CDIF630_03104	CD630_28370	gene	protein_coding		-0.541355	-0.114482	2.69853	0.127072	0.418878	putative membrane protein
5utr_668	5utr_668		5UTR	5UTR	CDIF630_01846	-0.540058	0.412047	1.67248	0.217841	0.532588	hypothetical protein
CDIF630_01157	CDIF630_01157	CD630_10210	gene	protein_coding		-0.539888	0.332361	2.77194	0.119194	0.405632	putative spore coat protein
CDIF630nc_062	CDIF630nc_062		ncRNA	ncRNA		-0.539868	7.07353	4.45304	0.0542298	0.282263
CDIF630_01973	CDIF630_01973	CD630_17750	gene	protein_coding		-0.539633	3.2309	3.02004	0.105222	0.381997	ABC-type transport system, aminoacid-family permease
CDIF630_00965	CDIF630_00965	CD630_08460	gene	protein_coding		-0.538692	5.68183	6.89671	0.0205586	0.183194	hypothetical protein
3UTR_761	3UTR_761		3UTR	3UTR	CDIF630_02146	-0.538325	2.07575	3.04562	0.103898	0.381293	uncharacterized protein
CDIF630_03974	CDIF630_03974	CD630_36500	gene	protein_coding		-0.538135	6.65636	7.05088	0.019438	0.179602	PTS system, lactose / cellobiose-family IIC component
3UTR_564	3UTR_564		3UTR	3UTR	CDIF630_01684	-0.537951	2.14334	3.01274	0.105604	0.382322	ferrous iron transport protein B
CDIF630_01975	CDIF630_01975	CD630_17770	gene	protein_coding		-0.536764	7.89451	2.59144	0.130807	0.422902	putative arsenate reductase
uvrB	CDIF630_03717	CD630_34120	gene	protein_coding		-0.536695	6.85003	3.28418	0.0924773	0.360827	excinuclease ABC subunit B
5utr_345	5utr_345		5UTR	5UTR	CDIF630_00968	-0.535697	1.30417	2.84599	0.114798	0.397207	putative AbgB-like amidohydrolase
3UTR_489	3UTR_489		3UTR	3UTR	CDIF630_01543	-0.535352	3.27799	6.08249	0.0278957	0.202458	transcriptional regulator, GntR family
3UTR_877	3UTR_877		3UTR	3UTR	CDIF630_02363	-0.534653	2.66753	4.54934	0.0520199	0.276825	hypothetical protein
3UTR_837	3UTR_837		3UTR	3UTR	CDIF630_02288	-0.534363	7.12693	4.87208	0.0453538	0.260579	transcriptional regulator, beta-lactams repressor
3UTR_226	3UTR_226		3UTR	3UTR	CDIF630_00806	-0.534172	3.27474	2.50027	0.137203	0.431727	transcriptional regulator, MerR family
CDIF630_01572	CDIF630_01572	CD630_14110	gene	protein_coding		-0.533961	6.69012	4.94778	0.04394	0.255978	putative phospholipase
CDIF630_01269	CDIF630_01269	CD630_11241	gene	protein_coding		-0.533689	7.11558	2.59175	0.130786	0.422902	hypothetical protein
CDIF630_03419	CDIF630_03419	CD630_31340	gene	protein_coding		-0.532526	0.89942	2.10414	0.169972	0.475912	PTS system, fructose-like IIABC component
3UTR_1241	3UTR_1241		3UTR	3UTR	CDIF630_03112	-0.532384	1.77662	3.41464	0.0868756	0.350724	putative rubrerythrin
CDIF630nc_034	CDIF630nc_034		ncRNA	ncRNA		-0.531159	6.71729	1.1643	0.299671	0.605611
3UTR_1055	3UTR_1055		3UTR	3UTR	CDIF630_02731	-0.53108	4.46426	3.05844	0.103242	0.380174	putative cystathionine beta-lyase
CDIF630nc_047	CDIF630nc_047		ncRNA	ncRNA		-0.530708	7.03002	0.491465	0.495304	0.762377
3UTR_1060	3UTR_1060		3UTR	3UTR	CDIF630_02745	-0.530605	3.1147	3.77434	0.0734221	0.324281	serine-type D-ala-D-ala carboxypeptidase
CDIF630_02048	CDIF630_02048	CD630_18460	gene	protein_coding		-0.527847	-0.218596	1.53178	0.237156	0.549817	putative conjugative transposon protein
CDIF630_03305	CDIF630_03305		gene	protein_coding		-0.526149	2.78409	4.31648	0.057558	0.287584	hypothetical protein
fldX	CDIF630_02217	CD630_19990	gene	protein_coding		-0.525733	0.275205	2.33266	0.150007	0.447965	flavodoxin
3UTR_332	3UTR_332		3UTR	3UTR	CDIF630_01133	-0.524955	1.11246	1.94985	0.185371	0.49395	two-component sensor histidine kinase
5utr_68	5utr_68		5UTR	5UTR	CDIF630_00131	-0.524614	4.01623	3.88838	0.0696894	0.316691	NADP-dependent 7-alpha-hydroxysteroid dehydrogenase
CDIF630_02345	CDIF630_02345		gene	protein_coding		-0.524257	8.56188	4.87817	0.0452381	0.260579	hypothetical protein
CDIF630_00797	CDIF630_00797	CD630_06840	gene	protein_coding		-0.523906	0.529637	1.57033	0.231647	0.544343	putative ATP-dependent peptidase, M41 family
5utr_943	5utr_943		5UTR	5UTR	CDIF630_02548	-0.523604	8.07224	2.22142	0.159335	0.46026	cold shock protein D
3UTR_1542	3UTR_1542		3UTR	3UTR	CDIF630_03899	-0.522975	2.50871	5.88326	0.0301341	0.212578
CDIF630_02499	CDIF630_02499	CD630_22650	gene	protein_coding		-0.522049	1.68727	2.68365	0.124709	0.415355	putative membrane protein
rs_20	rs_20		Riboswitch	Riboswitch	metN (CDIF630_016549)	-0.521149	10.4989	2.39032	0.145441	0.441938
uxaA	CDIF630_03140	CD630_28720	gene	protein_coding		-0.521058	1.00037	3.52914	0.0822935	0.342609	altronate dehydratase, C-terminal region
5utr_1031	5utr_1031		5UTR	5UTR	CDIF630_02777	-0.52104	2.40519	3.92997	0.0683851	0.312918	regulatory protein RecX
CDIF630_02701	CDIF630_02701		gene	protein_coding		-0.520656	2.922	5.26525	0.0385501	0.239906	hypothetical protein
CDIF630_03443	CDIF630_03443	CD630_31560	gene	protein_coding		-0.520326	5.54588	5.75116	0.0317347	0.217446	phage integrase
5utr_582	5utr_582		5UTR	5UTR	CDIF630_01654	-0.520126	10.524	2.3685	0.147149	0.443338	ABC-type transport system, methionine-specific ATP-binding protein
3UTR_303	3UTR_303		3UTR	3UTR	CDIF630_01013	-0.519447	3.28814	4.11351	0.0629658	0.30037	ferredoxin hydrogenase
CDIF630_00760	CDIF630_00760	CD630_06480	gene	protein_coding		-0.518632	4.95127	6.42997	0.0244413	0.1936	transcriptional regulator, GntR family
5utr_936	5utr_936		5UTR	5UTR	CDIF630_02530	-0.51862	0.772986	1.6357	0.222685	0.537017	putative membrane protein
3UTR_1074	3UTR_1074		3UTR	3UTR	CDIF630_02769	-0.517966	4.85608	5.69359	0.0324634	0.220019	cell surface protein cwp29
CDIF630_02024	CDIF630_02024	CD630_18230	gene	protein_coding		-0.517809	6.90797	2.13032	0.167521	0.472705	hypothetical protein
CDIF630_01586	CDIF630_01586	CD630_14240	gene	protein_coding		-0.51755	4.93468	3.32274	0.0907775	0.356042	hypothetical protein
CDIF630_03720	CDIF630_03720	CD630_34150	gene	protein_coding		-0.51747	0.0474375	1.7538	0.207609	0.522666	ABC-type transport system, sn-glycerol-3-phosphate-specific permease
CDIF630_02401	CDIF630_02401	CD630_21690	gene	protein_coding		-0.516845	-0.346226	1.8885	0.191986	0.5027	putative iron-sulfur binding protein
bipA	CDIF630_02343	CD630_21160	gene	protein_coding		-0.51619	7.42367	7.19882	0.0184293	0.176136	GTP-binding protein BipA
5utr_743	5utr_743		5UTR	5UTR	CDIF630_02042	-0.515864	3.32866	2.14032	0.166597	0.471464	two-component response regulator
rs_52	rs_52		Riboswitch	Riboswitch	xpt (CDIF630_02568)	-0.515056	5.15476	3.07806	0.102249	0.378654
speB	CDIF630_01011	CD630_08910	gene	protein_coding		-0.514737	2.99037	6.22451	0.0264188	0.200028	agmatinase
3UTR_1054	3UTR_1054		3UTR	3UTR	CDIF630_02730	-0.514712	2.48702	3.97269	0.0670755	0.31113	FAD:protein FMN transferase
CDIF630_00587	CDIF630_00587	CD630_04590	gene	protein_coding		-0.513688	2.17468	5.05375	0.0420474	0.251995	ABC-type transport system, ATP-binding protein
dltB	CDIF630_03119	CD630_28520	gene	protein_coding		-0.51281	7.5126	4.10277	0.0632684	0.301031	D-alanyl transfer protein
xdhA2	CDIF630_02302	CD630_20790	gene	protein_coding		-0.512427	1.04377	1.85051	0.196235	0.507905	xanthine dehydrogenase, molybdenum binding subunit
CDIF630_02584	CDIF630_02584	CD630_23450	gene	protein_coding		-0.512122	5.49518	4.80607	0.0466309	0.26281	transcriptional regulator, LysR family
3UTR_1073	3UTR_1073		3UTR	3UTR	CDIF630_02769	-0.511879	4.7631	5.25873	0.0386527	0.239906	cell surface protein cwp29
5utr_1086	5utr_1086		5UTR	5UTR	CDIF630_02926	-0.51161	6.74939	2.48147	0.13857	0.43334	ABC-type transport system, oligopeptide-family solute-binding protein
CDIF630_03431	CDIF630_03431		gene	protein_coding		-0.510181	0.597549	2.13704	0.1669	0.471464	hypothetical protein
glyA1	CDIF630_02988	CD630_27260	gene	protein_coding		-0.509679	9.23447	6.16064	0.0270714	0.200549	serine hydroxymethyltransferase
corA	CDIF630_02351	CD630_21220	gene	protein_coding		-0.509168	6.45746	4.27552	0.0586034	0.290633	magnesium transport protein CorA
mrnC	CDIF630_00117	CD630_00530	gene	protein_coding		-0.507755	7.36631	5.29311	0.0381155	0.239205	mini-ribonuclease 3
3UTR_583	3UTR_583		3UTR	3UTR	CDIF630_01737	-0.507131	2.93112	1.31768	0.271149	0.580681	uncharacterized protein YyaL
5utr_1166	5utr_1166		5UTR	5UTR	CDIF630_03091	-0.506075	1.88154	1.30133	0.274008	0.581909	transcriptional regulator, MarR family
3UTR_522	3UTR_522		3UTR	3UTR	CDIF630_01596	-0.50606	2.88054	2.27342	0.154887	0.453576	putative ribonuclease
3UTR_1236	3UTR_1236		3UTR	3UTR	CDIF630_03101	-0.506044	0.0593746	0.825289	0.379734	0.672813	serine hydroxymethyltransferase
5utr_418	5utr_418		5UTR	5UTR	CDIF630_01224	-0.50519	1.80392	2.45431	0.140575	0.435588	putative lipoprotein
5utr_1040	5utr_1040		5UTR	5UTR	CDIF630_02802	-0.505007	3.89255	2.91969	0.110618	0.387482	ABC-type transport system, sugar-family extracellular solute-binding protein
cotF	CDIF630_00711	CD630_05970	gene	protein_coding		-0.504398	0.0145115	3.60125	0.0835419	0.346386	spore coat peptide assembly protein CotF
CDIF630_02544	CDIF630_02544	CD630_23070	gene	protein_coding		-0.503668	3.98562	4.91643	0.0445192	0.258195	putative membrane protein
3UTR_228	3UTR_228		3UTR	3UTR	CDIF630_00809	-0.503346	1.11937	2.09364	0.170967	0.475912	putative exported metalloendopeptidase
5utr_613	5utr_613		5UTR	5UTR	CDIF630_01711	-0.503175	1.57466	2.58542	0.131218	0.422902	putative FMN-dependent NADH-azoreductase
potB	CDIF630_01161	CD630_10250	gene	protein_coding		-0.502796	2.36524	5.46714	0.0355275	0.229143	ABC-type transport system, spermidine / putrescine permease
CDIF630_01312	CDIF630_01312	CD630_11650	gene	protein_coding		-0.501867	3.43759	3.75402	0.0741123	0.325912	rna-binding protein, yhby family
CDIF630_00553	CDIF630_00553	CD630_04250	gene	protein_coding		-0.500084	1.82113	2.75746	0.120077	0.4075	putative endonuclease relaxase
CDIF630_00955	CDIF630_00955	CD630_08360	gene	protein_coding		-0.499749	4.76935	6.10517	0.0276534	0.202281	putative acetyltransferase
nagB	CDIF630_01147	CD630_10110	gene	protein_coding		-0.498985	2.18703	3.88386	0.0698332	0.316691	glucosamine-6-phosphate deaminase
3UTR_270	3UTR_270		3UTR	3UTR	CDIF630_00914	-0.498053	5.07348	3.16298	0.0980783	0.370968	transcriptional regulatory protein
3UTR_183	3UTR_183		3UTR	3UTR	CDIF630_00695	-0.498043	2.01371	1.34361	0.266698	0.574592	putative PEP-utilizing enzyme
5utr_1157	5utr_1157		5UTR	5UTR	CDIF630_03069	-0.497639	2.61419	2.05085	0.1751	0.479441	S-adenosylmethionine:tRNA ribosyltransferase-isomerase
CDIF630_02235	CDIF630_02235	CD630_20150	gene	protein_coding		-0.496455	1.84569	3.02733	0.104843	0.381502	putative VanZ-like transposon protein
thrC	CDIF630_02347	CD630_21180	gene	protein_coding		-0.495778	5.94248	2.08135	0.172141	0.475912	threonine synthase
CDIF630_02934	CDIF630_02934	CD630_26800	gene	protein_coding		-0.495631	1.68663	2.60276	0.130039	0.421667	putative permease
3UTR_1449	3UTR_1449		3UTR	3UTR	CDIF630_03637	-0.49515	4.68607	4.91041	0.0446313	0.258195	putative transcriptional regulator
3UTR_184	3UTR_184		3UTR	3UTR	CDIF630_00696	-0.494057	4.70843	3.05227	0.103558	0.38092	putative diguanylate kinase signaling protein
CDIF630_01918	CDIF630_01918	CD630_17281	gene	protein_coding		-0.494035	4.07173	2.61761	0.129039	0.420777	hypothetical protein
5utr_1341	5utr_1341		5UTR	5UTR	CDIF630_03671	-0.493907	7.68313	1.82467	0.199193	0.512893	hypothetical protein
CDIF630nc_093	CDIF630nc_093		ncRNA	ncRNA		-0.493821	8.82557	3.11426	0.100445	0.374899
3UTR_519	3UTR_519		3UTR	3UTR	CDIF630_01589	-0.493815	2.77745	3.94682	0.067865	0.312918
3UTR_1411	3UTR_1411		3UTR	3UTR	CDIF630_03548	-0.493798	1.88259	3.16051	0.0981965	0.370968	putative dehydrogenase
bcp	CDIF630_02023	CD630_18220	gene	protein_coding		-0.493514	6.42021	2.47427	0.139098	0.433437	putative peroxiredoxin
3UTR_873	3UTR_873		3UTR	3UTR	CDIF630_02357	-0.493372	1.30075	2.50548	0.136828	0.431485	putative membrane protein
CDIF630_01930	CDIF630_01930	CD630_17390	gene	protein_coding		-0.493273	5.91933	6.46233	0.0241458	0.193389	two-component response regulator
5utr_605	5utr_605		5UTR	5UTR	CDIF630_01699	-0.492656	-0.0270958	1.58355	0.229797	0.543084	two-component response regulator
3UTR_1384	3UTR_1384		3UTR	3UTR	CDIF630_03490	-0.492038	2.14385	2.2283	0.158737	0.460058	multidrug resistance protein cme, transporter, major facilitator superfamily (MFS)
5utr_550	5utr_550		5UTR	5UTR	CDIF630_01572	-0.492028	5.44287	1.07271	0.318718	0.621429	putative phospholipase
3UTR_692	3UTR_692		3UTR	3UTR	CDIF630_01969	-0.49169	2.00945	3.62998	0.0784973	0.335748	hypothetical protein
steT1	CDIF630_01724	CD630_15550	gene	protein_coding		-0.491019	6.60366	5.2622	0.0385981	0.239906	serine / threonine exchanger
CDIF630_02075	CDIF630_02075	CD630_18720	gene	protein_coding		-0.490761	0.0910644	1.11474	0.309773	0.613495	putative iron-sulfur binding protein
CDIF630_00115	CDIF630_00115	CD630_00511	gene	protein_coding		-0.490429	6.53012	4.08635	0.0637346	0.301836	hypothetical protein
CDIF630_01686	CDIF630_01686	CD630_15190	gene	protein_coding		-0.489434	4.21523	2.79347	0.117895	0.403237	putative acyltransferase
5utr_947	5utr_947		5UTR	5UTR	CDIF630_02568	-0.489116	5.18644	2.93833	0.109591	0.386943	xanthine phosphoribosyltransferase
rs_33	rs_33		Riboswitch	Riboswitch	codB (CDIF630_01905)	-0.48899	6.91523	3.65589	0.0775561	0.334303
CDIF630_03932	CDIF630_03932	CD630_36090	gene	protein_coding		-0.488764	5.82518	10.3488	0.00653884	0.103861	hypothetical protein
CDIF630_02995	CDIF630_02995	CD630_27330	gene	protein_coding		-0.488682	2.231	3.40605	0.0872317	0.350942	putative pyridoxal phosphate-dependent transferase
CDIF630_00461	CDIF630_00461	CD630_03330	gene	protein_coding		-0.488483	9.19591	2.48834	0.138069	0.43244	cobalt-dependent inorganic pyrophosphatase
3UTR_926	3UTR_926		3UTR	3UTR	CDIF630_02455	-0.487872	4.20736	3.03588	0.1044	0.381502	putative extrachromosomal origin protein
3UTR_110	3UTR_110		3UTR	3UTR	CDIF630_00470	-0.487627	2.30001	4.50468	0.0530312	0.279124	hypothetical protein
5utr_687	5utr_687		5UTR	5UTR	CDIF630_01905	-0.48743	6.92906	3.84024	0.071237	0.319145	putative cytosine permease
3UTR_173	3UTR_173		3UTR	3UTR	CDIF630_00675	-0.487127	2.52733	4.48829	0.0534083	0.279659	putative RusA-like endodeoxyribonuclease
5utr_268	5utr_268		5UTR	5UTR	CDIF630_00750	-0.487122	4.23905	1.43641	0.251549	0.560281	hypothetical protein
3UTR_578	3UTR_578		3UTR	3UTR	CDIF630_01714	-0.486203	5.12219	6.01065	0.0286796	0.205892	putative channel-forming hemolysin
dnaC	CDIF630_03985	CD630_36570	gene	protein_coding		-0.484499	8.15264	5.73274	0.0319658	0.217446	replicative DNA helicase DnaC
oraE	CDIF630_00574	CD630_04460	gene	protein_coding		-0.484339	0.596777	1.66642	0.21863	0.532808	D-ornithine aminomutase, beta subunit
5utr_1111	5utr_1111		5UTR	5UTR	CDIF630_02977	-0.484135	0.992344	2.93549	0.109747	0.386943	putative peptidase C60B, sortase B
3UTR_580	3UTR_580		3UTR	3UTR	CDIF630_01723	-0.484079	3.18338	2.69918	0.123716	0.414086	bifunctional phosphoribosyl-AMP cyclohydrolase / phosphoribosyl-ATP pyrophosphatase
3UTR_529	3UTR_529		3UTR	3UTR	CDIF630_01617	-0.483695	2.10462	1.57246	0.231348	0.544343	3-deoxy-7-phosphoheptulonate synthase
eutV	CDIF630_02114	CD630_19100	gene	protein_coding		-0.483139	2.01553	4.13831	0.0622734	0.299099	two-component response regulator, ethanolamine specific
5utr_623	5utr_623		5UTR	5UTR	CDIF630_01738	-0.482618	1.89483	1.97039	0.183222	0.490814	transcriptional regulator, MarR family
CDIF630_00198	CDIF630_00198	CD630_t0640	gene	tRNA		-0.482181	9.36059	1.68596	0.216101	0.531562	tRNA-Met
3UTR_556	3UTR_556		3UTR	3UTR	CDIF630_01667	-0.481365	1.33255	1.64804	0.221044	0.535053	deoxyribose-phosphate aldolase
3UTR_1299	3UTR_1299		3UTR	3UTR	CDIF630_03305	-0.480833	2.92935	2.09398	0.170935	0.475912	hypothetical protein
CDIF630_03936	CDIF630_03936	CD630_36130	gene	protein_coding		-0.480656	2.60469	4.3625	0.05641	0.286688	uncharacterized protein
thrS	CDIF630_00687	CD630_05740	gene	protein_coding		-0.480626	9.1288	4.4154	0.0551237	0.284334	threonine--tRNA ligase
5utr_569	5utr_569		5UTR	5UTR	CDIF630_01626	-0.480119	2.13235	1.16715	0.299105	0.605611	transcriptional regulator, GntR family
3UTR_276	3UTR_276		3UTR	3UTR	CDIF630_00937	-0.479647	3.15373	7.41529	0.0170613	0.170473	transcription antiterminator, PTS operon regulator
CDIF630_03904	CDIF630_03904	CD630_35830	gene	protein_coding		-0.479501	4.89883	4.06789	0.0642633	0.302738	transcriptional regulator, MerR family
CDIF630_03430	CDIF630_03430		gene	protein_coding		-0.479419	0.787352	1.50099	0.24168	0.553041	sortase family protein
CDIF630_03654	CDIF630_03654	CD630_33540	gene	protein_coding		-0.479386	2.86145	3.15844	0.0982959	0.370968	putative tRNA-binding protein
rs_36	rs_36		Riboswitch	Riboswitch	CDIF630_01959	-0.479069	5.39827	4.59539	0.051001	0.27587	hypothetical protein
3UTR_1049	3UTR_1049		3UTR	3UTR	CDIF630_02722	-0.479068	1.64959	1.4223	0.253776	0.561582	gnat family acetyltransferase
5utr_778	5utr_778		5UTR	5UTR	CDIF630_02151	-0.478846	5.16578	1.81893	0.199859	0.513116	transcriptional regulator, AraC family
CDIF630_03404	CDIF630_03404	CD630_31200	gene	protein_coding		-0.478661	2.47414	3.20743	0.0959774	0.367709	transcriptional regulator, AbrB family
CDIF630_03938	CDIF630_03938	CD630_36150	gene	protein_coding		-0.476471	3.55163	4.95582	0.0437929	0.255978	transcriptional regulator, MerR family
CDIF630_01534	CDIF630_01534	CD630_13760	gene	protein_coding		-0.475486	1.06491	1.30966	0.272545	0.580916	putative phage protein
CDIF630_01167	CDIF630_01167	CD630_10310	gene	protein_coding		-0.474794	1.43512	2.21189	0.160168	0.460803	uncharacterized protein, YdaN-like
CDIF630_03901	CDIF630_03901	CD630_35800	gene	protein_coding		-0.474463	0.579411	2.16174	0.16464	0.468696	uncharacterized protein
phnXW	CDIF630_03116	CD630_28490	gene	protein_coding		-0.47445	5.62608	4.16467	0.0615475	0.298197	bifunctional phosphonoacetaldehyde hydrolase / aminoethylphosphonate transaminase
CDIF630_03321	CDIF630_03321	CD630_30370	gene	protein_coding		-0.473821	5.52819	5.18456	0.0398422	0.243813	transcriptional regulator, CarD family
CDIF630_03345	CDIF630_03345	CD630_30620	gene	protein_coding		-0.47319	6.39232	3.20633	0.0960287	0.367709	transcriptional regulator, RpiR family
3UTR_227	3UTR_227		3UTR	3UTR	CDIF630_00808	-0.471884	0.910541	2.72149	0.122307	0.41163	hypothetical protein
3UTR_1356	3UTR_1356		3UTR	3UTR	CDIF630_03421	-0.471017	2.82382	2.39237	0.145282	0.441938	6-phospho-beta-glucosidase
3UTR_13	3UTR_13		3UTR	3UTR	CDIF630_00088	-0.470635	5.04055	3.37047	0.088725	0.353627	class III stress response-related ATPase, AAA+ superfamily
5utr_574	5utr_574		5UTR	5UTR	CDIF630_01635	-0.470606	0.976416	1.73094	0.210421	0.525836	putative membrane protein
3UTR_1389	3UTR_1389		3UTR	3UTR	CDIF630_03505	-0.467824	1.28586	3.17284	0.0976071	0.370664	uncharacterized protein, flavoprotein-like
3UTR_218	3UTR_218		3UTR	3UTR	CDIF630_00788	-0.467546	2.77824	2.60679	0.129767	0.421626	putative methyltransferase
5utr_1010	5utr_1010		5UTR	5UTR	CDIF630_02745	-0.467057	3.12296	1.45209	0.249105	0.558312	serine-type D-ala-D-ala carboxypeptidase
5utr_952	5utr_952		5UTR	5UTR	CDIF630_02584	-0.466829	2.23542	2.27876	0.154439	0.45355	transcriptional regulator, LysR family
CDIF630nc_032	CDIF630nc_032		ncRNA	ncRNA		-0.466573	12.1563	2.08345	0.17194	0.475912
CDIF630nc_098	CDIF630nc_098		ncRNA	ncRNA		-0.466277	12.1557	2.08089	0.172186	0.475912
3UTR_1179	3UTR_1179		3UTR	3UTR	CDIF630_02982	-0.465886	2.55452	1.92957	0.187525	0.497471	putative transporter
3UTR_1144	3UTR_1144		3UTR	3UTR	CDIF630_02922	-0.465839	8.37216	0.978464	0.340156	0.642736	transcription antiterminator, licT family
fur	CDIF630_01441	CD630_12870	gene	protein_coding		-0.465782	9.8135	1.99304	0.180888	0.488486	transcriptional regulator, Fur family
3UTR_1358	3UTR_1358		3UTR	3UTR	CDIF630_03427	-0.465604	5.71103	4.43443	0.0546695	0.283274	putative ThiJ / pfpI family protein
5utr_1271	5utr_1271		5UTR	5UTR	CDIF630_03502	-0.465304	3.17968	1.21769	0.289294	0.594688	transcriptional regulator, MarR family
5utr_499	5utr_499		5UTR	5UTR	CDIF630_01462	-0.465204	4.98777	1.25908	0.281588	0.588774	transcription elongation protein
3UTR_875	3UTR_875		3UTR	3UTR	CDIF630_02359	-0.464913	0.995995	0.59443	0.454131	0.735509	4-hydroxy-3-methylbut-2-en-1-yl diphosphate synthase
5utr_1275	5utr_1275		5UTR	5UTR	CDIF630_03515	-0.464911	0.911028	2.1547	0.165279	0.46964	small acid-soluble spore protein
chrA'	CDIF630_03604	CD630_33030	gene	protein_coding		-0.464632	6.59832	2.22267	0.159226	0.46026	chromate transport protein ChrA'
CDIF630_02977	CDIF630_02977	CD630_27180	gene	protein_coding		-0.463945	5.12828	8.20187	0.0129954	0.147775	putative peptidase C60B, sortase B
3UTR_377	3UTR_377		3UTR	3UTR	CDIF630_01270	-0.463787	9.42713	4.34279	0.0568982	0.286962	putative nitroreductase-like oxidoreductase
3UTR_1478	3UTR_1478		3UTR	3UTR	CDIF630_03713	-0.46296	5.17524	5.92543	0.0296432	0.211697	DNA mismatch repair protein MutS
5utr_474	5utr_474		5UTR	5UTR	CDIF630_01411	-0.462812	0.461693	1.51142	0.240136	0.551272	ribosome biogenesis GTPase A
CDIF630_02107	CDIF630_02107	CD630_19030	gene	protein_coding		-0.462757	3.65055	4.16997	0.0614029	0.297733	putative lipoprotein signal peptidase
cspD	CDIF630_02548	CD630_23100	gene	protein_coding		-0.462747	9.0289	2.32327	0.150769	0.449402	cold shock protein D
CDIF630_03082	CDIF630_03082	CD630_28170	gene	protein_coding		-0.462546	4.71578	4.44853	0.0543361	0.282576	ABC-type transport system, multidrug-family ATP-binding / permease protein
5utr_1133	5utr_1133		5UTR	5UTR	CDIF630_03023	-0.461837	2.28408	1.39263	0.258546	0.565199	putative signaling protein
5utr_1247	5utr_1247		5UTR	5UTR	CDIF630_03430	-0.46176	2.79685	2.21823	0.159613	0.460626	sortase family protein
CDIF630_02012	CDIF630_02012		gene	protein_coding		-0.461706	5.73828	5.78695	0.0312914	0.216726	LytTR DNA-binding domain protein
3UTR_286	3UTR_286		3UTR	3UTR	CDIF630_00965	-0.461329	3.96059	6.73818	0.0217904	0.185529	hypothetical protein
5utr_1373	5utr_1373		5UTR	5UTR	CDIF630_03787	-0.461145	5.33655	4.05383	0.0646695	0.303434
CDIF630_00828	CDIF630_00828	CD630_07121	gene	protein_coding		-0.460899	5.99419	2.41422	0.143599	0.439376	hypothetical protein
CDIF630_01954	CDIF630_01954	CD630_17580	gene	protein_coding		-0.460766	3.85432	3.5733	0.0806044	0.338468	putative radical SAM superfamily protein
CDIF630_02665	CDIF630_02665	CD630_24230	gene	protein_coding		-0.460555	0.626502	2.09947	0.170414	0.475912	transporter, major facilitator superfamily (MFS)
hpt1	CDIF630_02946	CD630_26910	gene	protein_coding		-0.460372	6.09015	6.55965	0.0232823	0.189208	hypoxanthine phosphoribosyltransferase
uppP1	CDIF630_01488	CD630_13320	gene	protein_coding		-0.460121	6.20564	5.24082	0.038936	0.240929	undecaprenyl-diphosphatase
3UTR_1237	3UTR_1237		3UTR	3UTR	CDIF630_03107	-0.460019	5.84336	2.72489	0.122095	0.411598	serine--tRNA ligase
rs_73	rs_73		Riboswitch	Riboswitch	CDIF630_03566	-0.459922	5.67541	0.519801	0.483352	0.754798	two-component response regulator
3UTR_1499	3UTR_1499		3UTR	3UTR	CDIF630_03784	-0.459908	8.00331	5.27246	0.0384371	0.239898
CDIF630_01798	CDIF630_01798	CD630_02731	gene	protein_coding		-0.459583	0.00287605	2.00085	0.180092	0.487416	hypothetical protein
3UTR_1441	3UTR_1441		3UTR	3UTR	CDIF630_03625	-0.458994	3.29119	1.28064	0.277685	0.586617	hypothetical protein
truB	CDIF630_01470	CD630_13140	gene	protein_coding		-0.458127	6.89023	7.04209	0.0195	0.179602	tRNA pseudouridine synthase B
5utr_1209	5utr_1209		5UTR	5UTR	CDIF630_03290	-0.457724	3.34274	1.6771	0.217243	0.532112	transcriptional regulator, IclR family
CDIF630_02363	CDIF630_02363	CD630_21330	gene	protein_coding		-0.457425	4.70395	5.25265	0.0387486	0.240257	hypothetical protein
steT2	CDIF630_02711	CD630_24650	gene	protein_coding		-0.456719	4.75077	3.15844	0.0982958	0.370968	serine / threonine exchanger
uppS1	CDIF630_02366	CD630_21360	gene	protein_coding		-0.456448	6.66878	4.85919	0.0455999	0.26132	undecaprenyl pyrophosphate synthetase
3UTR_1318	3UTR_1318		3UTR	3UTR	CDIF630_03336	-0.456323	2.11164	2.37514	0.146627	0.443099	two-component sensor histidine kinase
CDIF630_01491	CDIF630_01491	CD630_13350	gene	protein_coding		-0.456123	4.90746	6.23503	0.0263131	0.200028	transcriptional regulator, MarR family
CDIF630_03510	CDIF630_03510	CD630_32160	gene	protein_coding		-0.456056	6.55266	1.20414	0.29188	0.598389	ABC-type transport system, glycine betaine / carnitine / choline-like permease
CDIF630_01847	CDIF630_01847		gene	protein_coding		-0.454333	0.122288	0.886887	0.36304	0.663145	hypothetical protein
CDIF630_03015	CDIF630_03015	CD630_27520	gene	protein_coding		-0.454285	2.06139	2.34039	0.149385	0.446763	hypothetical protein
5utr_391	5utr_391		5UTR	5UTR	CDIF630_01144	-0.454149	2.53732	1.78137	0.204282	0.517929	S1 RNA binding domain protein
5utr_852	5utr_852		5UTR	5UTR	CDIF630_02334	-0.454045	4.72513	0.861248	0.369853	0.666378	putative anion:Na+ symporter
CDIF630_03834	CDIF630_03834	CD630_35200	gene	protein_coding		-0.453922	3.59954	3.94894	0.0677999	0.312918	putative cation efflux protein
5utr_1292	5utr_1292		5UTR	5UTR	CDIF630_03546	-0.453848	1.37927	2.78915	0.118154	0.403672	small, acid-soluble spore protein beta
3UTR_1281	3UTR_1281		3UTR	3UTR	CDIF630_03252	-0.453233	2.3263	4.95605	0.0437887	0.255978	dipicolinate synthase subunit B
CDIF630_03963	CDIF630_03963	CD630_36390	gene	protein_coding		-0.452309	3.12893	2.45841	0.140269	0.434924	transcriptional regulator, LysR family
CDIF630_03907	CDIF630_03907	CD630_35860	gene	protein_coding		-0.451758	1.53881	1.94195	0.186207	0.495073	two-component sensor histidine kinase
5utr_969	5utr_969		5UTR	5UTR	CDIF630_02636	-0.451585	1.40096	1.63166	0.223225	0.537256	DNA polymerase III, epsilon subunit
3UTR_1070	3UTR_1070		3UTR	3UTR	CDIF630_02765	-0.451163	6.64423	2.2732	0.154906	0.453576	L-asparaginase
CDIF630nc_035	CDIF630nc_035		ncRNA	ncRNA		-0.450941	9.18071	2.58042	0.13156	0.423145
sspA2	CDIF630_02943	CD630_26880	gene	protein_coding		-0.450356	5.36139	6.76757	0.0215556	0.185529	small, acid-soluble spore protein alpha
eutW	CDIF630_02115	CD630_19110	gene	protein_coding		-0.449865	5.56694	7.33619	0.017547	0.171691	two-component sensor histidine kinase, ethanolamine specific
CDIF630_02156	CDIF630_02156	CD630_19510	gene	protein_coding		-0.449733	2.51387	3.07417	0.102445	0.378654	putative acyl-CoA N-acyltransferase
3UTR_1062	3UTR_1062		3UTR	3UTR	CDIF630_02747	-0.4494	1.34914	2.34785	0.148788	0.445973	argininosuccinate lyase
repL	CDIF630_02243	CD630_20220	gene	protein_coding		-0.449394	4.14906	4.79009	0.0469462	0.263721	plasmid replication protein
5utr_706	5utr_706		5UTR	5UTR	CDIF630_01959	-0.449293	5.55295	4.57228	0.0515093	0.27596	hypothetical protein
5utr_742	5utr_742		5UTR	5UTR	CDIF630_02034	-0.44912	8.71385	1.88831	0.192007	0.5027	3-deoxy-7-phosphoheptulonate synthase
CDIF630nc_011	CDIF630nc_011		ncRNA	ncRNA		-0.448284	7.37161	4.98408	0.0432805	0.255121
CDIF630nc_076	CDIF630nc_076		ncRNA	ncRNA		-0.448213	12.0029	0.719688	0.411188	0.700297
CDIF630_01503	CDIF630_01503	CD630_13470	gene	protein_coding		-0.448117	2.61216	2.92362	0.110401	0.386943	hypothetical protein
CDIF630nc_056	CDIF630nc_056		ncRNA	ncRNA		-0.447418	8.95458	1.16657	0.299219	0.605611
CDIF630_03500	CDIF630_03500	CD630_32060	gene	protein_coding		-0.447413	6.18	3.58565	0.0801394	0.338027	putative membrane protein
CDIF630_00474	CDIF630_00474	CD630_03460	gene	protein_coding		-0.446682	2.15875	2.3157	0.151385	0.450313	putative phosphoesterase
5utr_767	5utr_767		5UTR	5UTR	CDIF630_02134	-0.4465	1.30454	1.14049	0.304467	0.60881	putative exported protein
CDIF630_03370	CDIF630_03370	CD630_30870	gene	protein_coding		-0.446147	2.33012	1.27962	0.277867	0.586617	transcriptional regulator, RpiR family
CDIF630_00183	CDIF630_00183	CD630_t0490	gene	tRNA		-0.44614	10.4223	0.911861	0.356581	0.658395	tRNA-Val
3UTR_1425	3UTR_1425		3UTR	3UTR	CDIF630_03581	-0.445834	2.80979	2.94573	0.109186	0.386613	pyrroline-5-carboxylate reductase
CDIF630_01229	CDIF630_01229	CD630_10850	gene	protein_coding		-0.44514	3.89115	3.42726	0.0863556	0.349959	putative membrane protein
CDIF630_02391	CDIF630_02391	CD630_21600	gene	protein_coding		-0.444848	1.49709	2.65085	0.126837	0.418781	putative membrane protein
5utr_864	5utr_864		5UTR	5UTR	CDIF630_02351	-0.444692	5.11816	2.291	0.153419	0.451706	magnesium transport protein CorA
5utr_1188	5utr_1188		5UTR	5UTR	CDIF630_03153	-0.444466	2.32466	2.07768	0.172494	0.475912	transcriptional regulator, GntR family
CDIF630_03338	CDIF630_03338	CD630_30550	gene	protein_coding		-0.444209	4.39986	5.16671	0.040135	0.244864	ABC-type transport system, permease
5utr_601	5utr_601		5UTR	5UTR	CDIF630_01691	-0.44405	8.96037	1.16119	0.300292	0.606053	putative transporter
3UTR_345	3UTR_345		3UTR	3UTR	CDIF630_01184	-0.443745	2.11052	1.56184	0.232846	0.545424	putative membrane protein
CDIF630_00895	CDIF630_00895	CD630_07770	gene	protein_coding		-0.442963	2.059	1.95927	0.184381	0.492432	putative membrane protein
CDIF630_00079	CDIF630_00079	CD630_t0440	gene	tRNA		-0.442862	9.18017	0.914616	0.355879	0.657297	tRNA-Arg
CDIF630_00697	CDIF630_00697	CD630_05840	gene	protein_coding		-0.442852	3.98062	2.48222	0.138515	0.43334	putative diguanylate kinase signaling protein
CDIF630_02626	CDIF630_02626	CD630_23860	gene	protein_coding		-0.442851	2.97841	4.06813	0.0642565	0.302738	hypothetical protein
3UTR_632	3UTR_632		3UTR	3UTR	CDIF630_01851	-0.442785	4.32486	1.52446	0.238222	0.550611	putative maltose O-acetyltransferase
rs_77	rs_77		Riboswitch	Riboswitch	CDIF630_03826	-0.442691	8.92253	1.43707	0.251445	0.560281
CDIF630_00905	CDIF630_00905	CD630_07860	gene	protein_coding		-0.442547	3.8656	4.56213	0.0517345	0.276279	putative membrane protein
3UTR_1164	3UTR_1164		3UTR	3UTR	CDIF630_02957	-0.442482	3.4541	3.32642	0.0906171	0.355871	putative lipoprotein
CDIF630_03491	CDIF630_03491	CD630_31990	gene	protein_coding		-0.442316	0.677884	1.35885	0.264127	0.571275	ABC-type transport system, multidrug-family permease
5utr_295	5utr_295		5UTR	5UTR	CDIF630_00824	-0.442167	2.13384	3.4568	0.0851532	0.349116	endonuclease MutS2
CDIF630_02957	CDIF630_02957	CD630_27010	gene	protein_coding		-0.442015	6.94326	4.29619	0.0580731	0.289179	putative lipoprotein
cwp18	CDIF630_01187	CD630_10470	gene	protein_coding		-0.441876	4.58836	4.094	0.0635168	0.30113	putative cell wall-binding protein cwp18
CDIF630_02087	CDIF630_02087	CD630_18820	gene	protein_coding		-0.441608	2.58825	2.68703	0.124492	0.41486	site-specific recombinase
CDIF630_02199	CDIF630_02199	CD630_19890	gene	protein_coding		-0.441393	0.78411	2.01433	0.178728	0.485233	putative membrane protein
CDIF630_03591	CDIF630_03591	CD630_32910	gene	protein_coding		-0.440256	2.88353	1.41677	0.254656	0.562774	hypothetical protein
5utr_529	5utr_529		5UTR	5UTR	CDIF630_01536	-0.439749	8.99316	2.37666	0.146507	0.443099	transcriptional regulator, phage-type
3UTR_1165	3UTR_1165		3UTR	3UTR	CDIF630_02957	-0.439405	3.47928	3.33699	0.0901585	0.355599	putative lipoprotein
spoIIE	CDIF630_03803	CD630_34900	gene	protein_coding		-0.438864	3.90694	3.3456	0.0897875	0.354844	stage II sporulation protein E
3UTR_1259	3UTR_1259		3UTR	3UTR	CDIF630_03155	-0.438622	4.16436	2.74435	0.120884	0.40959	putative diguanylate kinase signaling protein
3UTR_236	3UTR_236		3UTR	3UTR	CDIF630_00828	-0.43822	6.59433	3.04541	0.103909	0.381293	hypothetical protein
CDIF630_03309	CDIF630_03309	CD630_30250	gene	protein_coding		-0.438091	3.13972	2.98692	0.106967	0.384077	putative ferredoxin, iron-sulfur domain-containing protein
CDIF630_01879	CDIF630_01879	CD630_16940	gene	protein_coding		-0.437476	6.29957	5.03999	0.0422876	0.252567	hypothetical protein
CDIF630_03086	CDIF630_03086	CD630_28210	gene	protein_coding		-0.437456	1.13525	1.30187	0.31495	0.617763	putative membrane protein
nagA1	CDIF630_01146	CD630_10100	gene	protein_coding		-0.437324	0.677963	0.691075	0.420409	0.706851	N-acetylglucosamine-6-phosphate deacetylase
CDIF630_03659	CDIF630_03659	CD630_33590	gene	protein_coding		-0.43723	1.84782	3.20599	0.0960447	0.367709	ABC-type transport system, ATP-binding protein
CDIF630_01843	CDIF630_01843	CD630_16620	gene	protein_coding		-0.43717	1.69454	2.60674	0.129771	0.421626	hypothetical protein
bglF1	CDIF630_00934	CD630_08160	gene	protein_coding		-0.437084	6.37058	1.66316	0.219055	0.532991	PTS system, beta-glucoside-specific IIABC component, bglF1
CDIF630_02330	CDIF630_02330	CD630_21060	gene	protein_coding		-0.43655	4.20815	3.8575	0.0706774	0.319145	putative ATP-dependent RNA helicase
5utr_1305	5utr_1305		5UTR	5UTR	CDIF630_03586	-0.436386	2.64106	1.38044	0.260542	0.567753	putative transporter, YipB-like
5utr_1224	5utr_1224		5UTR	5UTR	CDIF630_03345	-0.436085	3.3699	1.15977	0.300575	0.606222	transcriptional regulator, RpiR family
3UTR_969	3UTR_969		3UTR	3UTR	CDIF630nc_076	-0.435959	3.98317	3.79685	0.0726668	0.32242
5utr_879	5utr_879		5UTR	5UTR	CDIF630_02382	-0.435906	2.47286	2.37066	0.146979	0.443131	putative membrane protein, YjcL-like
5utr_523	5utr_523		5UTR	5UTR	CDIF630_01512	-0.434889	5.3852	2.82595	0.115968	0.400239	putative CBS domain-containing protein
3UTR_142	3UTR_142		3UTR	3UTR	CDIF630_00603	-0.434556	0.0419247	1.04114	0.325678	0.627816	uracil-DNA glycosylase-like protein
3UTR_1185	3UTR_1185		3UTR	3UTR	CDIF630_02999	-0.434426	4.49199	3.57023	0.0807203	0.338468	transcriptional regulator, LysR family
thrS/udk	CDIF630_00670	CD630_05570	gene	protein_coding		-0.434262	6.36255	6.00407	0.0287526	0.206173	fusion protein threonine-tRNA ligase / uridine kinase
CDIF630_00809	CDIF630_00809	CD630_06950	gene	protein_coding		-0.434127	3.07074	2.83121	0.115659	0.399401	putative exported metalloendopeptidase
5utr_963	5utr_963		5UTR	5UTR	CDIF630_02625	-0.433818	3.33899	1.24968	0.283312	0.59076	putative diguanylate cyclase signaling protein
5utr_784	5utr_784		5UTR	5UTR	CDIF630_02171	-0.433757	-0.0153816	0.582635	0.458549	0.739094	putative bile acid-CoA:amino acid N-acyltransferase
5utr_470	5utr_470		5UTR	5UTR	CDIF630_01393	-0.433326	0.376019	1.24187	0.284757	0.592354	RNA polymerase sigma-70 factor
3UTR_928	3UTR_928		3UTR	3UTR	CDIF630_02459	-0.433229	3.03512	1.89227	0.191571	0.50242	streptogramin A acetyltransferase
ssuA2	CDIF630_03273	CD630_29890	gene	protein_coding		-0.432248	5.11322	2.57648	0.131831	0.423197	ABC-type transport system, sulfonate-family extracellular solute-binding protein
acd	CDIF630_01459	CD630_13040	gene	protein_coding		-0.431848	7.589	4.47069	0.0538166	0.280592	mannosyl-glycoprotein endo-beta-N-acetylglucosamidase
5utr_1089	5utr_1089		5UTR	5UTR	CDIF630_02937	-0.431831	4.99543	1.8938	0.191404	0.502198	phosphate acyltransferase
5utr_1167	5utr_1167		5UTR	5UTR	CDIF630_03092	-0.43161	3.25937	1.16578	0.299377	0.605611	putative N-acetyl-LL-diaminopimelate aminotransferase
3UTR_1230	3UTR_1230		3UTR	3UTR	CDIF630_03093	-0.431575	5.02294	3.96572	0.067287	0.311512	putative membrane protein
CDIF630_02627	CDIF630_02627	CD630_23861	gene	protein_coding		-0.431321	3.95437	3.60662	0.0793577	0.336718	hypothetical protein
sleC	CDIF630_00664	CD630_05510	gene	protein_coding		-0.431263	-0.0542097	1.61982	0.224819	0.538393	spore cortex-lytic enzyme pre-pro-form
CDIF630_00996	CDIF630_00996	CD630_08760	gene	protein_coding		-0.430987	7.98328	0.878012	0.365377	0.664173	ABC-type transport system, sugar-family extracellular solute-binding protein
5utr_211	5utr_211		5UTR	5UTR	CDIF630_00604	-0.430546	4.37694	1.1139	0.309949	0.613495	hypothetical protein
mutL	CDIF630_02181	CD630_19760	gene	protein_coding		-0.430402	6.44546	2.60669	0.129774	0.421626	DNA mismatch repair protein MutL
3UTR_1072	3UTR_1072		3UTR	3UTR	CDIF630_02768	-0.429547	7.30391	2.49282	0.137743	0.432086	putative phage protein
CDIF630_03427	CDIF630_03427	CD630_31430	gene	protein_coding		-0.429307	3.53193	3.80708	0.0723266	0.321596	putative ThiJ / pfpI family protein
5utr_875	5utr_875		5UTR	5UTR	CDIF630_02376	-0.429113	5.31094	1.45849	0.248115	0.557413	DNA mismatch repair protein, MutS2-like
CDIF630_02629	CDIF630_02629	CD630_23880	gene	protein_coding		-0.428904	8.75345	3.4129	0.0869473	0.350724	putative peptidoglycan-binding / hydrolysing protein
5utr_1361	5utr_1361		5UTR	5UTR	CDIF630_03761	-0.428607	0.845356	1.52068	0.238773	0.550992	putative oxidoreductase with NAD(P)-binding rossmann-fold domain
guaD	CDIF630_01844	CD630_16630	gene	protein_coding		-0.428391	4.05748	2.47887	0.138761	0.43334	guanine deaminase
CDIF630_02944	CDIF630_02944	CD630_26890	gene	protein_coding		-0.428256	3.742	4.00832	0.0660062	0.30781	putative lipoprotein
CDIF630_03549	CDIF630_03549	CD630_32520	gene	protein_coding		-0.428155	6.55045	1.78386	0.203984	0.517456	TSCPD domain protein
3UTR_1494	3UTR_1494		3UTR	3UTR	CDIF630_03768	-0.427961	0.105424	0.699018	0.417817	0.704545
CDIF630_01969	CDIF630_01969	CD630_17720	gene	protein_coding		-0.427792	3.3653	3.16637	0.0979157	0.370968	hypothetical protein
3UTR_990	3UTR_990		3UTR	3UTR	CDIF630_02584	-0.427137	5.20385	3.43367	0.0860931	0.34956	transcriptional regulator, LysR family
3UTR_1500	3UTR_1500		3UTR	3UTR	CDIF630_03789	-0.42668	4.8771	1.25061	0.283142	0.59076
5utr_1184	5utr_1184		5UTR	5UTR	CDIF630_03137	-0.42627	0.141397	1.59509	0.228198	0.540563	transcriptional regulator, sigma-54-dependent
rbfA	CDIF630_01466		gene	protein_coding		-0.426231	4.84906	4.17042	0.0613906	0.297733	Ribosome-binding factor A
5utr_298	5utr_298		5UTR	5UTR	CDIF630_00828	-0.425278	5.49339	1.70635	0.213501	0.529626	hypothetical protein
CDIF630_02485	CDIF630_02485	CD630_22500	gene	protein_coding		-0.425044	4.37488	3.96493	0.0673112	0.311512	putative membrane protein
3UTR_1506	3UTR_1506		3UTR	3UTR	CDIF630_03803	-0.424874	2.94393	2.92593	0.110273	0.386943
CDIF630_00690	CDIF630_00690	CD630_05770	gene	protein_coding		-0.424643	4.84043	3.7333	0.0748237	0.326542	HD domain protein
5utr_1412	5utr_1412		5UTR	5UTR	CDIF630_03902	-0.424016	-0.31478	1.26886	0.279807	0.587426
CDIF630_03989	CDIF630_03989	CD630_36610	gene	protein_coding		-0.423996	6.08064	6.23002	0.0263634	0.200028	uncharacterized protein
CDIF630_00577	CDIF630_00577	CD630_04490	gene	protein_coding		-0.423772	1.81588	2.63313	0.128006	0.420377	na+ / h+ antiporter, NhaA family
spaR	CDIF630_00609	CD630_04810	gene	protein_coding		-0.423553	2.57517	3.75568	0.0740557	0.325912	two-component response regulator
CDIF630_03361	CDIF630_03361	CD630_30780	gene	protein_coding		-0.423454	1.97514	2.39425	0.145137	0.441938	putative membrane protein
CDIF630_01426	CDIF630_01426	CD630_12730	gene	protein_coding		-0.422605	4.58853	7.40036	0.0171518	0.1706	putative DNA processing smf single strand binding protein
CDIF630_00674	CDIF630_00674	CD630_05610	gene	protein_coding		-0.422578	6.66034	3.71042	0.0756193	0.328744	putative aldo / keto reductase
CDIF630nc_103	CDIF630nc_103		ncRNA	ncRNA		-0.422454	8.07239	1.60847	0.226362	0.538725
3UTR_1017	3UTR_1017		3UTR	3UTR	CDIF630_02644	-0.422371	2.1192	2.14657	0.166023	0.471094	putative cell wall hydrolase, phosphatase-associated protein
rs_35	rs_35		Riboswitch	Riboswitch	CDIF630_01955	-0.421673	8.60015	2.338	0.149578	0.44712	methyltransferase domain protein
5utr_164	5utr_164		5UTR	5UTR	CDIF630_00406	-0.421618	5.29742	1.17599	0.297355	0.604933	putative PHP hydrolase
prsW	CDIF630_00665	CD630_05520	gene	protein_coding		-0.421366	0.502805	1.60998	0.226156	0.538656	protease PrsW
5utr_557	5utr_557		5UTR	5UTR	CDIF630_01586	-0.421343	7.58007	1.05174	0.323317	0.625506	hypothetical protein
5utr_486	5utr_486		5UTR	5UTR	CDIF630_01441	-0.420895	6.6582	1.65942	0.219546	0.533332	transcriptional regulator, Fur family
CDIF630_01714	CDIF630_01714	CD630_15460	gene	protein_coding		-0.420593	6.89462	3.5867	0.0801003	0.338027	putative channel-forming hemolysin
5utr_1071	5utr_1071		5UTR	5UTR	CDIF630_02887	-0.420429	1.18988	2.7418	0.121042	0.409634	putative fes-containing cyanobacterial-specific oxidoreductase
5utr_666	5utr_666		5UTR	5UTR	CDIF630_01841	-0.420233	1.48928	0.681146	0.423685	0.708794	uncharacterized protein
3UTR_232	3UTR_232		3UTR	3UTR	CDIF630_00821	-0.419876	5.44127	1.6258	0.224012	0.538177	putative nitroreductase-like oxidoreductase
3UTR_1143	3UTR_1143		3UTR	3UTR	CDIF630_02920	-0.419593	6.71157	1.12902	0.306814	0.610853	PTS system, glucose-specific IIA component
CDIF630_02647	CDIF630_02647	CD630_24050	gene	protein_coding		-0.419218	6.30792	3.84499	0.0710824	0.319145	transcriptional regulator, MarR family
CDIF630_02137	CDIF630_02137	CD630_19330	gene	protein_coding		-0.418626	5.70857	2.94544	0.109202	0.386613	putative membrane protein
3UTR_378	3UTR_378		3UTR	3UTR	CDIF630_01271	-0.418615	3.49126	1.48138	0.244621	0.554675	transcriptional regulator, AraC family
polC	CDIF630_01460	CD630_13050	gene	protein_coding		-0.418611	5.41304	4.54397	0.0521403	0.276825	DNA polymerase III PolC-type
CDIF630_00677	CDIF630_00677	CD630_05640	gene	protein_coding		-0.418378	3.91755	3.3791	0.08836	0.353627	putative ATP-dependent protease
potA	CDIF630_01160	CD630_10240	gene	protein_coding		-0.418071	2.20024	3.37517	0.0885261	0.353627	ABC-type transport system, spermidine / putrescine ATP-binding protein
3UTR_989	3UTR_989		3UTR	3UTR	CDIF630_02584	-0.417939	4.76839	3.68422	0.0765423	0.331811	transcriptional regulator, LysR family
5utr_887	5utr_887		5UTR	5UTR	CDIF630_02397	-0.416487	0.507032	1.90216	0.190488	0.500873	transcriptional regulator, HTH-type
3UTR_10	3UTR_10		3UTR	3UTR	CDIF630_00080	-0.416078	5.91875	0.505211	0.489442	0.758218	tRNA-Val
CDIF630_02397	CDIF630_02397	CD630_21650	gene	protein_coding		-0.415696	4.78044	4.96187	0.0436827	0.255978	transcriptional regulator, HTH-type
5utr_833	5utr_833		5UTR	5UTR	CDIF630_02282	-0.415278	4.32661	2.01323	0.178839	0.485318	glutamine--tRNA ligase
5utr_1163	5utr_1163		5UTR	5UTR	CDIF630_03083	-0.415234	7.13539	0.573507	0.462017	0.74018	ABC-type transport system, multidrug-family ATP-binding / permease protein
3UTR_283	3UTR_283		3UTR	3UTR	CDIF630_00958	-0.415193	4.75211	2.22208	0.159277	0.46026	putative membrane protein
3UTR_681	3UTR_681		3UTR	3UTR	CDIF630_01947	-0.415004	0.940744	1.82331	0.199351	0.512893	transcriptional regulator, TetR family
fhuG	CDIF630_03144	CD630_28760	gene	protein_coding		-0.414882	2.36929	1.42323	0.253629	0.561582	ABC-type transport system, ferrichrome-specific permease
rplS	CDIF630_01410	CD630_12570	gene	protein_coding		-0.414633	7.77576	1.90442	0.190241	0.500577	50S ribosomal protein L19
CDIF630_00958	CDIF630_00958	CD630_08390	gene	protein_coding		-0.41456	7.59276	3.17067	0.0977105	0.370825	putative membrane protein
CDIF630_00613	CDIF630_00613	CD630_04850	gene	protein_coding		-0.413528	2.2831	1.83946	0.197493	0.510003	two-component sensor histidine kinase
5utr_285	5utr_285		5UTR	5UTR	CDIF630_00806	-0.413466	0.0623718	0.664521	0.429262	0.713485	transcriptional regulator, MerR family
CDIF630_02836	CDIF630_02836	CD630_25830	gene	protein_coding		-0.412915	5.00176	3.57063	0.0807054	0.338468	polyprenyl synthetase-related protein
3UTR_1231	3UTR_1231		3UTR	3UTR	CDIF630_03094	-0.412635	6.81224	2.27009	0.155167	0.454029	uncharacterized protein
CDIF630nc_129	CDIF630nc_129		ncRNA	ncRNA		-0.410778	7.12859	0.559169	0.467554	0.743864
rbr3	CDIF630_01692	CD630_15240	gene	protein_coding		-0.410754	9.09578	2.01447	0.178715	0.485233	reverse rubrerythrin
3UTR_1357	3UTR_1357		3UTR	3UTR	CDIF630_03423	-0.410289	5.59509	3.31641	0.0910539	0.356438	transcription antiterminator, PTS operon regulator, bglG4
nfo	CDIF630_00673	CD630_05600	gene	protein_coding		-0.409535	6.27899	1.78364	0.204011	0.517456	endonuclease IV
CDIF630_03083	CDIF630_03083	CD630_28180	gene	protein_coding		-0.409448	4.19169	5.90755	0.0298501	0.212295	ABC-type transport system, multidrug-family ATP-binding / permease protein
CDIF630_02212	CDIF630_02212	CD630_19942	gene	protein_coding		-0.409325	2.13304	2.27959	0.15437	0.45355	hypothetical protein
5utr_437	5utr_437		5UTR	5UTR	CDIF630_01283	-0.408901	4.67578	3.14146	0.0991149	0.372905	hypothetical protein
3UTR_694	3UTR_694		3UTR	3UTR	CDIF630_01975	-0.408149	5.84721	1.67651	0.21732	0.532112	putative arsenate reductase
rbsB2	CDIF630_01761	CD630_15890	gene	protein_coding		-0.408125	-0.210067	0.304241	0.590343	0.823143	ABC-type transport system, ribose-specific extracellular solute-binding protein
CDIF630_00093	CDIF630_00093	CD630_00310	gene	protein_coding		-0.407636	3.18533	3.65114	0.0777275	0.334525	transcriptional regulator, AraC family
CDIF630_03840	CDIF630_03840	CD630_35260	gene	protein_coding		-0.407296	6.9987	4.21589	0.0601658	0.294587	ABC-type transport system, iron-family permease
3UTR_1039	3UTR_1039		3UTR	3UTR	CDIF630_02703	-0.407091	1.64796	1.71936	0.211864	0.527712	transcriptional activator
cdtR	CDIF630_02857	CD630_26030	gene	protein_coding		-0.407041	6.70121	4.0246	0.0655242	0.305797	binary toxin regulator, LytTR family
CDIF630_00932	CDIF630_00932	CD630_08140	gene	protein_coding		-0.406648	6.13299	5.61877	0.0334402	0.221541	transcriptional regulator, GntR family
3UTR_894	3UTR_894		3UTR	3UTR	CDIF630_02397	-0.406323	2.33643	2.68907	0.124361	0.41486	transcriptional regulator, HTH-type
3UTR_855	3UTR_855		3UTR	3UTR	CDIF630_02331	-0.406092	2.63045	3.15548	0.0984377	0.371273	adenine / guanine / hypoxanthine permease
5utr_1025	5utr_1025		5UTR	5UTR	CDIF630_02768	-0.405987	11.5688	1.23171	0.286651	0.593255	putative phage protein
3UTR_1234	3UTR_1234		3UTR	3UTR	CDIF630_03099	-0.405973	1.70814	1.55719	0.233506	0.545619	hypothetical protein
3UTR_1132	3UTR_1132		3UTR	3UTR	CDIF630_02899	-0.405931	1.00936	0.798812	0.387266	0.680685	ABC-type transport system, sugar-family extracellular solute-binding protein
3UTR_323	3UTR_323		3UTR	3UTR	CDIF630_01087	-0.405234	4.53413	3.82809	0.0716339	0.320329	hypothetical protein
5utr_452	5utr_452		5UTR	5UTR	CDIF630_01323	-0.40523	4.4859	1.55983	0.23313	0.545509	acetate kinase
3UTR_198	3UTR_198		3UTR	3UTR	CDIF630_00726	-0.405228	5.65166	1.66699	0.218555	0.532808	hypothetical protein
CDIF630_00692	CDIF630_00692	CD630_05790	gene	protein_coding		-0.40501	2.10858	1.84493	0.19687	0.509304	transcriptional regulator, TetR family
CDIF630_02914	CDIF630_02914	CD630_26600	gene	protein_coding		-0.404847	3.92529	3.57259	0.0806312	0.338468	putative peptidase, M16 family
rs_75	rs_75		Riboswitch	Riboswitch	CDIF630_03671	-0.404749	7.60136	1.15203	0.302128	0.607504	hypothetical protein
5utr_1165	5utr_1165		5UTR	5UTR	CDIF630_03088	-0.404673	0.428145	1.06982	0.319346	0.621895	hypothetical protein
5utr_363	5utr_363		5UTR	5UTR	CDIF630_01018	-0.403995	3.06016	2.74324	0.120953	0.40959	hypothetical protein
CDIF630_00267	CDIF630_00267	CD630_01480	gene	protein_coding		-0.403861	4.64924	3.33348	0.0903108	0.355599	uncharacterized protein
CDIF630_02151	CDIF630_02151	CD630_19460	gene	protein_coding		-0.403769	3.47569	2.19993	0.16122	0.462362	transcriptional regulator, AraC family
rs_19	rs_19		Riboswitch	Riboswitch	CDIF630_01586	-0.403731	7.53583	0.959455	0.344729	0.647496	hypothetical protein
5utr_1060	5utr_1060		5UTR	5UTR	CDIF630_02858	-0.403667	0.900628	1.60726	0.226527	0.538908	hypothetical protein
5utr_1186	5utr_1186		5UTR	5UTR	CDIF630_03141	-0.403623	2.6991	1.60887	0.226307	0.538725	putative signaling protein
ade2	CDIF630_02022	CD630_18200	gene	protein_coding		-0.402808	5.02359	4.74407	0.0478691	0.266072	adenine deaminase
5utr_762	5utr_762		5UTR	5UTR	CDIF630_02107	-0.402789	3.22457	2.32217	0.150858	0.449402	putative lipoprotein signal peptidase
CDIF630_03988	CDIF630_03988	CD630_36600	gene	protein_coding		-0.402073	7.28365	2.92468	0.110343	0.386943	putative membrane protein
CDIF630_01629	CDIF630_01629	CD630_14650	gene	protein_coding		-0.401914	2.32638	2.69414	0.124037	0.414478	two-component sensor histidine kinase
3UTR_1434	3UTR_1434		3UTR	3UTR	CDIF630_03604	-0.401744	3.49321	2.51012	0.136494	0.431053	chromate transport protein ChrA'
3UTR_819	3UTR_819		3UTR	3UTR	CDIF630_02262	-0.401011	1.72305	2.24704	0.157124	0.457215	transcriptional regulator, MerR family
5utr_95	5utr_95		5UTR	5UTR	CDIF630_00203	-0.400516	4.36551	2.055	0.174694	0.478713	aspartate aminotransferase
3UTR_927	3UTR_927		3UTR	3UTR	CDIF630_02455	-0.400516	4.28767	2.91488	0.110886	0.387973	putative extrachromosomal origin protein
3UTR_1266	3UTR_1266		3UTR	3UTR	CDIF630_03180	-0.400314	4.53901	3.74882	0.0742901	0.32642	hypothetical protein
miaB	CDIF630_02195	CD630_19860	gene	protein_coding		-0.400236	4.20625	4.58302	0.0512724	0.27587	tRNA-2-methylthio-N(6)-dimethylallyladenosine synthase
5utr_1021	5utr_1021		5UTR	5UTR	CDIF630_02762	-0.400007	7.98064	1.13817	0.304939	0.608934	2-iminobutanoate / 2-iminopropanoate deaminase
5utr_849	5utr_849		5UTR	5UTR	CDIF630_02330	-0.399735	1.78885	0.893299	0.361365	0.662413	putative ATP-dependent RNA helicase
3UTR_929	3UTR_929		3UTR	3UTR	CDIF630_02459	-0.39895	3.30732	1.70993	0.21305	0.529411	streptogramin A acetyltransferase
CDIF630_00197	CDIF630_00197	CD630_t0630	gene	tRNA		-0.398771	8.86153	2.41426	0.143596	0.439376	tRNA-Phe
CDIF630_02997	CDIF630_02997	CD630_27341	gene	protein_coding		-0.398745	2.00732	1.88965	0.19186	0.5027	putative membrane protein
3UTR_750	3UTR_750		3UTR	3UTR	CDIF630_02107	-0.398564	3.60849	3.11529	0.100394	0.374899	putative lipoprotein signal peptidase
CDIF630_02550	CDIF630_02550	CD630_23120	gene	protein_coding		-0.397689	1.20035	1.94151	0.186253	0.495073	ABC-type transport system, molybdenum-like permease
5utr_589	5utr_589		5UTR	5UTR	CDIF630_01665	-0.397674	2.0225	1.49037	0.243267	0.553187	transposase-like protein B
CDIF630_02631	CDIF630_02631	CD630_23900	gene	protein_coding		-0.397402	5.496	5.64388	0.0331086	0.221026	transcriptional regulator, beta-lactams repressor
3UTR_209	3UTR_209		3UTR	3UTR	CDIF630_00767	-0.396882	4.51825	2.62022	0.128865	0.420468	hypothetical protein
CDIF630_03155	CDIF630_03155	CD630_28870	gene	protein_coding		-0.396774	6.36057	3.12014	0.100156	0.374899	putative diguanylate kinase signaling protein
spoVD	CDIF630_02910	CD630_26560	gene	protein_coding		-0.396651	4.45664	1.70803	0.213289	0.52953	stage V sporulation protein D
CDIF630_01393	CDIF630_01393		gene	protein_coding		-0.395904	1.50305	2.07535	0.172718	0.475912	RNA polymerase sigma-70 factor
apbE	CDIF630_02730	CD630_24830	gene	protein_coding		-0.395581	5.05024	3.22839	0.0950058	0.366031	FAD:protein FMN transferase
3UTR_455	3UTR_455		3UTR	3UTR	CDIF630_01466	-0.394928	2.97866	2.4759	0.138978	0.433437	Ribosome-binding factor A
CDIF630_03805	CDIF630_03805	CD630_34920	gene	protein_coding		-0.39461	7.50168	3.18846	0.0968674	0.369289	septum formation initiation protein
CDIF630_03794	CDIF630_03794	CD630_34830	gene	protein_coding		-0.39445	4.07368	3.70046	0.0759684	0.329557	putative zinc / iron permease
CDIF630_01810	CDIF630_01810	CD630_16330	gene	protein_coding		-0.394402	6.05551	2.54685	0.133889	0.426582	putative serine protease
5utr_1293	5utr_1293		5UTR	5UTR	CDIF630_03547	-0.393541	4.94191	0.973535	0.341333	0.643298	hypothetical protein
3UTR_1569	3UTR_1569		3UTR	3UTR	CDIF630_03943	-0.393376	3.54716	4.14341	0.0621323	0.298927
3UTR_1218	3UTR_1218		3UTR	3UTR	CDIF630_03066	-0.393182	4.72589	2.60476	0.129904	0.421646	preprotein translocase, yajc subunit
3UTR_1491	3UTR_1491		3UTR	3UTR	CDIF630_03765	-0.393089	3.11671	2.18098	0.162906	0.465968
CDIF630_02835	CDIF630_02835	CD630_25820	gene	protein_coding		-0.392878	7.25338	4.4424	0.0544809	0.283087	putative metal-dependent peptidase
3UTR_988	3UTR_988		3UTR	3UTR	CDIF630_02584	-0.392622	3.87548	2.89827	0.111814	0.390548	transcriptional regulator, LysR family
3UTR_484	3UTR_484		3UTR	3UTR	CDIF630_01535	-0.392467	3.48293	3.04575	0.103892	0.381293	putative membrane protein
5utr_170	5utr_170		5UTR	5UTR	CDIF630_00431	-0.392231	1.95005	0.72655	0.409024	0.698124	hypothetical protein
3UTR_593	3UTR_593		3UTR	3UTR	CDIF630_01752	-0.391751	4.02537	4.27673	0.0585722	0.290633	uncharacterized protein
CDIF630_01191	CDIF630_01191	CD630_10510	gene	protein_coding		-0.391532	5.80097	2.71799	0.122527	0.411689	ABC-type transport system, multidrug-family permease
3UTR_1187	3UTR_1187		3UTR	3UTR	CDIF630_03002	-0.391491	5.44374	4.9247	0.0443655	0.258022	aspartate--tRNA ligase
CDIF630_03943	CDIF630_03943	CD630_36200	gene	protein_coding		-0.391292	4.87489	1.8013	0.20192	0.515781	uncharacterized protein
3UTR_1160	3UTR_1160		3UTR	3UTR	CDIF630_02949	-0.39069	0.885007	1.1426	0.304037	0.60881	hypothetical protein
3UTR_512	3UTR_512		3UTR	3UTR	CDIF630_01579	-0.390529	1.83849	1.34189	0.266989	0.574924	putative drug / sodium antiporter, MATE family
vanY2	CDIF630_02753	CD630_25040	gene	protein_coding		-0.390434	4.1634	2.08782	0.171521	0.475912	D-alanyl-D-alanine carboxypeptidase, VanY-like
CDIF630_00914	CDIF630_00914	CD630_07950	gene	protein_coding		-0.390359	5.98478	1.49554	0.242493	0.553098	transcriptional regulatory protein
3UTR_1307	3UTR_1307		3UTR	3UTR	CDIF630_03317	-0.39011	1.93999	1.74376	0.208838	0.523815	thioredoxin
nrdF	CDIF630_03278	CD630_29940	gene	protein_coding		-0.390055	5.21268	2.57033	0.132255	0.423813	ribonucleoside-diphosphate reductase subunit beta
5utr_769	5utr_769		5UTR	5UTR	CDIF630_02138	-0.390011	3.10009	1.98308	0.18191	0.489726	GATS-like ACT domain protein
CDIF630_01729	CDIF630_01729	CD630_15600	gene	protein_coding		-0.390001	5.6397	2.44622	0.141178	0.43635	hypothetical protein
CDIF630nc_074	CDIF630nc_074		ncRNA	ncRNA		-0.389993	7.70298	1.24012	0.285083	0.592412
3UTR_310	3UTR_310		3UTR	3UTR	CDIF630_01025	-0.389938	5.56186	4.67788	0.0492343	0.270833	hypothetical protein
3UTR_536	3UTR_536		3UTR	3UTR	CDIF630_01632	-0.389904	4.34521	2.65329	0.126677	0.418781	putative iron-sulfur protein
3UTR_664	3UTR_664		3UTR	3UTR	CDIF630_01920	-0.3892	3.99104	1.23337	0.286341	0.593129	hypothetical protein
CDIF630_01864	CDIF630_01864	CD630_16790	gene	protein_coding		-0.388797	3.45131	1.66895	0.2183	0.532808	putative flavodoxin
ycnB	CDIF630_02755	CD630_25060	gene	protein_coding		-0.388568	7.93573	1.45633	0.248448	0.557866	transporter, major facilitator superfamily
3UTR_1240	3UTR_1240		3UTR	3UTR	CDIF630_03110	-0.38844	2.44169	2.92832	0.110142	0.386943	putative zinc-binding dehydrogenase
cwlD	CDIF630_00176	CD630_01060	gene	protein_coding		-0.388128	2.53436	4.40951	0.0552652	0.284495	germination-specific N-acetylmuramoyl-L-alanine amidase, autolysin
5utr_594	5utr_594		5UTR	5UTR	CDIF630_01680	-0.387566	5.67198	1.26478	0.280547	0.587426	uncharacterized protein
5utr_1206	5utr_1206		5UTR	5UTR	CDIF630_03279	-0.387534	4.92685	1.8777	0.193182	0.504043	ribonucleoside-diphosphate reductase subunit alpha
5utr_1386	5utr_1386		5UTR	5UTR	CDIF630_03826	-0.38753	9.59452	0.985139	0.33857	0.641064
3UTR_1573	3UTR_1573		3UTR	3UTR	CDIF630_03955	-0.387378	1.11203	1.19142	0.294338	0.600761
CDIF630_00261	CDIF630_00261		gene	protein_coding		-0.387237	2.90411	3.5992	0.0796333	0.337275	hypothetical protein
CDIF630_01376	CDIF630_01376	CD630_12270	gene	protein_coding		-0.387176	4.64922	1.69841	0.214509	0.529968	putative O-methyltransferase
5utr_1019	5utr_1019		5UTR	5UTR	CDIF630_02757	-0.38642	2.30038	1.58966	0.228949	0.541499	transcriptional regulator, AraC family
CDIF630_00633	CDIF630_00633	CD630_05210	gene	protein_coding		-0.386196	5.15191	1.36807	0.262588	0.569845	two-component response regulator
3UTR_806	3UTR_806		3UTR	3UTR	CDIF630_02233	-0.385969	1.30701	1.04517	0.324778	0.627225	dihydroxy-acid dehydratase
preA2	CDIF630_03471	CD630_31790	gene	protein_coding		-0.385763	1.94764	2.57514	0.131924	0.423197	dihydropyrimidine dehydrogenase (NAD+)
3UTR_1381	3UTR_1381		3UTR	3UTR	CDIF630_03484	-0.38554	1.62938	1.24127	0.284869	0.592383	putative cell surface peptidase, M4 family-cwp20
rbsR	CDIF630_00423	CD630_02980	gene	protein_coding		-0.385502	1.57073	2.17809	0.163164	0.466225	transcriptional regulator, LacI family
ubiB	CDIF630_03010	CD630_27470	gene	protein_coding		-0.385259	5.37104	3.78148	0.0731817	0.323453	putative protein kinase UbiB
CDIF630_03081	CDIF630_03081	CD630_28160	gene	protein_coding		-0.385111	5.38544	3.56562	0.0808952	0.338638	hypothetical protein
5utr_1104	5utr_1104		5UTR	5UTR	CDIF630_02963	-0.384734	2.29486	1.31037	0.272422	0.580916	HIRAN domain protein
CDIF630_03428	CDIF630_03428	CD630_31440	gene	protein_coding		-0.384328	5.2553	5.3315	0.0375259	0.237755	transcriptional regulator, DeoR family
5utr_1355	5utr_1355		5UTR	5UTR	CDIF630_03717	-0.384111	3.985	3.20193	0.0962342	0.367934	excinuclease ABC subunit B
3UTR_856	3UTR_856		3UTR	3UTR	CDIF630_02333	-0.382856	4.86406	1.11394	0.309939	0.613495	putative drug / sodium antiporter, MATE family
CDIF630_02270	CDIF630_02270	CD630_20480	gene	protein_coding		-0.382744	8.27093	3.28086	0.0926255	0.360827	transcriptional regulator, RpiR family
CDIF630_03454	CDIF630_03454	CD630_31630	gene	protein_coding		-0.382599	1.29406	1.56901	0.231834	0.544343	hypothetical protein
CDIF630_03897	CDIF630_03897	CD630_35760	gene	protein_coding		-0.381849	1.53438	2.58724	0.131094	0.422902	transporter, major facilitator superfamily (MFS)
CDIF630_02011	CDIF630_02011		gene	protein_coding		-0.38163	3.69556	2.24667	0.157156	0.457215	hypothetical protein
rs_21	rs_21		Riboswitch	Riboswitch	CDIF630_01680	-0.381567	5.5775	1.10786	0.311213	0.614203	uncharacterized protein
CDIF630_02095	CDIF630_02095	CD630_18900	gene	protein_coding		-0.381312	2.06111	2.44267	0.141445	0.436831	ABC-type transport system, multidrug-family permease
spaF	CDIF630_00606	CD630_04780	gene	protein_coding		-0.380761	1.1361	1.64984	0.220806	0.535038	ABC-type transport system, lantibiotic / multidrug-family ATP-binding protein
CDIF630_01375	CDIF630_01375	CD630_12260	gene	protein_coding		-0.379883	6.49679	3.64839	0.0778272	0.334525	uncharacterized protein, YceG-like
CDIF630_01232	CDIF630_01232	CD630_10880	gene	protein_coding		-0.379862	2.62409	3.62239	0.0787755	0.336435	hypothetical protein
3UTR_150	3UTR_150		3UTR	3UTR	CDIF630_00618	-0.379811	1.86669	1.77829	0.20465	0.518214	phosphoribosylaminoimidazole-succinocarboxamide synthetase
5utr_632	5utr_632		5UTR	5UTR	CDIF630_01753	-0.3791	4.08205	4.34341	0.0568829	0.286962	histidinol dehydrogenase (HDH)
3UTR_39	3UTR_39		3UTR	3UTR	CDIF630_00237	-0.378848	2.75159	2.52343	0.135542	0.429605	thiosulfate sulfurtransferase
CDIF630_01532	CDIF630_01532	CD630_13740	gene	protein_coding		-0.378569	2.79138	2.72438	0.122127	0.411598	putative beta-lactamase-inhibitor protein II
5utr_673	5utr_673		5UTR	5UTR	CDIF630_01859	-0.378306	3.40817	1.51376	0.23979	0.551272	putative NADPH-dependent FMN reductase
CDIF630_02528	CDIF630_02528	CD630_22930	gene	protein_coding		-0.378243	2.57051	3.32869	0.0905186	0.355713	hypothetical protein
3UTR_661	3UTR_661		3UTR	3UTR	CDIF630_01917	-0.378198	3.07836	1.88178	0.19273	0.503524	uncharacterized protein
3UTR_1496	3UTR_1496		3UTR	3UTR	CDIF630_03770	-0.377809	4.12297	1.13853	0.304866	0.608934
CDIF630_03204	CDIF630_03204	CD630_29280	gene	protein_coding		-0.37775	4.87775	4.52119	0.0526547	0.278511	hypothetical protein
5utr_942	5utr_942		5UTR	5UTR	CDIF630_02547	-0.377746	8.72179	1.41241	0.255354	0.563091	hypothetical protein
3UTR_924	3UTR_924		3UTR	3UTR	CDIF630_02450	-0.377484	2.26171	1.28511	0.276884	0.586171	dehydroquinate dehydratase
CDIF630_02413	CDIF630_02413	CD630_21810	gene	protein_coding		-0.377469	7.78331	2.17247	0.16367	0.466499	putative alpha / beta hydrolase
3UTR_1251	3UTR_1251		3UTR	3UTR	CDIF630_03134	-0.37745	4.88084	1.97098	0.18316	0.490814	putative modulator of DNA gyrase, peptidase U62
3UTR_171	3UTR_171		3UTR	3UTR	CDIF630_00673	-0.377213	1.99712	0.945057	0.348253	0.651505	endonuclease IV
CDIF630_00290	CDIF630_00290	CD630_01690	gene	protein_coding		-0.375703	6.48414	2.09325	0.171004	0.475912	putative drug / sodium antiporter, MatE family
3UTR_1348	3UTR_1348		3UTR	3UTR	CDIF630_03399	-0.375392	5.11441	1.7605	0.206794	0.521693	6-phospho-beta-glucosidase
3UTR_496	3UTR_496		3UTR	3UTR	CDIF630_01556	-0.375372	7.14785	1.92817	0.187675	0.497556	putative amino acid amidase
3UTR_112	3UTR_112		3UTR	3UTR	CDIF630_00476	-0.375281	3.60059	1.70307	0.213917	0.529794
recJ	CDIF630_03009	CD630_27460	gene	protein_coding		-0.375238	6.0389	3.49287	0.0837128	0.346595	single-stranded-DNA-specific exonuclease
CDIF630_00256	CDIF630_00256	CD630_01390	gene	protein_coding		-0.37476	1.69577	3.13752	0.0993063	0.373164	putative nucleophile aminohydrolase
CDIF630_01101	CDIF630_01101	CD630_09670	gene	protein_coding		-0.374415	0.786892	1.569	0.262624	0.569845	putative phage protein
CDIF630_03169	CDIF630_03169	CD630_28970	gene	protein_coding		-0.374415	0.786892	1.569	0.262624	0.569845	putative phage protein
5utr_938	5utr_938		5UTR	5UTR	CDIF630_02536	-0.374126	7.52738	0.97903	0.340021	0.642736	putative phage protein
cwp27	CDIF630_00568	CD630_04400	gene	protein_coding		-0.373969	8.39766	2.15817	0.164963	0.469357	putative cell wall binding protein cwp27
3UTR_1301	3UTR_1301		3UTR	3UTR	CDIF630_03309	-0.373966	1.6189	1.27805	0.27815	0.586617	putative ferredoxin, iron-sulfur domain-containing protein
3UTR_1157	3UTR_1157		3UTR	3UTR	CDIF630_02946	-0.373735	3.1895	2.67409	0.125325	0.417035	hypoxanthine phosphoribosyltransferase
3UTR_1021	3UTR_1021		3UTR	3UTR	CDIF630_02650	-0.373471	3.82849	2.4731	0.139184	0.433482	putative multidrug efflux pump
3UTR_1490	3UTR_1490		3UTR	3UTR	CDIF630_03764	-0.373107	3.44572	3.04041	0.104166	0.381502	N-acetylglucosamine-6-phosphate deacetylase
3UTR_61	3UTR_61		3UTR	3UTR	CDIF630_00290	-0.373092	3.64891	3.01823	0.105317	0.381997	putative drug / sodium antiporter, MatE family
5utr_264	5utr_264		5UTR	5UTR	CDIF630_00743	-0.372738	0.0531985	0.749027	0.402058	0.692244	putative transcriptional regulator
CDIF630_01535	CDIF630_01535	CD630_13770	gene	protein_coding		-0.372474	6.1362	4.58192	0.0512967	0.27587	putative membrane protein
3UTR_482	3UTR_482		3UTR	3UTR	CDIF630_01513	-0.372426	6.49874	2.00109	0.180067	0.487416	putative peptidyl-prolyl isomerase
5utr_0	5utr_0		5UTR	5UTR	CDIF630_00003	-0.372137	3.64355	1.80194	0.201844	0.515781	putative RNA-binding mediating protein
5utr_1125	5utr_1125		5UTR	5UTR	CDIF630_03010	-0.371981	3.65801	1.5913	0.228721	0.541171	putative protein kinase UbiB
ptsI	CDIF630_03018	CD630_27550	gene	protein_coding		-0.370063	9.30168	2.19552	0.161611	0.462888	phosphoenolpyruvate-protein phosphotransferase
CDIF630_02334	CDIF630_02334	CD630_21090	gene	protein_coding		-0.369989	6.47403	3.03034	0.104686	0.381502	putative anion:Na+ symporter
CDIF630_03501	CDIF630_03501	CD630_32070	gene	protein_coding		-0.369808	4.62802	2.63688	0.127757	0.419999	putative multi antimicrobial extrusion protein, MatE family
CDIF630_03547	CDIF630_03547	CD630_32500	gene	protein_coding		-0.369668	8.5687	2.29313	0.153242	0.451706	hypothetical protein
5utr_1160	5utr_1160		5UTR	5UTR	CDIF630_03075	-0.369515	1.71406	1.00958	0.332854	0.63637	putative membrane protein
5utr_547	5utr_547		5UTR	5UTR	CDIF630_01567	-0.369122	1.25106	1.64875	0.22095	0.535038	zinc-binding protein
3UTR_1041	3UTR_1041		3UTR	3UTR	CDIF630_02706	-0.368783	6.31696	1.87152	0.193871	0.504975	chaperone protein DnaJ
rs_51	rs_51		Riboswitch	Riboswitch	CDIF630_02547	-0.368663	8.02516	1.27015	0.279575	0.587426	hypothetical protein
5utr_705	5utr_705		5UTR	5UTR	CDIF630_01955	-0.368461	9.37342	1.66164	0.219255	0.53305	methyltransferase domain protein
5utr_1137	5utr_1137		5UTR	5UTR	CDIF630_03028	-0.368267	3.81237	0.687679	0.421525	0.706894	transcriptional regulator, LytR family
5utr_180	5utr_180		5UTR	5UTR	CDIF630_00461	-0.368165	5.58266	1.13762	0.305052	0.608934	cobalt-dependent inorganic pyrophosphatase
5utr_966	5utr_966		5UTR	5UTR	CDIF630_02631	-0.367853	4.63317	2.39553	0.145037	0.441938	transcriptional regulator, beta-lactams repressor
3UTR_1560	3UTR_1560		3UTR	3UTR	CDIF630_03932	-0.367816	2.74148	2.62354	0.128643	0.420377
3UTR_1293	3UTR_1293		3UTR	3UTR	CDIF630_03290	-0.367812	5.03101	2.57763	0.131752	0.423197	transcriptional regulator, IclR family
patB1	CDIF630_02731	CD630_24840	gene	protein_coding		-0.366869	4.81517	2.30006	0.152668	0.451706	putative cystathionine beta-lyase
3UTR_684	3UTR_684		3UTR	3UTR	CDIF630_01959	-0.366645	5.54189	4.39319	0.0556595	0.285182	hypothetical protein
5utr_1315	5utr_1315		5UTR	5UTR	CDIF630_03612	-0.366623	2.10654	1.38319	0.26009	0.567174	hypothetical protein
3UTR_820	3UTR_820		3UTR	3UTR	CDIF630_02262	-0.36607	3.57809	1.6792	0.216971	0.531741	transcriptional regulator, MerR family
bglG4	CDIF630_03423	CD630_31380	gene	protein_coding		-0.365857	7.05336	4.87171	0.0453608	0.260579	transcription antiterminator, PTS operon regulator, bglG4
5utr_463	5utr_463		5UTR	5UTR	CDIF630_01375	-0.365546	3.58133	0.915662	0.355613	0.657204	uncharacterized protein, YceG-like
CDIF630_00732	CDIF630_00732	CD630_06200	gene	protein_coding		-0.365464	3.03917	1.70239	0.214004	0.529794	hypothetical protein
CDIF630_00302	CDIF630_00302	CD630_01810	gene	protein_coding		-0.365281	1.16258	0.828506	0.378834	0.67241	putative membrane-associated metalloprotease, M56 family
CDIF630_02494	CDIF630_02494	CD630_22600	gene	protein_coding		-0.365213	5.98854	2.5483	0.133787	0.426582	transporter, major facilitator superfamily (MFS)
CDIF630_03530	CDIF630_03530	CD630_32340	gene	protein_coding		-0.3652	4.58041	2.93517	0.109765	0.386943	putative S-adenosyl-L-methionine-dependent methyltransferase
3UTR_1228	3UTR_1228		3UTR	3UTR	CDIF630_03090	-0.36507	1.41347	0.43295	0.521722	0.781493	putative oxidoreductase (fad-binding domain)
CDIF630_00434	CDIF630_00434	CD630_03090	gene	protein_coding		-0.36459	6.28055	3.04866	0.103743	0.381293	putative hydrolase, HAD superfamily, subfamily IB
iscR	CDIF630_01431	CD630_12780	gene	protein_coding		-0.364513	6.94276	2.58895	0.130977	0.422902	transcriptional regulator of cysteine biosynthesis
CDIF630_00767	CDIF630_00767		gene	protein_coding		-0.364243	1.05539	1.13956	0.304655	0.60881	hypothetical protein
CDIF630_03975	CDIF630_03975	CD630_36510	gene	protein_coding		-0.364112	5.2541	3.44165	0.0857674	0.349116	putative metallo-beta-lactamase-like hydrolase
5utr_697	5utr_697		5UTR	5UTR	CDIF630_01927	-0.363862	0.650456	0.710427	0.414137	0.701695	transcriptional regulator, HTH-type
CDIF630_02419	CDIF630_02419	CD630_21870	gene	protein_coding		-0.363693	5.32469	2.38078	0.146185	0.442688	putative phage-related cell wall hydrolase
CDIF630_00896	CDIF630_00896	CD630_07780	gene	protein_coding		-0.36356	1.80884	1.05148	0.323375	0.625506	hypothetical protein
5utr_203	5utr_203		5UTR	5UTR	CDIF630_00568	-0.363334	3.47492	1.14184	0.304191	0.60881	putative cell wall binding protein cwp27
3UTR_1401	3UTR_1401		3UTR	3UTR	CDIF630_03528	-0.363184	0.14797	1.31726	0.271221	0.580681	uncharacterized protein, serine dehydratase-like (alpha subunit)
5utr_202	5utr_202		5UTR	5UTR	CDIF630_00566	-0.363161	1.76164	1.31455	0.271693	0.580902	hypothetical protein
bdhA	CDIF630_02933	CD630_26790	gene	protein_coding		-0.36312	1.83744	1.25981	0.281454	0.588697	3-hydroxybutyrate dehydrogenase
CDIF630_01119	CDIF630_01119	CD630_09840	gene	protein_coding		-0.362964	5.94604	2.6024	0.130063	0.421667	putative membrane protein
cdsA	CDIF630_02365	CD630_21350	gene	protein_coding		-0.361817	7.95437	3.40858	0.0871265	0.35075	phosphatidate cytidylyltransferase CdsA
CDIF630_00954	CDIF630_00954	CD630_08350	gene	protein_coding		-0.361522	4.05513	1.93634	0.186803	0.495891	transcriptional regulator, MarR family
3UTR_1120	3UTR_1120		3UTR	3UTR	CDIF630_02867	-0.361349	1.76383	1.50473	0.241125	0.552885	uncharacterized protein, DegV family
bglF3	CDIF630_03400	CD630_31160	gene	protein_coding		-0.360796	3.7918	2.85325	0.114378	0.396549	PTS system, beta-glucoside-specific IIABC component, bglF3
5utr_703	5utr_703		5UTR	5UTR	CDIF630_01947	-0.360358	0.424585	0.491415	0.495326	0.762377	transcriptional regulator, TetR family
hisD	CDIF630_01753	CD630_15820	gene	protein_coding		-0.359792	4.73494	4.39964	0.0555032	0.284998	histidinol dehydrogenase (HDH)
5utr_428	5utr_428		5UTR	5UTR	CDIF630_01269	-0.359669	13.8743	0.861067	0.369902	0.666378	hypothetical protein
CDIF630_02183	CDIF630_02183	CD630_19780	gene	protein_coding		-0.359582	4.92504	3.88407	0.0698263	0.316691	ABC-type transport system, ATP-binding protein
CDIF630nc_036	CDIF630nc_036		ncRNA	ncRNA		-0.359539	13.8706	0.859719	0.370265	0.666686
CDIF630_02949	CDIF630_02949	CD630_26940	gene	protein_coding		-0.359429	5.93868	4.41469	0.0551408	0.284334	hypothetical protein
3UTR_1412	3UTR_1412		3UTR	3UTR	CDIF630_03549	-0.359383	3.79578	1.32059	0.270644	0.580223	TSCPD domain protein
3UTR_213	3UTR_213		3UTR	3UTR	CDIF630_00777	-0.358837	3.29425	1.9935	0.180841	0.488486	negative regulator of toxin gene expression
3UTR_711	3UTR_711		3UTR	3UTR	CDIF630_02012	-0.358805	1.98084	2.00583	0.179587	0.48648	LytTR DNA-binding domain protein
3UTR_517	3UTR_517		3UTR	3UTR	CDIF630_01586	-0.358669	2.78856	1.22665	0.287601	0.59345	hypothetical protein
CDIF630_03153	CDIF630_03153	CD630_28850	gene	protein_coding		-0.358234	3.0776	2.609	0.129618	0.421626	transcriptional regulator, GntR family
5utr_1063	5utr_1063		5UTR	5UTR	CDIF630_02868	-0.357925	2.49614	1.3792	0.260745	0.56779	transcriptional regulator, TetR family
CDIF630_01591	CDIF630_01591	CD630_14280	gene	protein_coding		-0.357751	1.47771	2.67227	0.125442	0.417112	transcriptional regulator, hxlR family
CDIF630_02650	CDIF630_02650	CD630_24080	gene	protein_coding		-0.357681	5.10147	2.4358	0.141961	0.437438	putative multidrug efflux pump
CDIF630_01635	CDIF630_01635	CD630_14710	gene	protein_coding		-0.357222	5.80208	3.48477	0.0840335	0.346871	putative membrane protein
CDIF630_01469	CDIF630_01469		gene	protein_coding		-0.357213	4.23618	1.9573	0.184588	0.492585	putative RNA-binding protein
3UTR_817	3UTR_817		3UTR	3UTR	CDIF630_02249	-0.35712	3.90483	2.29022	0.153484	0.451706	putative aspartate racemase RacX
CDIF630_01600	CDIF630_01600	CD630_14360	gene	protein_coding		-0.356912	5.98309	3.60583	0.079387	0.336718	putative hydrolase
5utr_223	5utr_223		5UTR	5UTR	CDIF630_00632	-0.356728	2.77306	1.72005	0.211779	0.527712	two-component sensor histidine kinase
5utr_432	5utr_432		5UTR	5UTR	CDIF630_01275	-0.356452	1.49245	1.40181	0.257058	0.564066	DNA polymerase I (POLI)
5utr_63	5utr_63		5UTR	5UTR	CDIF630_00118	-0.356075	2.74445	1.8176	0.200014	0.513298	thymidylate synthase (FAD)
CDIF630_03290	CDIF630_03290	CD630_30050	gene	protein_coding		-0.354747	6.89924	1.91304	0.189305	0.499487	transcriptional regulator, IclR family
5utr_347	5utr_347		5UTR	5UTR	CDIF630_00971	-0.354512	1.74165	1.07046	0.319206	0.621895	transcriptional regulator, MarR family
5utr_1249	5utr_1249		5UTR	5UTR	CDIF630_03433	-0.354467	1.00885	0.820225	0.381157	0.67416	hypothetical protein
5utr_741	5utr_741		5UTR	5UTR	CDIF630_02033	-0.354406	1.70033	0.902895	0.35888	0.659339	putative cation (Mg2+ and Co2+) transport-related, membrane protein
3UTR_795	3UTR_795		3UTR	3UTR	CDIF630_02217	-0.354304	4.22987	3.84812	0.0709807	0.319145	flavodoxin
phoU	CDIF630_03558	CD630_32600	gene	protein_coding		-0.354056	0.695734	1.16798	0.29894	0.605611	phosphate uptake regulator, PhoU
CDIF630_00827	CDIF630_00827	CD630_07120	gene	protein_coding		-0.353783	4.94391	2.99359	0.106613	0.383591	hypothetical protein
CDIF630_03758	CDIF630_03758	CD630_34470	gene	protein_coding		-0.353635	1.09131	1.75444	0.207531	0.522666	transcription antiterminator, PTS operon regulator
5utr_1156	5utr_1156		5UTR	5UTR	CDIF630_03066	-0.353609	5.69053	0.814348	0.382819	0.676118	preprotein translocase, yajc subunit
CDIF630_00080	CDIF630_00080	CD630_t0450	gene	tRNA		-0.353428	9.20388	0.905993	0.358083	0.658762	tRNA-Val
CDIF630_02537	CDIF630_02537	CD630_23000	gene	protein_coding		-0.353389	3.77354	2.29489	0.153096	0.451706	hypothetical protein
CDIF630_02646	CDIF630_02646	CD630_24040	gene	protein_coding		-0.353232	5.54556	3.89338	0.0695311	0.316263	DNA topoisomerase type IA
3UTR_695	3UTR_695		3UTR	3UTR	CDIF630_01984	-0.353052	1.33674	1.4322	0.252211	0.561032	argininosuccinate synthase
CDIF630_01671	CDIF630_01671	CD630_15060	gene	protein_coding		-0.353004	8.37596	1.45278	0.248997	0.558312	putative drug / sodium antiporter, MATE family
CDIF630_03260	CDIF630_03260	CD630_29760	gene	protein_coding		-0.352974	5.41865	3.16265	0.0980939	0.370968	putative CRISPR-associated Cas1 family protein
5utr_321	5utr_321		5UTR	5UTR	CDIF630_00906	-0.352765	3.6706	1.15692	0.301146	0.606571	putative metal-binding protein
3UTR_769	3UTR_769		3UTR	3UTR	CDIF630_02163	-0.352681	2.31173	1.27188	0.279261	0.587426	putative 4Fe-4S binding protein, putative ferredoxin, putative dehydrogenase, putative reductase
yclP	CDIF630_01826	CD630_16490	gene	protein_coding		-0.352552	0.0251323	0.703208	0.416459	0.703331	putative ABC transporter ATP-binding protein YclP
CDIF630_01711	CDIF630_01711	CD630_15430	gene	protein_coding		-0.352399	2.57331	0.888274	0.362677	0.663145	putative FMN-dependent NADH-azoreductase
CDIF630_02245	CDIF630_02245	CD630_20240	gene	protein_coding		-0.35237	3.38539	1.71176	0.212819	0.529357	ABC-type transport system, multidrug-family ATP-binding protein
CDIF630_02146	CDIF630_02146	CD630_19410	gene	protein_coding		-0.351802	4.23934	3.0056	0.105979	0.382666	uncharacterized protein
xynB	CDIF630_03351	CD630_30680	gene	protein_coding		-0.351725	4.8132	0.998348	0.335464	0.638875	PTS system, xyloside-specific IIB component
3UTR_97	3UTR_97		3UTR	3UTR	CDIF630_00429	-0.351629	1.82174	0.513392	0.486011	0.756059	class I glutamine amidotransferase-like protein
CDIF630_00768	CDIF630_00768	CD630_06550	gene	protein_coding		-0.35117	2.89551	1.65215	0.220501	0.534588	putative beta-lactamase-like protein
3UTR_1474	3UTR_1474		3UTR	3UTR	CDIF630_03701	-0.35053	1.73808	0.700282	0.417406	0.704345	DNA polymerase III DnaE subunit alpha
3UTR_1314	3UTR_1314		3UTR	3UTR	CDIF630_03327	-0.350475	3.71394	3.11688	0.100316	0.374899	uncharacterized protein, transglutaminase-like
bglC	CDIF630_00936	CD630_08180	gene	protein_coding		-0.350169	4.95048	4.05679	0.0645839	0.303434	6-phospho-beta-glucosidase
3UTR_865	3UTR_865		3UTR	3UTR	CDIF630_02345	-0.349998	6.45086	2.46555	0.139741	0.434183	hypothetical protein
CDIF630_01936	CDIF630_01936	CD630_17440	gene	protein_coding		-0.349773	2.50484	1.60112	0.227369	0.539647	two-component sensor histidine kinase
CDIF630_00733	CDIF630_00733	CD630_06210	gene	protein_coding		-0.349659	2.10573	1.19029	0.294556	0.600843	hypothetical protein
CDIF630_03624	CDIF630_03624	CD630_33220	gene	protein_coding		-0.349392	4.47354	4.09894	0.0633766	0.301076	prenyltransferase-like protein
CDIF630_02379	CDIF630_02379	CD630_21490	gene	protein_coding		-0.349244	7.54624	3.66081	0.0773788	0.334001	putative vancomycin resistance protein, vanW family
3UTR_839	3UTR_839		3UTR	3UTR	CDIF630_02290	-0.349037	1.25884	0.688768	0.421166	0.706851	hypothetical protein
CDIF630_01866	CDIF630_01866	CD630_16810	gene	protein_coding		-0.348754	2.46725	1.98422	0.181792	0.489726	transcriptional regulator, TetR family
CDIF630_03485	CDIF630_03485	CD630_31930	gene	protein_coding		-0.34862	0.921361	0.79697	0.387798	0.680965	putative phage-related protein
5utr_360	5utr_360		5UTR	5UTR	CDIF630_01015	-0.348291	0.914013	1.42739	0.25297	0.561582	metallo-beta-lactamase superfamily exported protein
5utr_676	5utr_676		5UTR	5UTR	CDIF630_01867	-0.347593	8.66965	1.51962	0.238929	0.550992	inosine / uridine-preferring nucleoside hydrolase
CDIF630_01631	CDIF630_01631	CD630_14670	gene	protein_coding		-0.346858	3.80513	3.17949	0.0972912	0.369694	ABC-type transport system, permease protein
CDIF630_03502	CDIF630_03502	CD630_32080	gene	protein_coding		-0.346574	3.65883	0.923016	0.35375	0.655054	transcriptional regulator, MarR family
CDIF630_01743	CDIF630_01743	CD630_15740	gene	protein_coding		-0.346268	4.16732	2.03644	0.176521	0.481815	putative N-acetyltransferase
bglF2	CDIF630_03380	CD630_30970	gene	protein_coding		-0.346034	2.27287	2.07801	0.172462	0.475912	PTS system, beta-glucoside-specific IIABC component, bglF2
5utr_57	5utr_57		5UTR	5UTR	CDIF630_00108	-0.345683	1.92498	1.12618	0.3074	0.611365	putative lipoate-protein ligase
ychF	CDIF630_02916	CD630_26620	gene	protein_coding		-0.345568	5.69131	2.3578	0.147995	0.445108	ribosome-binding ATPase YchF
CDIF630_03937	CDIF630_03937	CD630_36140	gene	protein_coding		-0.345355	5.42223	3.25792	0.0936572	0.363468	hypothetical protein
3UTR_728	3UTR_728		3UTR	3UTR	CDIF630_02071	-0.345023	5.33924	3.43232	0.0861481	0.34956	putative conjugative transposon protein
celC	CDIF630_03148	CD630_28800	gene	protein_coding		-0.344587	6.07463	2.69578	0.123933	0.414355	PTS system, cellobiose-specific IIA component
3UTR_1388	3UTR_1388		3UTR	3UTR	CDIF630_03501	-0.344363	5.65835	1.26423	0.280648	0.587426	putative multi antimicrobial extrusion protein, MatE family
CDIF630_02529	CDIF630_02529	CD630_22940	gene	protein_coding		-0.344233	2.01785	1.27438	0.27881	0.587401	hypothetical protein
5utr_679	5utr_679		5UTR	5UTR	CDIF630_01879	-0.34414	3.3238	1.48371	0.244269	0.554289	hypothetical protein
5utr_149	5utr_149		5UTR	5UTR	CDIF630_00326	-0.344052	3.76948	0.86562	0.368678	0.666045	putative signaling protein
CDIF630_02015	CDIF630_02015	CD630_18150	gene	protein_coding		-0.343719	4.10741	2.96626	0.108073	0.38566	hypothetical protein
CDIF630_02507	CDIF630_02507	CD630_22730	gene	protein_coding		-0.34347	4.6661	1.89443	0.191334	0.502198	putative sporulation integral membrane protein
CDIF630_01852	CDIF630_01852	CD630_16671	gene	protein_coding		-0.343342	4.07653	1.88173	0.192735	0.503524	hypothetical protein
CDIF630_02294	CDIF630_02294	CD630_20710	gene	protein_coding		-0.3431	6.02568	1.48778	0.243657	0.553517	putative selenium-dependent hydroxylase accessory protein
3UTR_129	3UTR_129		3UTR	3UTR	CDIF630_00565	-0.342849	4.73798	0.865532	0.368701	0.666045	putative recombinase
CDIF630_00906	CDIF630_00906	CD630_07870	gene	protein_coding		-0.342714	5.92224	2.14008	0.16662	0.471464	putative metal-binding protein
3UTR_667	3UTR_667		3UTR	3UTR	CDIF630_01926	-0.342639	2.97515	2.65307	0.126691	0.418781	pyrimidine 5'-nucleotidase
cotE	CDIF630_01597	CD630_14330	gene	protein_coding		-0.34258	0.433601	1.30782	0.272868	0.580916	peroxiredoxin
CDIF630_02442	CDIF630_02442	CD630_22090	gene	protein_coding		-0.342578	4.06196	4.51686	0.052753	0.278511	putative GTP-binding protein, HflX type
3UTR_1546	3UTR_1546		3UTR	3UTR	CDIF630_03904	-0.342574	4.0334	3.4923	0.0837352	0.346595
5utr_1090	5utr_1090		5UTR	5UTR	CDIF630_02939	-0.342352	3.52189	0.934422	0.35089	0.653829	putative sporulation stage II, protein E
CDIF630_01788	CDIF630_01788	CD630_16120	gene	protein_coding		-0.341676	4.55995	3.81029	0.0722203	0.321596	putative amidohydrolase
5utr_578	5utr_578		5UTR	5UTR	CDIF630_01640	-0.341317	2.74202	0.905597	0.358185	0.658762	putative signaling protein
3UTR_151	3UTR_151		3UTR	3UTR	CDIF630_00623	-0.340876	3.08255	1.51331	0.239856	0.551272	PTS system, ribitol-specific IID component
CDIF630_01159	CDIF630_01159	CD630_10230	gene	protein_coding		-0.340766	1.05581	2.47008	0.139406	0.433698	putative transcriptional regulator, HTH
5utr_910	5utr_910		5UTR	5UTR	CDIF630_02461	-0.340263	4.82486	1.46279	0.247453	0.556748	uncharacterized protein
CDIF630_03137	CDIF630_03137	CD630_28690	gene	protein_coding		-0.340098	3.6499	1.85654	0.195553	0.506973	transcriptional regulator, sigma-54-dependent
5utr_928	5utr_928		5UTR	5UTR	CDIF630_02507	-0.339893	0.0770416	0.753148	0.400801	0.691643	putative sporulation integral membrane protein
CDIF630nc_094	CDIF630nc_094		ncRNA	ncRNA		-0.339769	9.6312	2.09468	0.170868	0.475912
5utr_720	5utr_720		5UTR	5UTR	CDIF630_01991	-0.33937	2.43957	1.15501	0.30153	0.607093	L-threonine 3-dehydrogenase
CDIF630_01947	CDIF630_01947	CD630_17520	gene	protein_coding		-0.338549	4.29383	3.00669	0.105921	0.382666	transcriptional regulator, TetR family
CDIF630_00339	CDIF630_00339	CD630_02170	gene	protein_coding		-0.337868	3.02573	2.038	0.176366	0.481815	putative nitroreductase-like oxidoreductase
appB	CDIF630_02927	CD630_26730	gene	protein_coding		-0.33737	7.28006	2.33108	0.150136	0.448128	ABC-type transport system, oligopeptide-family permease protein
5utr_674	5utr_674		5UTR	5UTR	CDIF630_01860	-0.337243	3.35506	0.938104	0.349974	0.65312	transcriptional regulator, hxlR family
yqeB	CDIF630_03789	CD630_34780	gene	protein_coding		-0.336778	1.65024	1.56456	0.232461	0.544941	selenium-dependent molybdenum hydroxylase system protein
gntP	CDIF630_03077	CD630_28120	gene	protein_coding		-0.336475	-0.199953	1.19186	0.294252	0.600761	putative gluconate permease
3UTR_1283	3UTR_1283		3UTR	3UTR	CDIF630_03258	-0.336001	5.02402	1.82193	0.199511	0.513089	putative acetyltransferase
CDIF630_02357	CDIF630_02357	CD630_21260	gene	protein_coding		-0.335772	4.95105	1.43526	0.25173	0.560281	putative membrane protein
5utr_404	5utr_404		5UTR	5UTR	CDIF630_01187	-0.335708	3.83013	2.94601	0.109171	0.386613	putative cell wall-binding protein cwp18
CDIF630_01795	CDIF630_01795	CD630_16190	gene	protein_coding		-0.335699	4.9413	2.21591	0.159816	0.460726	ABC-type transport system, multidrug-family permease
5utr_867	5utr_867		5UTR	5UTR	CDIF630_02354	-0.335421	4.88768	1.42253	0.25374	0.561582	hypothetical protein
rpsT	CDIF630_02719	CD630_24730	gene	protein_coding		-0.335252	8.56998	1.03342	0.327413	0.630316	30S ribosomal protein S20
3UTR_1288	3UTR_1288		3UTR	3UTR	CDIF630_03277	-0.33521	2.07692	0.333172	0.573396	0.814089	regulatory factor, effector binding protein
3UTR_1227	3UTR_1227		3UTR	3UTR	CDIF630_03089	-0.334571	3.89399	0.833168	0.377535	0.672039	putative flavodoxin
5utr_71	5utr_71		5UTR	5UTR	CDIF630_00138	-0.334565	8.97262	1.72801	0.210785	0.526467	30S ribosomal protein S10
CDIF630_03843	CDIF630_03843	CD630_35290	gene	protein_coding		-0.334221	1.09321	1.31606	0.271429	0.580681	ABC-type transport system, iron-family permease
CDIF630_02159	CDIF630_02159	CD630_19540	gene	protein_coding		-0.333552	4.35564	2.73004	0.121773	0.411059	ABC-type transport system, permease
CDIF630_00310	CDIF630_00310	CD630_01890	gene	protein_coding		-0.333496	3.23094	1.36237	0.263537	0.570809	transcriptional regulator, LysR family
5utr_615	5utr_615		5UTR	5UTR	CDIF630_01713	-0.333468	2.52445	0.750636	0.401567	0.691817	hypothetical protein
gtcA	CDIF630_03051	CD630_27880	gene	protein_coding		-0.33343	3.93449	1.41402	0.255095	0.563091	putative cell wall teichoic acid glycosylation protein
bglG2	CDIF630_03401	CD630_31170	gene	protein_coding		-0.333168	2.71093	1.49241	0.242962	0.553098	transcription antiterminator, PTS operon regulator, bglG2
CDIF630_03065	CDIF630_03065	CD630_28000	gene	protein_coding		-0.333099	2.42065	1.42526	0.253308	0.561582	putative membrane protein
CDIF630_03637	CDIF630_03637	CD630_33340	gene	protein_coding		-0.333019	6.71745	1.45541	0.248591	0.557866	putative transcriptional regulator
maa2	CDIF630_01851	CD630_16670	gene	protein_coding		-0.332984	3.19434	1.17333	0.29788	0.604991	putative maltose O-acetyltransferase
3UTR_840	3UTR_840		3UTR	3UTR	CDIF630_02291	-0.332621	5.29255	5.03524	0.042371	0.252692	ABC-type transport system, ATP-binding protein
5utr_967	5utr_967		5UTR	5UTR	CDIF630_02633	-0.332597	4.67813	0.64701	0.435264	0.718757	putative tRNA-binding protein
3UTR_813	3UTR_813		3UTR	3UTR	CDIF630_02240	-0.332337	1.53911	1.10692	0.31141	0.614203	transporter drug resistance, major facilitator superfamily (MFS)
CDIF630_03927	CDIF630_03927	CD630_36050	gene	protein_coding		-0.332226	4.64072	2.29561	0.153036	0.451706	putative phosphatase
5utr_1389	5utr_1389		5UTR	5UTR	CDIF630_03831	-0.332077	2.20756	1.20135	0.292418	0.598484
hisK	CDIF630_00853	CD630_07370	gene	protein_coding		-0.331884	5.10619	2.26335	0.155737	0.455259	histidinol-phosphatase
pcp	CDIF630_01861	CD630_16760	gene	protein_coding		-0.331578	3.54119	1.87636	0.193331	0.504174	pyrrolidone-carboxylate peptidase
CDIF630_02476	CDIF630_02476	CD630_22430	gene	protein_coding		-0.331532	4.91207	2.50486	0.136872	0.431485	putative membrane protein
CDIF630_00821	CDIF630_00821	CD630_07060	gene	protein_coding		-0.331516	4.73766	1.80668	0.201288	0.515051	putative nitroreductase-like oxidoreductase
3UTR_608	3UTR_608		3UTR	3UTR	CDIF630_01797	-0.331296	2.21261	1.70443	0.213745	0.529794	putative mechanosensitive ion channel protein, MscS family
5utr_616	5utr_616		5UTR	5UTR	CDIF630_01714	-0.331077	4.64101	1.71937	0.211864	0.527712	putative channel-forming hemolysin
CDIF630_01018	CDIF630_01018	CD630_08980	gene	protein_coding		-0.330703	7.16187	3.18151	0.0971957	0.369562	hypothetical protein
5utr_1267	5utr_1267		5UTR	5UTR	CDIF630_03484	-0.3296	2.9929	1.56527	0.232361	0.544917	putative cell surface peptidase, M4 family-cwp20
3UTR_300	3UTR_300		3UTR	3UTR	CDIF630_01006	-0.329376	4.96228	0.824461	0.379966	0.673029	amylopullulanase
CDIF630_01596	CDIF630_01596	CD630_14320	gene	protein_coding		-0.329085	2.01004	0.636618	0.43889	0.722592	putative ribonuclease
CDIF630_02899	CDIF630_02899	CD630_26450	gene	protein_coding		-0.328964	3.43038	2.8003	0.117486	0.402935	ABC-type transport system, sugar-family extracellular solute-binding protein
3UTR_902	3UTR_902		3UTR	3UTR	CDIF630_02412	-0.328791	1.64226	1.50903	0.240488	0.551868	putative DEAD-like helicase
3UTR_130	3UTR_130		3UTR	3UTR	CDIF630_00565	-0.328008	5.13859	1.56942	0.231776	0.544343	putative recombinase
3UTR_816	3UTR_816		3UTR	3UTR	CDIF630_02249	-0.32785	3.81254	1.94622	0.185754	0.494315	putative aspartate racemase RacX
CDIF630_01418	CDIF630_01418	CD630_12650	gene	protein_coding		-0.327723	6.946	2.30387	0.152355	0.451706	transcriptional regulator, CarD family
5utr_241	5utr_241		5UTR	5UTR	CDIF630_00673	-0.3273	4.8975	1.09486	0.313959	0.616801	endonuclease IV
CDIF630_02210	CDIF630_02210	CD630_19940	gene	protein_coding		-0.326929	2.71358	2.97421	0.107646	0.385263	putative membrane protein, SdpI family
3UTR_175	3UTR_175		3UTR	3UTR	CDIF630_00680	-0.326587	6.69177	2.85945	0.11402	0.395534	uncharacterized protein, DegV family
CDIF630_01539	CDIF630_01539	CD630_13790	gene	protein_coding		-0.326557	5.5253	1.61178	0.225911	0.538393	transcriptional regulator, phage-type
5utr_472	5utr_472		5UTR	5UTR	CDIF630_01404	-0.326017	4.173	2.43309	0.142166	0.437626	putative DNA-binding regulator
3UTR_1319	3UTR_1319		3UTR	3UTR	CDIF630_03338	-0.324379	1.75905	0.698848	0.417872	0.704545	ABC-type transport system, permease
3UTR_1064	3UTR_1064		3UTR	3UTR	CDIF630_02750	-0.324108	3.43341	1.63532	0.222736	0.537017	putative histidinol-phosphate aminotransferase
cobD1	CDIF630_02947	CD630_26920	gene	protein_coding		-0.323851	4.91234	1.68159	0.216663	0.531627	threonine-phosphate decarboxylase
CDIF630nc_017	CDIF630nc_017		ncRNA	ncRNA		-0.323718	8.62271	1.57071	0.231594	0.544343
CDIF630_00943	CDIF630_00943	CD630_08240	gene	protein_coding		-0.323629	4.51311	1.72336	0.211365	0.52733	ABC-type transport system, multidrug-family permease
5utr_313	5utr_313		5UTR	5UTR	CDIF630_00879	-0.323516	4.1606	1.39982	0.25738	0.564292	DEAD-box ATP-dependent RNA helicase CshA
aroA	CDIF630_02036	CD630_18340	gene	protein_coding		-0.323152	3.1323	1.72752	0.210846	0.526467	3-phosphoshikimate 1-carboxyvinyltransferase
3UTR_1583	3UTR_1583		3UTR	3UTR	CDIF630_03985	-0.323124	6.83939	2.71799	0.122527	0.411689
5utr_1136	5utr_1136		5UTR	5UTR	CDIF630_03026	-0.32293	3.6235	0.701149	0.417125	0.704065	putative lipoprotein
5utr_1009	5utr_1009		5UTR	5UTR	CDIF630_02743	-0.322893	2.74794	1.61268	0.225789	0.538393	selenide, water dikinase
cspBA	CDIF630_02482	CD630_22470	gene	protein_coding		-0.322643	1.30901	0.422611	0.526658	0.784439	subtilisin-like serine germination related protease
yjjG	CDIF630_01926	CD630_17350	gene	protein_coding		-0.322611	3.99765	1.22166	0.288543	0.593744	pyrimidine 5'-nucleotidase
CDIF630_00590	CDIF630_00590	CD630_04620	gene	protein_coding		-0.322436	2.56847	1.29751	0.274681	0.582526	two-component response regulator
CDIF630_00806	CDIF630_00806	CD630_06930	gene	protein_coding		-0.322338	2.55731	1.40621	0.256348	0.563752	transcriptional regulator, MerR family
CDIF630_01404	CDIF630_01404	CD630_12511	gene	protein_coding		-0.321871	6.02219	3.46635	0.084769	0.348158	putative DNA-binding regulator
rs_55	rs_55		Riboswitch	Riboswitch	CDIF630_02633	-0.321579	4.58501	0.580453	0.459374	0.739146	putative tRNA-binding protein
5utr_331	5utr_331		5UTR	5UTR	CDIF630_00929	-0.321573	2.41273	1.26531	0.280452	0.587426	putative signaling protein
5utr_896	5utr_896		5UTR	5UTR	CDIF630_02413	-0.321483	7.24396	0.863834	0.369157	0.666378	putative alpha / beta hydrolase
spoIIP	CDIF630_02715	CD630_24690	gene	protein_coding		-0.32136	0.766577	0.50096	0.491242	0.759852	stage II sporulation protein P
5utr_790	5utr_790		5UTR	5UTR	CDIF630_02189	-0.320795	3.41207	0.898782	0.359942	0.660598	hypothetical protein
5utr_1143	5utr_1143		5UTR	5UTR	CDIF630_03049	-0.319929	1.06734	0.79163	0.389348	0.682127	putative cell surface protein cwp5
CDIF630_02071	CDIF630_02071	CD630_18680	gene	protein_coding		-0.31989	6.31022	2.10364	0.170018	0.475912	putative conjugative transposon protein
CDIF630_02796	CDIF630_02796	CD630_25440	gene	protein_coding		-0.319267	2.95075	1.44586	0.250071	0.559109	hypothetical protein
3UTR_1370	3UTR_1370		3UTR	3UTR	CDIF630_03455	-0.318811	3.51707	2.05678	0.17452	0.478713	ribonuclease R
5utr_487	5utr_487		5UTR	5UTR	CDIF630_01442	-0.318481	1.70382	1.81095	0.200788	0.514418	putative membrane protein
appC	CDIF630_02928	CD630_26740	gene	protein_coding		-0.318283	7.63009	1.46402	0.247266	0.556748	ABC-type transport system, oligopeptide-family permease protein
yjgF	CDIF630_02762	CD630_25130	gene	protein_coding		-0.318191	11.4166	0.985213	0.338553	0.641064	2-iminobutanoate / 2-iminopropanoate deaminase
CDIF630_01132	CDIF630_01132	CD630_09960	gene	protein_coding		-0.317841	3.72516	2.25726	0.156252	0.455674	uncharacterized protein, UCP033563-like
CDIF630_02486	CDIF630_02486	CD630_22510	gene	protein_coding		-0.317711	10.0284	1.35806	0.264258	0.571357	hypothetical protein
5utr_622	5utr_622		5UTR	5UTR	CDIF630_01737	-0.317559	4.20483	1.01142	0.332431	0.635759	uncharacterized protein YyaL
CDIF630_00405	CDIF630_00405	CD630_02810	gene	protein_coding		-0.31738	1.61868	1.10321	0.31219	0.614203	hypothetical protein
3UTR_1571	3UTR_1571		3UTR	3UTR	CDIF630_03948	-0.317309	4.25995	3.50296	0.0833147	0.345915
chrA	CDIF630_03603	CD630_33020	gene	protein_coding		-0.316031	6.11187	1.49333	0.242824	0.553098	chromate transport protein ChrA
5utr_1317	5utr_1317		5UTR	5UTR	CDIF630_03621	-0.3158	3.27416	0.954249	0.345997	0.649478	putative membrane protein
3UTR_1363	3UTR_1363		3UTR	3UTR	CDIF630_03443	-0.315617	3.66568	1.92274	0.188258	0.498257	phage integrase
dnaD	CDIF630_03977	CD630_36530	gene	protein_coding		-0.315341	4.74857	2.59972	0.130244	0.421807	DNA replication protein DnaD / DnaB
5utr_52	5utr_52		5UTR	5UTR	CDIF630_00085	-0.315219	1.96551	1.64477	0.221477	0.535252	transcriptional regulator CtsR
3UTR_17	3UTR_17		3UTR	3UTR	CDIF630_00101	-0.314543	3.78586	1.1136	0.31001	0.613495	acetoin dehydrogenase E3 component (dihydrolipoamide dehydrogenase)
5utr_1082	5utr_1082		5UTR	5UTR	CDIF630_02919	-0.314148	2.41333	0.80955	0.384184	0.677368	transcriptional regulator, AraC family
5utr_764	5utr_764		5UTR	5UTR	CDIF630_02112	-0.313989	4.04646	0.182172	0.676311	0.870011	ethanolamine carboxysome structural protein
CDIF630_03621	CDIF630_03621	CD630_33190	gene	protein_coding		-0.313457	7.29075	1.86464	0.194641	0.505955	putative membrane protein
3UTR_305	3UTR_305		3UTR	3UTR	CDIF630_01018	-0.313446	5.05472	2.14385	0.166273	0.471464	hypothetical protein
3UTR_785	3UTR_785		3UTR	3UTR	CDIF630_02205	-0.313339	7.32317	0.214188	0.650952	0.854528	major cold shock protein CspC
cotB	CDIF630_01676	CD630_15110	gene	protein_coding		-0.313278	2.27776	1.63699	0.222513	0.537017	spore coat protein
CDIF630_03947	CDIF630_03947	CD630_36240	gene	protein_coding		-0.312786	2.2366	1.06973	0.319365	0.621895	ABC-type transport system, permease
5utr_145	5utr_145		5UTR	5UTR	CDIF630_00317	-0.312562	-0.109459	0.471787	0.503915	0.768224	Ni2+ carrier LarC
3UTR_210	3UTR_210		3UTR	3UTR	CDIF630_00768	-0.312557	4.19018	2.21253	0.160112	0.460803	putative beta-lactamase-like protein
3UTR_99	3UTR_99		3UTR	3UTR	CDIF630_00434	-0.312091	3.78702	2.53064	0.13503	0.429189	putative hydrolase, HAD superfamily, subfamily IB
3UTR_1556	3UTR_1556		3UTR	3UTR	CDIF630_03925	-0.312069	3.38812	1.62498	0.224123	0.538232
CDIF630_01193	CDIF630_01193	CD630_10530	gene	protein_coding		-0.310688	7.16274	1.82069	0.199655	0.513116	YbaK / aminoacyl-tRNA synthetase-associated protein
CDIF630_00187	CDIF630_00187	CD630_t0530	gene	tRNA		-0.310395	9.91335	0.336888	0.571292	0.813411	tRNA-Gly
mutS	CDIF630_02182	CD630_19770	gene	protein_coding		-0.310151	7.0981	0.910237	0.356996	0.658584	DNA mismatch repair protein MutS
CDIF630_03929	CDIF630_03929	CD630_36060	gene	protein_coding		-0.310038	2.16001	1.79281	0.202922	0.516034	putative deacetylase
CDIF630_01929	CDIF630_01929	CD630_17380	gene	protein_coding		-0.309955	5.78482	3.43106	0.0861999	0.34956	two-component sensor histidine kinase
CDIF630_02367	CDIF630_02367	CD630_21361	gene	protein_coding		-0.309128	6.7477	2.58524	0.13123	0.422902	hypothetical protein
CDIF630_01359	CDIF630_01359	CD630_12100	gene	protein_coding		-0.30902	3.61871	2.73315	0.121579	0.410995	hypothetical protein
3UTR_1513	3UTR_1513		3UTR	3UTR	CDIF630nc_107	-0.308746	2.52641	2.0826	0.172021	0.475912
rs_74	rs_74		Riboswitch	Riboswitch	CDIF630_03600	-0.308714	6.58828	2.35361	0.148329	0.445351	transporter, major facilitator superfamily (MFS)
3UTR_1171	3UTR_1171		3UTR	3UTR	CDIF630_02969	-0.308521	5.91465	0.21232	0.652366	0.855274	hypothetical protein
CDIF630_03088	CDIF630_03088	CD630_28230	gene	protein_coding		-0.308281	4.37856	1.57291	0.231284	0.544343	hypothetical protein
5utr_909	5utr_909		5UTR	5UTR	CDIF630_02458	-0.308237	2.56439	1.03495	0.327069	0.629854	transposon-like integrase (N-terminal component)
dnaI	CDIF630_03978	CD630_36540	gene	protein_coding		-0.308195	7.02037	2.49913	0.137285	0.431745	helicase loader ATPase, DnaI
gapA	CDIF630_03466	CD630_31740	gene	protein_coding		-0.30813	11.0029	1.32384	0.270082	0.579222	glyceraldehyde-3-phosphate dehydrogenase
CDIF630_01848	CDIF630_01848	CD630_16640	gene	protein_coding		-0.307813	4.71629	1.73767	0.209589	0.524617	transcriptional regulator, RmlC-type
3UTR_885	3UTR_885		3UTR	3UTR	CDIF630_02378	-0.30734	7.03135	0.398844	0.538343	0.791677	putative serine / threonine protein kinase
3UTR_872	3UTR_872		3UTR	3UTR	CDIF630_02355	-0.307302	0.224986	0.352768	0.562473	0.807875	putative acetyltransferase
CDIF630_03261	CDIF630_03261	CD630_29770	gene	protein_coding		-0.307211	3.8666	1.26405	0.280682	0.587426	putative CRISPR-associated Cas4 family protein
mngB2	CDIF630_03368	CD630_30850	gene	protein_coding		-0.307191	1.68286	1.87786	0.193164	0.504043	mannosylglycerate hydrolase
3UTR_1547	3UTR_1547		3UTR	3UTR	CDIF630_03905	-0.30718	1.22537	1.30873	0.272709	0.580916
rsbV	CDIF630_00009	CD630_00090	gene	protein_coding		-0.307081	2.77971	1.68504	0.216219	0.531562	anti-sigma factor antagonist
CDIF630_01822	CDIF630_01822	CD630_16450	gene	protein_coding		-0.305365	3.65286	2.41943	0.143202	0.439262	putative membrane protein
CDIF630_01966	CDIF630_01966	CD630_17690	gene	protein_coding		-0.30529	7.03289	2.41972	0.14318	0.439262	putative CoA-substrate dehydratase and activase
3UTR_1188	3UTR_1188		3UTR	3UTR	CDIF630_03008	-0.305232	3.94186	2.55692	0.133184	0.425673	adenine phosphoribosyltransferase
5utr_525	5utr_525		5UTR	5UTR	CDIF630_01514	-0.305207	2.15043	0.923739	0.353568	0.655014	putative membrane protein
3UTR_1174	3UTR_1174		3UTR	3UTR	CDIF630_02975	-0.304665	4.86665	0.322954	0.579265	0.817084	putative sporulation protein
5utr_773	5utr_773		5UTR	5UTR	CDIF630_02145	-0.304654	3.62702	0.588796	0.456232	0.737298	putative membrane protein
5utr_1155	5utr_1155		5UTR	5UTR	CDIF630_03065	-0.304327	2.63839	0.562289	0.46634	0.743298	putative membrane protein
CDIF630nc_085	CDIF630nc_085		ncRNA	ncRNA		-0.303827	10.421	0.792748	0.389023	0.682104
5utr_380	5utr_380		5UTR	5UTR	CDIF630_01116	-0.303725	2.81684	0.926554	0.352859	0.654298	putative membrane protein
CDIF630_02488	CDIF630_02488	CD630_22530	gene	protein_coding		-0.303505	3.16606	1.50075	0.241715	0.553041	transcriptional regulator, GntR family
5utr_669	5utr_669		5UTR	5UTR	CDIF630_01848	-0.303447	1.54481	0.874358	0.366346	0.664943	transcriptional regulator, RmlC-type
bglA5	CDIF630_03421	CD630_31360	gene	protein_coding		-0.303266	6.03902	1.68747	0.215907	0.531562	6-phospho-beta-glucosidase
CDIF630_01388	CDIF630_01388	CD630_12380	gene	protein_coding		-0.303053	2.03319	1.1406	0.304443	0.60881	putative phage protein
CDIF630_02354	CDIF630_02354		gene	protein_coding		-0.30263	5.30955	1.69706	0.214681	0.530179	hypothetical protein
5utr_207	5utr_207		5UTR	5UTR	CDIF630_00587	-0.301568	0.104332	0.625996	0.442648	0.725838	ABC-type transport system, ATP-binding protein
CDIF630_01509	CDIF630_01509	CD630_13530	gene	protein_coding		-0.301015	6.50577	1.40891	0.255915	0.563513	putative pyridoxine kinase
3UTR_507	3UTR_507		3UTR	3UTR	CDIF630_01572	-0.300777	4.04289	1.94076	0.186333	0.495073	putative phospholipase
3UTR_561	3UTR_561		3UTR	3UTR	CDIF630_01676	-0.300374	-0.102341	0.44126	0.517816	0.778674	spore coat protein
3UTR_778	3UTR_778		3UTR	3UTR	CDIF630_02189	-0.300315	1.26675	0.735329	0.406281	0.695227	hypothetical protein
CDIF630nc_088	CDIF630nc_088		ncRNA	ncRNA		-0.300311	5.88268	0.189978	0.669894	0.866039
3UTR_1544	3UTR_1544		3UTR	3UTR	CDIF630_03900	-0.300252	2.14006	1.23308	0.286395	0.593129
vanS	CDIF630_01802	CD630_16250	gene	protein_coding		-0.300249	4.95977	1.73374	0.210074	0.525401	two-component sensor histidine kinase
3UTR_914	3UTR_914		3UTR	3UTR	CDIF630_02437	-0.299805	1.21102	0.251841	0.62395	0.840832	putative esterase
3UTR_1215	3UTR_1215		3UTR	3UTR	CDIF630_03062	-0.299573	2.56733	0.784546	0.391418	0.683384	cell wall binding protein cwp9
mraY	CDIF630_02908	CD630_26540	gene	protein_coding		-0.299399	5.3011	2.2011	0.161117	0.462362	phospho-N-acetylmuramoyl-pentapeptide- transferase (UDP-MurNAc-pentapeptide phosphotransferase)
3UTR_1233	3UTR_1233		3UTR	3UTR	CDIF630_03098	-0.299028	7.17085	0.280334	0.605169	0.831997	putative cation efflux protein
3UTR_324	3UTR_324		3UTR	3UTR	CDIF630_01087	-0.298492	9.5917	0.588047	0.456513	0.737437	hypothetical protein
5utr_1428	5utr_1428		5UTR	5UTR	CDIF630_03938	-0.29838	-0.122821	0.485395	0.497932	0.764651
CDIF630_02068	CDIF630_02068	CD630_18650	gene	protein_coding		-0.298181	5.43509	3.48274	0.0841142	0.346871	putative DNA recombination protein
CDIF630_01456	CDIF630_01456	CD630_13011	gene	protein_coding		-0.297428	-0.177683	0.556546	0.468579	0.744428	hypothetical protein
3UTR_15	3UTR_15		3UTR	3UTR	CDIF630_00092	-0.2973	3.32405	1.559	0.233249	0.545509	putative membrane protein
CDIF630_00779	CDIF630_00779	CD630_06642	gene	protein_coding		-0.297244	5.30145	1.10105	0.312647	0.614705	hypothetical protein
CDIF630_03258	CDIF630_03258	CD630_29730	gene	protein_coding		-0.297109	3.9404	1.35458	0.264843	0.572011	putative acetyltransferase
3UTR_1359	3UTR_1359		3UTR	3UTR	CDIF630_03428	-0.297105	1.07308	0.868401	0.367933	0.665841	transcriptional regulator, DeoR family
3UTR_1450	3UTR_1450		3UTR	3UTR	CDIF630_03637	-0.296908	6.25328	1.72125	0.211628	0.527712	putative transcriptional regulator
3UTR_567	3UTR_567		3UTR	3UTR	CDIF630_01691	-0.296597	4.68599	1.74727	0.208407	0.523308	putative transporter
CDIF630_00724	CDIF630_00724	CD630_06120	gene	protein_coding		-0.295958	1.18549	0.784064	0.39156	0.683435	ABC-type transport system, permease
rs_66	rs_66		Riboswitch	Riboswitch	CDIF630_03096	-0.295696	7.06447	0.237637	0.633819	0.846921	putative adhesin
5utr_1256	5utr_1256		5UTR	5UTR	CDIF630_03458	-0.295633	1.3573	0.61535	0.446467	0.728651	putative phosphatidylethanolamine-binding regulatory protein
3UTR_1011	3UTR_1011		3UTR	3UTR	CDIF630_02628	-0.295474	3.96689	1.23887	0.285315	0.592412	alpha-hydroxy acid dehydrogenase, FMN-dependent
5utr_216	5utr_216		5UTR	5UTR	CDIF630_00618	-0.294974	2.62748	0.632467	0.440353	0.724217	phosphoribosylaminoimidazole-succinocarboxamide synthetase
argD	CDIF630_02252	CD630_20310	gene	protein_coding		-0.294958	-0.191289	0.393997	0.540786	0.791949	acetylornithine aminotransferase
CDIF630_00566	CDIF630_00566	CD630_04380	gene	protein_coding		-0.29482	2.50332	1.27747	0.278254	0.586634	hypothetical protein
CDIF630_01698	CDIF630_01698	CD630_15300	gene	protein_coding		-0.294478	4.96737	0.920311	0.354434	0.655644	two-component sensor histidine kinase
dacF4	CDIF630_02745	CD630_24980	gene	protein_coding		-0.293625	6.76307	2.09517	0.170822	0.475912	serine-type D-ala-D-ala carboxypeptidase
CDIF630_02754	CDIF630_02754	CD630_25050	gene	protein_coding		-0.293344	5.99081	1.54086	0.235843	0.548532	transcriptional regulator, TetR family
3UTR_829	3UTR_829		3UTR	3UTR	CDIF630_02274	-0.293316	3.5242	2.09994	0.170368	0.475912	putative lipoprotein
5utr_196	5utr_196		5UTR	5UTR	CDIF630_00531	-0.292998	7.14679	0.612163	0.447621	0.729283	fructose-1,6-bisphosphate aldolase
spsB3	CDIF630_01487	CD630_13310	gene	protein_coding		-0.292915	6.92755	2.02288	0.177871	0.483767	signal peptidase IB
3UTR_582	3UTR_582		3UTR	3UTR	CDIF630_01736	-0.292825	3.98509	0.683348	0.422955	0.708411	spore coat protein-manganese catalase
patB3	CDIF630_03752	CD630_34410	gene	protein_coding		-0.292559	1.92989	1.74688	0.208455	0.523308	cystathionine beta-lyase
CDIF630_01411	CDIF630_01411	CD630_12580	gene	protein_coding		-0.292091	5.72795	1.45095	0.24928	0.558312	ribosome biogenesis GTPase A
uppS2	CDIF630_03025	CD630_27620	gene	protein_coding		-0.291879	0.486348	0.462837	0.50792	0.770893	putative undecaprenyl pyrophosphate synthetase
3UTR_1504	3UTR_1504		3UTR	3UTR	CDIF630_03800	-0.291861	3.71427	0.648582	0.434719	0.718319
CDIF630_01283	CDIF630_01283	CD630_11360	gene	protein_coding		-0.291647	6.83323	2.51464	0.13617	0.430922	hypothetical protein
CDIF630_01422	CDIF630_01422	CD630_12690	gene	protein_coding		-0.291551	2.88517	0.933224	0.351189	0.653859	two-component response regulator
CDIF630_03425	CDIF630_03425	CD630_31400	gene	protein_coding		-0.291533	3.30537	0.793315	0.388858	0.682104	putative membrane protein
CDIF630_02169	CDIF630_02169	CD630_19640	gene	protein_coding		-0.291303	4.8074	1.5689	0.231848	0.544343	putative transcriptional regulator
trxB1	CDIF630_01876	CD630_16910	gene	protein_coding		-0.29108	9.31339	1.51167	0.240098	0.551272	thioredoxin reductase
CDIF630_02424	CDIF630_02424	CD630_21920	gene	protein_coding		-0.290938	5.25108	1.42311	0.253648	0.561582	putative membrane protein
CDIF630_01791	CDIF630_01791	CD630_16150	gene	protein_coding		-0.290895	6.2463	1.47116	0.246173	0.556302	ABC-type transport system, permease
CDIF630_00759	CDIF630_00759	CD630_06460	gene	protein_coding		-0.290854	3.90736	1.08085	0.316958	0.619782	ABC-type transport system, lantibiotic / multidrug-family permease
3UTR_1349	3UTR_1349		3UTR	3UTR	CDIF630_03403	-0.290746	0.593466	0.8704	0.368387	0.666045	putative UDP-glycosyltransferase, MGT subfamily
bcsA	CDIF630_02797	CD630_25450	gene	protein_coding		-0.290164	4.39418	2.44005	0.141641	0.436886	cellulose synthase catalytic subunit (UDP-forming)
3UTR_1135	3UTR_1135		3UTR	3UTR	CDIF630_02910	-0.290144	3.16155	0.385041	0.545358	0.794445	stage V sporulation protein D
CDIF630_00854	CDIF630_00854	CD630_07380	gene	protein_coding		-0.290046	1.13574	1.23632	0.285789	0.592478	putative exported protein
CDIF630_01224	CDIF630_01224	CD630_10800	gene	protein_coding		-0.289799	5.3627	1.81938	0.199806	0.513116	putative lipoprotein
5utr_654	5utr_654		5UTR	5UTR	CDIF630_01810	-0.289775	1.87991	0.998077	0.335528	0.638875	putative serine protease
gapB	CDIF630_01964	CD630_17670	gene	protein_coding		-0.289325	1.75513	1.09375	0.314196	0.616953	glyceraldehyde-3-phosphate dehydrogenase (GAPDH)
CDIF630_01116	CDIF630_01116	CD630_09810	gene	protein_coding		-0.287924	4.56943	1.62964	0.223497	0.537469	putative membrane protein
miaA	CDIF630_02180	CD630_19750	gene	protein_coding		-0.287879	4.84684	1.63128	0.223276	0.537256	tRNA dimethylallyltransferase
5utr_1145	5utr_1145		5UTR	5UTR	CDIF630_03051	-0.287292	2.14312	0.26892	0.612539	0.835218	putative cell wall teichoic acid glycosylation protein
hpr	CDIF630_01131	CD630_09950	gene	protein_coding		-0.287109	0.625525	0.430718	0.52278	0.781609	hydroxypyruvate reductase
acoL	CDIF630_00101	CD630_00390	gene	protein_coding		-0.286971	4.86916	1.92524	0.187989	0.498171	acetoin dehydrogenase E3 component (dihydrolipoamide dehydrogenase)
rph	CDIF630_03609	CD630_33080	gene	protein_coding		-0.286869	7.63054	0.884763	0.363597	0.663145	bifunctional tRNA nucleotidyltransferase / nucleoside- triphosphate diphosphatase
pstB	CDIF630_03559	CD630_32610	gene	protein_coding		-0.286455	1.30708	1.4765	0.245361	0.55532	ABC-type transport system, phosphate-specific ATP-binding
5utr_1194	5utr_1194		5UTR	5UTR	CDIF630_03197	-0.286365	6.1892	0.509985	0.487435	0.756922	putative phage protein
CDIF630_02356	CDIF630_02356	CD630_21251	gene	protein_coding		-0.286277	0.851312	0.928763	0.352305	0.654073	hypothetical protein
3UTR_844	3UTR_844		3UTR	3UTR	CDIF630_02296	-0.286269	4.14765	0.428613	0.523782	0.782231	xanthine dehydrogenase, molybdenum binding subunit
5utr_187	5utr_187		5UTR	5UTR	CDIF630_00478	-0.285709	4.86549	0.71418	0.412939	0.701269	putative hydrolase, HAD superfamily
5utr_1308	5utr_1308		5UTR	5UTR	CDIF630_03600	-0.28553	6.6744	2.20156	0.161076	0.462362	transporter, major facilitator superfamily (MFS)
hisZ	CDIF630_01716	CD630_15470	gene	protein_coding		-0.285385	1.82394	0.69141	0.420299	0.706851	ATP phosphoribosyltransferase, regulatory subunit
CDIF630_03412	CDIF630_03412	CD630_31270	gene	protein_coding		-0.285189	1.1015	1.11868	0.308953	0.612979	PTS system, beta-glucoside-like IIBC component
5utr_1146	5utr_1146		5UTR	5UTR	CDIF630_03054	-0.285005	4.93624	0.73016	0.407893	0.696749	cell wall binding protein cwp2
CDIF630_00937	CDIF630_00937	CD630_08190	gene	protein_coding		-0.284801	5.1739	2.10406	0.169979	0.475912	transcription antiterminator, PTS operon regulator
5utr_782	5utr_782		5UTR	5UTR	CDIF630_02169	-0.284682	2.95093	1.42261	0.253727	0.561582	putative transcriptional regulator
CDIF630_00971	CDIF630_00971	CD630_08520	gene	protein_coding		-0.284623	3.18853	1.41255	0.255331	0.563091	transcriptional regulator, MarR family
vanY1	CDIF630_01804	CD630_16270	gene	protein_coding		-0.284567	0.238273	0.772054	0.395111	0.685893	D-alanyl-D-alanine carboxypeptidase, VanY-like
3UTR_471	3UTR_471		3UTR	3UTR	CDIF630_01494	-0.284375	2.88722	0.559806	0.467306	0.743663	maltose-6'-phosphate glucosidase
atpZ	CDIF630_03787	CD630_34760	gene	protein_coding		-0.283839	7.13267	2.08552	0.171741	0.475912	ATP synthase transporter protein AtpZ
5utr_375	5utr_375		5UTR	5UTR	CDIF630_01069	-0.2835	6.17949	0.499499	0.491864	0.760392	putative phage protein
5utr_1440	5utr_1440		5UTR	5UTR	CDIF630_03977	-0.283456	0.779533	0.158071	0.697218	0.880662
CDIF630_01959	CDIF630_01959	CD630_17620	gene	protein_coding		-0.283259	7.65635	1.29178	0.275697	0.583868	hypothetical protein
5utr_97	5utr_97		5UTR	5UTR	CDIF630_00206	-0.282985	5.82655	0.259385	0.618851	0.838893	16S ribosomal RNA
5utr_804	5utr_804		5UTR	5UTR	CDIF630_02216	-0.28287	1.7626	0.773589	0.394654	0.685893	transcriptional regulator, TetR family
5utr_1237	5utr_1237		5UTR	5UTR	CDIF630_03395	-0.281991	2.4775	0.84948	0.373044	0.668442	hypothetical protein
3UTR_639	3UTR_639		3UTR	3UTR	CDIF630_01861	-0.28182	2.35217	1.13315	0.305967	0.609738	pyrrolidone-carboxylate peptidase
5utr_412	5utr_412		5UTR	5UTR	CDIF630_01207	-0.281802	2.98443	1.59631	0.22803	0.540407	transcriptional regulator, LacI family
CDIF630_01448	CDIF630_01448	CD630_12940	gene	protein_coding		-0.281567	5.03692	2.48953	0.137982	0.432436	putative membrane-associated peptidase, M25 family
CDIF630_02663	CDIF630_02663	CD630_24210	gene	protein_coding		-0.281557	2.09946	0.757551	0.399465	0.69002	putative amidohydrolase, M20D family
3UTR_1534	3UTR_1534		3UTR	3UTR	CDIF630_03881	-0.281042	3.67813	1.58108	0.230141	0.5433
5utr_814	5utr_814		5UTR	5UTR	CDIF630_02240	-0.28103	0.274588	0.315118	0.58385	0.820078	transporter drug resistance, major facilitator superfamily (MFS)
rs_42	rs_42		Riboswitch	Riboswitch	CDIF630_02189	-0.280683	3.17487	0.559852	0.467288	0.743663	hypothetical protein
5utr_819	5utr_819		5UTR	5UTR	CDIF630_02249	-0.280434	1.16471	0.551517	0.470555	0.74608	putative aspartate racemase RacX
CDIF630_01016	CDIF630_01016	CD630_08960	gene	protein_coding		-0.280201	4.47849	0.781722	0.392249	0.68405	hypothetical protein
3UTR_351	3UTR_351		3UTR	3UTR	CDIF630_01193	-0.280049	4.46453	1.13681	0.305216	0.608934	YbaK / aminoacyl-tRNA synthetase-associated protein
CDIF630_03099	CDIF630_03099		gene	protein_coding		-0.279991	2.88474	0.890724	0.362036	0.662915	hypothetical protein
CDIF630_00475	CDIF630_00475	CD630_03470	gene	protein_coding		-0.279768	3.12709	1.87576	0.193398	0.504174	hypothetical protein
queG	CDIF630_00676	CD630_05630	gene	protein_coding		-0.279514	2.3403	1.08643	0.315757	0.618625	epoxyqueuosine reductase
CDIF630_01927	CDIF630_01927	CD630_17360	gene	protein_coding		-0.279296	3.02736	1.20239	0.292217	0.598475	transcriptional regulator, HTH-type
CDIF630_01025	CDIF630_01025		gene	protein_coding		-0.279261	8.30489	1.40478	0.256579	0.563752	hypothetical protein
CDIF630_01467	CDIF630_01467	CD630_13110	gene	protein_coding		-0.279037	7.10196	0.746163	0.402936	0.692386	putative RNA-binding protein
5utr_1381	5utr_1381		5UTR	5UTR	CDIF630_03803	-0.279012	-0.0329531	0.215726	0.649794	0.854358
CDIF630_03900	CDIF630_03900	CD630_35790	gene	protein_coding		-0.27871	3.69452	0.808301	0.384541	0.677392	hypothetical protein
CDIF630_02768	CDIF630_02768	CD630_25171	gene	protein_coding		-0.278586	9.6252	1.21861	0.289119	0.594528	putative phage protein
3UTR_1501	3UTR_1501		3UTR	3UTR	CDIF630_03790	-0.27857	4.98814	1.26608	0.280311	0.587426
CDIF630_02644	CDIF630_02644	CD630_24020	gene	protein_coding		-0.278519	5.10949	0.718041	0.41171	0.700747	putative cell wall hydrolase, phosphatase-associated protein
CDIF630_02301	CDIF630_02301	CD630_20780	gene	protein_coding		-0.278258	1.46963	1.04678	0.324419	0.62692	putative adenosine-derivate deaminase
CDIF630_03360	CDIF630_03360	CD630_30770	gene	protein_coding		-0.278143	2.49663	1.10447	0.311926	0.614203	transcriptional regulator, RpiR family
appA	CDIF630_02926	CD630_26720	gene	protein_coding		-0.277887	9.84308	1.17432	0.297685	0.604991	ABC-type transport system, oligopeptide-family solute-binding protein
CDIF630_02873	CDIF630_02873	CD630_26190	gene	protein_coding		-0.277309	7.35186	2.42201	0.143005	0.439101	putative cell-division initiation protein DivIVA
5utr_1395	5utr_1395		5UTR	5UTR	CDIF630_03838	-0.277256	-0.27544	0.422485	0.526719	0.784439
3UTR_1261	3UTR_1261		3UTR	3UTR	CDIF630nc_094	-0.277234	5.78081	1.86445	0.194662	0.505955
3UTR_1570	3UTR_1570		3UTR	3UTR	CDIF630_03945	-0.277127	3.12024	2.17197	0.163715	0.466499
rs_7	rs_7		Riboswitch	Riboswitch	guaA (CDIF630_00320)	-0.277018	10.4239	0.765105	0.397188	0.68794
5utr_218	5utr_218		5UTR	5UTR	CDIF630_00624	-0.276679	0.856479	0.376215	0.549936	0.798373	FIC domain-containing protein
CDIF630_02211	CDIF630_02211	CD630_19941	gene	protein_coding		-0.276584	0.175097	0.327069	0.576886	0.816356	transcriptional regulator, ArsR family
5utr_1170	5utr_1170		5UTR	5UTR	CDIF630_03096	-0.276448	7.14221	0.226112	0.642102	0.851156	putative adhesin
CDIF630_01420	CDIF630_01420	CD630_12670	gene	protein_coding		-0.276429	1.12211	0.744573	0.403424	0.692478	ABC-type transport system, multidrug-family permease
CDIF630_00482	CDIF630_00482	CD630_03541	gene	protein_coding		-0.276018	4.7732	0.611238	0.447956	0.729635	putative membrane protein
5utr_1171	5utr_1171		5UTR	5UTR	CDIF630_03099	-0.275953	2.43342	0.787833	0.390455	0.68229	hypothetical protein
5utr_443	5utr_443		5UTR	5UTR	CDIF630_01303	-0.275864	8.09047	0.696033	0.418788	0.705503	uncharacterized protein, transglutaminase-like
3UTR_481	3UTR_481		3UTR	3UTR	CDIF630_01512	-0.275637	5.72624	1.27167	0.279298	0.587426	putative CBS domain-containing protein
CDIF630_02878	CDIF630_02878	CD630_26240	gene	protein_coding		-0.275602	6.00181	1.74862	0.208243	0.523308	putative membrane fusion protein
3UTR_304	3UTR_304		3UTR	3UTR	CDIF630_01018	-0.275206	4.82576	1.51161	0.240106	0.551272	hypothetical protein
CDIF630_00766	CDIF630_00766	CD630_06540	gene	protein_coding		-0.274254	2.947	1.04393	0.325055	0.627253	ABC-type transport system, permease protein
3UTR_594	3UTR_594		3UTR	3UTR	CDIF630_01753	-0.273835	3.56177	1.92178	0.188361	0.498257	histidinol dehydrogenase (HDH)
3UTR_1201	3UTR_1201		3UTR	3UTR	CDIF630_03031	-0.273696	7.07886	0.318592	0.581808	0.819154	putative cell-wall hydrolase
bglG	CDIF630_00517	CD630_03900	gene	protein_coding		-0.273599	1.67417	1.1324	0.30612	0.609738	transcription antiterminator, PTS operon regulator
CDIF630_03964	CDIF630_03964	CD630_36400	gene	protein_coding		-0.273501	1.31863	1.12255	0.308151	0.611984	2-dehydro-3-deoxygluconate kinase
3UTR_159	3UTR_159		3UTR	3UTR	CDIF630_00637	-0.273288	2.97905	1.38384	0.259984	0.567174	putative peptidase YqjE
3UTR_1013	3UTR_1013		3UTR	3UTR	CDIF630_02633	-0.273093	1.9974	0.30012	0.592843	0.824595	putative tRNA-binding protein
CDIF630_01598	CDIF630_01598	CD630_14340	gene	protein_coding		-0.272926	8.92697	0.815175	0.382585	0.6759	hypothetical protein
3UTR_1058	3UTR_1058		3UTR	3UTR	CDIF630_02739	-0.272845	2.94367	0.692435	0.419963	0.706851	two-component sensor histidine kinase, sporulation-associated spo0A
5utr_572	5utr_572		5UTR	5UTR	CDIF630_01633	-0.272553	4.58118	0.616961	0.445886	0.728479	putative cell surface protein, putative penicillin-binding protein cwp20
CDIF630_03586	CDIF630_03586	CD630_32860	gene	protein_coding		-0.272302	7.05585	1.86008	0.195153	0.506583	putative transporter, YipB-like
3UTR_1533	3UTR_1533		3UTR	3UTR	CDIF630_03879	-0.272176	7.12064	0.547081	0.47231	0.74704
5utr_370	5utr_370		5UTR	5UTR	CDIF630_01027	-0.272107	0.468758	0.812202	0.383429	0.676655	putative phage DNA-binding protein
3UTR_497	3UTR_497		3UTR	3UTR	CDIF630_01556	-0.272013	7.32344	1.40557	0.256452	0.563752	putative amino acid amidase
CDIF630_03093	CDIF630_03093	CD630_28290	gene	protein_coding		-0.271973	7.93398	0.867388	0.368204	0.666045	putative membrane protein
3UTR_1332	3UTR_1332		3UTR	3UTR	CDIF630_03361	-0.271682	0.915596	0.575784	0.461147	0.74018	putative membrane protein
5utr_979	5utr_979		5UTR	5UTR	CDIF630_02654	-0.27105	3.1576	1.41988	0.254162	0.561885	putative transcriptional repressor ccpn
CDIF630_01733	CDIF630_01733	CD630_15640	gene	protein_coding		-0.271023	0.116216	0.852073	0.372337	0.668077	hypothetical protein
gpsA	CDIF630_02884	CD630_26300	gene	protein_coding		-0.270861	4.73719	1.40521	0.25651	0.563752	glycerol-3-phosphate dehydrogenase [NAD(P)+]
5utr_1138	5utr_1138		5UTR	5UTR	CDIF630_03029	-0.270377	4.40474	0.872698	0.366787	0.665348	transcriptional regulator, LytR family
3UTR_707	3UTR_707		3UTR	3UTR	CDIF630_02003	-0.270184	0.730233	0.311575	0.585948	0.821309	transcriptional regulator, LacI family
rsbW	CDIF630_00010	CD630_00100	gene	protein_coding		-0.269975	3.28291	1.95139	0.185209	0.493809	serine-protein kinase RsbW
3UTR_223	3UTR_223		3UTR	3UTR	CDIF630_00802	-0.269796	3.03851	0.863385	0.369278	0.666378	putative 5'-nucleotidase
sigG	CDIF630_02896	CD630_26420	gene	protein_coding		-0.269607	2.85336	0.746735	0.40276	0.692386	RNA polymerase sigma-G factor
plsC2	CDIF630_02017	CD630_18170	gene	protein_coding		-0.269596	4.18263	0.978022	0.340261	0.642736	putative 1-acyl-sn-glycerol-3-phosphate acyltransferase
3UTR_469	3UTR_469		3UTR	3UTR	CDIF630_01491	-0.269559	2.50299	1.10406	0.312011	0.614203	transcriptional regulator, MarR family
5utr_55	5utr_55		5UTR	5UTR	CDIF630_00093	-0.269551	0.647443	0.271537	0.610831	0.834937	transcriptional regulator, AraC family
CDIF630_02423	CDIF630_02423	CD630_21910	gene	protein_coding		-0.269473	3.11778	1.41321	0.255225	0.563091	putative histidinol-phosphatase
3UTR_365	3UTR_365		3UTR	3UTR	CDIF630_01224	-0.269459	1.64514	1.1139	0.309948	0.613495	putative lipoprotein
3UTR_591	3UTR_591		3UTR	3UTR	CDIF630_01746	-0.26942	4.92048	1.23806	0.285466	0.592412	phosphoglucomutase
3UTR_625	3UTR_625		3UTR	3UTR	CDIF630_01840	-0.269222	-0.025941	0.249878	0.625293	0.841873	cation-transporting ATPase
CDIF630_02648	CDIF630_02648	CD630_24060	gene	protein_coding		-0.268952	4.86527	1.07199	0.318875	0.621536	putative lipoprotein
3UTR_1194	3UTR_1194		3UTR	3UTR	CDIF630_03018	-0.268939	6.62861	1.70979	0.213067	0.529411	phosphoenolpyruvate-protein phosphotransferase
mngB1	CDIF630_02822	CD630_25690	gene	protein_coding		-0.268916	0.85549	0.573869	0.461879	0.74018	mannosylglycerate hydrolase
5utr_1370	5utr_1370		5UTR	5UTR	CDIF630_03773	-0.268788	4.02861	1.05833	0.321861	0.62456
3UTR_584	3UTR_584		3UTR	3UTR	CDIF630_01738	-0.268746	2.17711	0.878936	0.365133	0.664173	transcriptional regulator, MarR family
CDIF630_02477	CDIF630_02477	CD630_22440	gene	protein_coding		-0.268387	3.06477	1.58097	0.230156	0.5433	putative diguanylate kinase signaling protein
CDIF630_01153	CDIF630_01153	CD630_10170	gene	protein_coding		-0.268053	1.122	0.94281	0.348808	0.652143	ABC-type transport system, multidrug-family ATP-binding protein / permease
3UTR_871	3UTR_871		3UTR	3UTR	CDIF630_02354	-0.267975	2.77329	1.33958	0.267382	0.575253	hypothetical protein
3UTR_453	3UTR_453		3UTR	3UTR	CDIF630_01459	-0.267905	3.95447	1.30982	0.272517	0.580916	mannosyl-glycoprotein endo-beta-N-acetylglucosamidase
3UTR_392	3UTR_392		3UTR	3UTR	CDIF630_01304	-0.2678	8.0489	0.729659	0.40805	0.696749	flavo-diiron protein FprA
5utr_1442	5utr_1442		5UTR	5UTR	CDIF630_03982	-0.267608	8.69582	0.626373	0.442514	0.725813
CDIF630_00008	CDIF630_00008	CD630_00080	gene	protein_coding		-0.267258	2.22817	1.34852	0.265865	0.57361	hypothetical protein
3UTR_920	3UTR_920		3UTR	3UTR	CDIF630_02443	-0.267141	3.46081	1.75513	0.207447	0.522666	ABC-type transport system, multidrug-family ATP-binding / permease
5utr_1084	5utr_1084		5UTR	5UTR	CDIF630_02923	-0.267019	4.42122	1.07957	0.317233	0.619783	sodium, potassium, lithium and rubidium / h(+) antiporter
3UTR_224	3UTR_224		3UTR	3UTR	CDIF630_00804	-0.266998	0.494501	0.642712	0.469375	0.744816	putative dehydrogenase, NAD(P)-binding
3UTR_391	3UTR_391		3UTR	3UTR	CDIF630_01304	-0.266953	8.03984	0.721229	0.410701	0.69981	flavo-diiron protein FprA
CDIF630_03440	CDIF630_03440	CD630_31550	gene	protein_coding		-0.265283	0.955113	0.902776	0.358911	0.659339	putative fic / doc-related protein
3UTR_788	3UTR_788		3UTR	3UTR	CDIF630_02207	-0.265084	3.85039	1.14003	0.304561	0.60881	putative lipoprotein
fdhD	CDIF630_03618	CD630_33160	gene	protein_coding		-0.265032	5.49776	2.64604	0.127152	0.418916	formate dehydrogenase formation protein
3UTR_1146	3UTR_1146		3UTR	3UTR	CDIF630_02926	-0.265012	6.59241	1.46305	0.247414	0.556748	ABC-type transport system, oligopeptide-family solute-binding protein
CDIF630_03980	CDIF630_03980	CD630_t0850	gene	tRNA		-0.263671	8.28124	0.227882	0.640813	0.850927	tRNA-Val
upp	CDIF630_03790	CD630_34790	gene	protein_coding		-0.263071	6.59536	1.02981	0.32823	0.631092	uracil phosphoribosyltransferase
3UTR_640	3UTR_640		3UTR	3UTR	CDIF630_01864	-0.262916	2.6311	1.14627	0.303293	0.608334	putative flavodoxin
CDIF630_02267	CDIF630_02267	CD630_20450	gene	protein_coding		-0.262816	5.35506	2.19947	0.161261	0.462362	transcriptional regulator, HTH-type
CDIF630_00257	CDIF630_00257	CD630_01400	gene	protein_coding		-0.262504	2.13415	1.47017	0.246324	0.556302	peptidase M20A, peptidase V-related
CDIF630_01501	CDIF630_01501	CD630_13450	gene	protein_coding		-0.262197	2.52123	0.930509	0.351867	0.65393	transcriptional regulator, PadR family
CDIF630_03094	CDIF630_03094	CD630_28300	gene	protein_coding		-0.262112	8.85835	1.23372	0.286275	0.593129	uncharacterized protein
3UTR_1567	3UTR_1567		3UTR	3UTR	CDIF630_03941	-0.262012	2.96512	1.7001	0.214294	0.529866
CDIF630_00406	CDIF630_00406	CD630_02820	gene	protein_coding		-0.261992	5.83819	1.10354	0.312121	0.614203	putative PHP hydrolase
tdh	CDIF630_01991	CD630_17920	gene	protein_coding		-0.261769	5.79447	1.69392	0.215081	0.53052	L-threonine 3-dehydrogenase
dltA	CDIF630_03120	CD630_28530	gene	protein_coding		-0.261766	7.22505	1.52753	0.237773	0.5506	D-alanine--poly(phosphoribitol) ligase subunit 1
5utr_1097	5utr_1097		5UTR	5UTR	CDIF630_02952	-0.261635	0.884589	0.607555	0.449298	0.730767	putative cystathionine beta-lyase
CDIF630_01173	CDIF630_01173	CD630_t0800	gene	tRNA		-0.261624	9.59569	0.22916	0.639887	0.850595	tRNA-Gly
3UTR_1555	3UTR_1555		3UTR	3UTR	CDIF630_03924	-0.261477	1.37807	0.53678	0.476428	0.75016
3UTR_1568	3UTR_1568		3UTR	3UTR	CDIF630_03942	-0.26139	3.58773	1.56801	0.231974	0.544428
yqjE	CDIF630_00637	CD630_05240	gene	protein_coding		-0.261244	5.27972	1.4857	0.24397	0.553966	putative peptidase YqjE
CDIF630_00583	CDIF630_00583	CD630_04550	gene	protein_coding		-0.260967	5.47664	1.55411	0.233944	0.545619	putative helicase, UvrD family
3UTR_204	3UTR_204		3UTR	3UTR	CDIF630_00751	-0.260915	2.86727	1.83889	0.197558	0.510003	putative transposition, inversion, or recombination protein
rpsR	CDIF630_03990	CD630_36611	gene	protein_coding		-0.260905	9.85809	1.1089	0.310994	0.614203	30S ribosomal protein S18
CDIF630_03905	CDIF630_03905	CD630_35840	gene	protein_coding		-0.260827	5.00913	1.46348	0.247348	0.556748	ABC-type transport system, permease
spaK	CDIF630_00610	CD630_04820	gene	protein_coding		-0.260796	3.57202	1.4654	0.247054	0.556748	two-component sensor histidine kinase
hom2	CDIF630_01751	CD630_15800	gene	protein_coding		-0.26064	1.10689	0.174417	0.68285	0.873996	homoserine dehydrogenase
CDIF630_00696	CDIF630_00696	CD630_05830	gene	protein_coding		-0.2606	4.17974	0.884365	0.363702	0.663145	putative diguanylate kinase signaling protein
5utr_788	5utr_788		5UTR	5UTR	CDIF630_02182	-0.260218	2.74349	0.655358	0.432386	0.715594	DNA mismatch repair protein MutS
3UTR_1521	3UTR_1521		3UTR	3UTR	CDIF630_03842	-0.259709	0.781631	0.866614	0.368411	0.666045
CDIF630_01512	CDIF630_01512	CD630_13560	gene	protein_coding		-0.259457	6.84427	0.884913	0.363558	0.663145	putative CBS domain-containing protein
CDIF630_00471	CDIF630_00471	CD630_03430	gene	protein_coding		-0.259377	2.58107	1.27911	0.277959	0.586617	putative zinc- or iron-chelating domain containing protein
5utr_70	5utr_70		5UTR	5UTR	CDIF630_00134	-0.258852	8.10012	0.935288	0.350674	0.653796	30S ribosomal protein S12
3UTR_815	3UTR_815		3UTR	3UTR	CDIF630_02246	-0.258746	2.30642	0.961542	0.344223	0.646944	ABC-type transport system, permease protein
CDIF630_01985	CDIF630_01985	CD630_17860	gene	protein_coding		-0.258676	0.698444	0.704461	0.416055	0.703037	NlpC / p60-like transpeptidase
3UTR_985	3UTR_985		3UTR	3UTR	CDIF630_02575	-0.258341	1.08645	0.840472	0.375514	0.669619	putative toxic anion resistance protein
CDIF630_02316	CDIF630_02316	CD630_20930	gene	protein_coding		-0.258245	4.5417	1.4016	0.257092	0.564066	5-methylcytosine restriction system component protein
CDIF630_03460	CDIF630_03460	CD630_31690	gene	protein_coding		-0.25823	2.21769	0.591095	0.455373	0.736988	putative malate transporter
metQ	CDIF630_01656	CD630_14910	gene	protein_coding		-0.258167	4.62204	1.90674	0.189988	0.500577	ABC-type transport system, methionine-specific substrate-binding lipoprotein
rimO	CDIF630_01482	CD630_13260	gene	protein_coding		-0.258008	5.64055	1.29809	0.274578	0.582511	ribosomal protein S12 methylthiotransferase
5utr_619	5utr_619		5UTR	5UTR	CDIF630_01724	-0.257555	2.84625	1.18602	0.295389	0.601857	serine / threonine exchanger
CDIF630_01709	CDIF630_01709	CD630_15410	gene	protein_coding		-0.257346	7.19255	1.53996	0.235972	0.548532	putative drug / sodium antiporter, MATE family
CDIF630_00623	CDIF630_00623	CD630_04900	gene	protein_coding		-0.25672	2.35464	0.595702	0.453659	0.735191	PTS system, ribitol-specific IID component
3UTR_185	3UTR_185		3UTR	3UTR	CDIF630_00699	-0.256552	4.29132	1.12411	0.307827	0.611821	hypothetical protein
minE	CDIF630_01298	CD630_11510	gene	protein_coding		-0.256427	7.62338	1.57509	0.230979	0.544343	cell division topological specificity factor
CDIF630_01925	CDIF630_01925	CD630_17340	gene	protein_coding		-0.255648	4.15725	2.04543	0.175633	0.48055	putative activase of vitamin B12-dependent protein
CDIF630_03318	CDIF630_03318	CD630_30340	gene	protein_coding		-0.25559	1.25051	0.89801	0.360142	0.660766	transcriptional regulator, TrmB family
CDIF630_01850	CDIF630_01850	CD630_16660	gene	protein_coding		-0.255357	3.55044	1.49203	0.243018	0.553098	putative membrane glycerophosphoryl diester phosphodiesterase
CDIF630_02091	CDIF630_02091	CD630_18860	gene	protein_coding		-0.255213	1.83777	0.514736	0.485452	0.755574	transcriptional regulator, PadR family
CDIF630_02750	CDIF630_02750	CD630_25020	gene	protein_coding		-0.255139	6.7048	1.24404	0.284354	0.591919	putative histidinol-phosphate aminotransferase
3UTR_1360	3UTR_1360		3UTR	3UTR	CDIF630_03429	-0.254942	3.26066	0.868978	0.367779	0.66576	putative serine-aspartate repeat-containing protein SdrF
3UTR_113	3UTR_113		3UTR	3UTR	CDIF630_00479	-0.254928	4.07931	1.46945	0.246434	0.556302	hypothetical protein
3UTR_379	3UTR_379		3UTR	3UTR	CDIF630_01273	-0.254811	1.54255	0.454511	0.511697	0.773864	putative membrane protein
CDIF630_00396	CDIF630_00396	CD630_02720	gene	protein_coding		-0.254652	6.7832	1.61144	0.225957	0.538393	tetratricopeptide repeat protein
3UTR_773	3UTR_773		3UTR	3UTR	CDIF630_02172	-0.254597	4.62462	0.780348	0.392653	0.684354	uncharacterized protein
3UTR_784	3UTR_784		3UTR	3UTR	CDIF630_02204	-0.254354	3.35723	0.688983	0.421095	0.706851	hypothetical protein
spoIVA	CDIF630_02883	CD630_26290	gene	protein_coding		-0.254318	1.88438	0.4464	0.515427	0.777633	stage IV sporulation protein A
5utr_604	5utr_604		5UTR	5UTR	CDIF630_01697	-0.254312	2.72026	0.916174	0.355483	0.657204	ABC-type transport system, permease
3UTR_1112	3UTR_1112		3UTR	3UTR	CDIF630_02850	-0.254083	4.52048	0.454964	0.51149	0.773774	putative pseudouridylate synthase, RluC / RluD family
CDIF630_01869	CDIF630_01869	CD630_16840	gene	protein_coding		-0.254026	8.11506	1.10326	0.31218	0.614203	putative radical SAM superfamily protein
bglA1	CDIF630_00516	CD630_03890	gene	protein_coding		-0.25389	1.55237	0.946039	0.348011	0.651505	6-phospho-beta-glucosidase
5utr_1350	5utr_1350		5UTR	5UTR	CDIF630_03707	-0.253774	1.77428	0.303843	0.590583	0.823143	UDP-N-acetylenolpyruvoylglucosamine reductase
CDIF630_02412	CDIF630_02412	CD630_21800	gene	protein_coding		-0.253745	5.39576	1.20693	0.291345	0.597492	putative DEAD-like helicase
5utr_1268	5utr_1268		5UTR	5UTR	CDIF630_03486	-0.253597	1.48193	0.505042	0.489514	0.758218	transcriptional regulator, AraC family
5utr_158	5utr_158		5UTR	5UTR	CDIF630_00363	-0.253507	5.6444	0.872959	0.366718	0.665348	phosphothreonine phosphatase
5utr_876	5utr_876		5UTR	5UTR	CDIF630_02378	-0.253305	2.66359	0.631976	0.440526	0.724307	putative serine / threonine protein kinase
CDIF630_00591	CDIF630_00591	CD630_04630	gene	protein_coding		-0.253293	2.22568	1.28459	0.276977	0.586171	transcriptional regulator, TetR family
rnpA	CDIF630_04010	CD630_36790	gene	protein_coding		-0.253123	5.92745	2.43028	0.142378	0.438058	ribonuclease P protein component
3UTR_1403	3UTR_1403		3UTR	3UTR	CDIF630_03530	-0.25272	3.54079	0.676229	0.425322	0.710424	putative S-adenosyl-L-methionine-dependent methyltransferase
5utr_803	5utr_803		5UTR	5UTR	CDIF630_02212	-0.252431	1.94577	0.831713	0.37794	0.672181	hypothetical protein
5utr_1213	5utr_1213		5UTR	5UTR	CDIF630_03304	-0.25212	4.05183	0.54394	0.473559	0.748339	putative transporter
CDIF630_02376	CDIF630_02376	CD630_21450	gene	protein_coding		-0.251936	6.31503	1.98101	0.182123	0.489867	DNA mismatch repair protein, MutS2-like
CDIF630_02649	CDIF630_02649	CD630_24070	gene	protein_coding		-0.251484	6.12553	0.924739	0.353316	0.654747	putative multidrug efflux pump
CDIF630_00656	CDIF630_00656	CD630_05430	gene	protein_coding		-0.251207	1.7966	1.10696	0.311402	0.614203	hypothetical protein
hprK	CDIF630_03714	CD630_34090	gene	protein_coding		-0.251138	4.61832	1.06868	0.319595	0.621945	PTS system, HPr kinase / phosphorylase
CDIF630_03418	CDIF630_03418	CD630_31330	gene	protein_coding		-0.251087	1.53484	0.907416	0.357718	0.658584	transcription antiterminator, PTS operon regulator
3UTR_1492	3UTR_1492		3UTR	3UTR	CDIF630_03766	-0.250872	3.34416	0.914843	0.355821	0.657297
rrf	CDIF630_02368	CD630_21370	gene	protein_coding		-0.250794	7.19668	2.37173	0.146894	0.443131	ribosome-recycling factor
3UTR_570	3UTR_570		3UTR	3UTR	CDIF630_01695	-0.250633	6.67666	1.26924	0.279738	0.587426	ABC-type transport system, permease
3UTR_1382	3UTR_1382		3UTR	3UTR	CDIF630_03488	-0.250516	0.936666	0.457063	0.510534	0.772902	putative penicillin-binding protein
3UTR_60	3UTR_60		3UTR	3UTR	CDIF630_00289	-0.25051	2.23608	0.708239	0.414839	0.701976	putative cyclic nucleotide-binding protein
ssb2	CDIF630_03991	CD630_36620	gene	protein_coding		-0.250402	7.85031	0.988804	0.337704	0.640741	single-stranded DNA-binding protein
cmk	CDIF630_02016	CD630_18160	gene	protein_coding		-0.250388	4.59643	1.21432	0.289935	0.595401	cytidylate kinase
aspS	CDIF630_03002	CD630_27390	gene	protein_coding		-0.250147	8.14891	1.40202	0.257024	0.564066	aspartate--tRNA ligase
3UTR_458	3UTR_458		3UTR	3UTR	CDIF630_01468	-0.249894	10.4545	0.27257	0.610161	0.834564	transposase-like protein B
5utr_1348	5utr_1348		5UTR	5UTR	CDIF630_03701	-0.249478	1.5307	0.59059	0.455562	0.737098	DNA polymerase III DnaE subunit alpha
5utr_1427	5utr_1427		5UTR	5UTR	CDIF630_03937	-0.249157	4.01186	0.600747	0.451794	0.732948
kdpC	CDIF630_01766	CD630_15930	gene	protein_coding		-0.249141	1.66094	0.722469	0.410309	0.699339	potassium-transporting ATPase C chain
csfV	CDIF630_01727	CD630_15580	gene	protein_coding		-0.249084	3.36605	1.27027	0.279552	0.587426	extracytoplasmic function (ECF) sigma factor csfV
baat	CDIF630_02171	CD630_19660	gene	protein_coding		-0.24905	1.70765	1.18004	0.29656	0.603718	putative bile acid-CoA:amino acid N-acyltransferase
CDIF630_03661	CDIF630_03661	CD630_33610	gene	protein_coding		-0.24901	3.25524	1.1705	0.298441	0.605611	putative drug / sodium antiporter, MATE family
5utr_768	5utr_768		5UTR	5UTR	CDIF630_02135	-0.248929	5.57462	0.905801	0.358133	0.658762	transcriptional regulator, LexA repressor
5utr_245	5utr_245		5UTR	5UTR	CDIF630_00678	-0.248611	3.77747	0.828391	0.378866	0.67241	endonuclease III
5utr_1310	5utr_1310		5UTR	5UTR	CDIF630_03603	-0.248374	4.89359	0.477234	0.501505	0.766852	chromate transport protein ChrA
gapN	CDIF630_00693	CD630_05800	gene	protein_coding		-0.248293	5.88484	1.19171	0.294281	0.600761	glyceraldehyde-3-phosphate dehydrogenase (NADP+)
5utr_126	5utr_126		5UTR	5UTR	CDIF630_00275	-0.247939	0.504228	0.717536	0.411871	0.700773	putative membrane-membrane-associated CAAX amino terminal protease
CDIF630_00220	CDIF630_00220	CD630_t0740	gene	tRNA		-0.247262	9.75955	0.202398	0.660005	0.859866	tRNA-Gly
CDIF630_00734	CDIF630_00734	CD630_06220	gene	protein_coding		-0.24697	1.77759	0.776497	0.393791	0.685172	hypothetical protein
3UTR_730	3UTR_730		3UTR	3UTR	CDIF630_02080	-0.246755	4.79551	0.947896	0.347554	0.651312	two-component sensor histidine kinase
speA2	CDIF630_03866	CD630_35510	gene	protein_coding		-0.246754	3.79839	1.49916	0.241953	0.553098	arginine decarboxylase
CDIF630_00489	CDIF630_00489	CD630_03620	gene	protein_coding		-0.24672	0.492609	0.3963	0.539623	0.791882	two-component response regulator
3UTR_858	3UTR_858		3UTR	3UTR	CDIF630_02335	-0.246421	5.72388	0.887434	0.362897	0.663145	transaldolase
CDIF630_01920	CDIF630_01920	CD630_17292	gene	protein_coding		-0.246419	5.44138	0.52433	0.481489	0.754027	hypothetical protein
CDIF630_02625	CDIF630_02625	CD630_23850	gene	protein_coding		-0.246165	5.35338	2.11204	0.169228	0.475912	putative diguanylate cyclase signaling protein
CDIF630_02639	CDIF630_02639	CD630_23970	gene	protein_coding		-0.246063	3.79503	1.76642	0.206078	0.520316	putative exonuclease
rbr2	CDIF630_01638	CD630_14740	gene	protein_coding		-0.245608	11.1507	0.674735	0.425821	0.710944	reverse rubrerythrin
CDIF630_00119	CDIF630_00119	CD630_00550	gene	protein_coding		-0.245324	5.96635	1.62931	0.223541	0.537469	putative tRNA / rRNA methyltransferase, TrmH family, group3
CDIF630nc_014	CDIF630nc_014		ncRNA	ncRNA		-0.245319	6.37588	1.2504	0.28318	0.59076
CDIF630_02010	CDIF630_02010	CD630_18100	gene	protein_coding		-0.24523	5.20477	1.98341	0.181875	0.489726	transcriptional regulator, beta-lactam repressor
spoIIGA	CDIF630_02898	CD630_26440	gene	protein_coding		-0.245	0.632505	0.305662	0.589486	0.822355	sporulation sigma-E factor processing peptidase
5utr_805	5utr_805		5UTR	5UTR	CDIF630_02222	-0.244806	4.17878	1.14832	0.302877	0.608049	transcriptional regulator, MarR family
3UTR_290	3UTR_290		3UTR	3UTR	CDIF630_00976	-0.244605	6.23885	0.888827	0.362532	0.663145
CDIF630_01315	CDIF630_01315	CD630_11670	gene	protein_coding		-0.244467	3.84744	1.15398	0.301736	0.607093	putative integrase / recombinase
5utr_1147	5utr_1147		5UTR	5UTR	CDIF630_03055	-0.244253	3.96821	0.678692	0.4245	0.70983	protein translocase subunit secA 2
CDIF630_01807	CDIF630_01807	CD630_16300	gene	protein_coding		-0.244009	3.60411	0.53288	0.478004	0.750498	putative membrane protein
garK	CDIF630_03367	CD630_30840	gene	protein_coding		-0.243384	2.416	0.560687	0.466963	0.743663	glycerate kinase
3UTR_963	3UTR_963		3UTR	3UTR	CDIF630_02525	-0.24325	-0.0534106	0.156485	0.698658	0.88096	transcriptional regulator, beta-lactam repressor
comEB1	CDIF630_02104	CD630_18990	gene	protein_coding		-0.242647	4.18848	0.607354	0.449371	0.730767	deoxycytidylate deaminase
3UTR_798	3UTR_798		3UTR	3UTR	CDIF630_02221	-0.24251	0.815491	0.858252	0.387196	0.680685	putative drug / sodium antiporter, MATE family
CDIF630_02288	CDIF630_02288	CD630_20650	gene	protein_coding		-0.242455	5.56178	0.782876	0.391909	0.683849	transcriptional regulator, beta-lactams repressor
5utr_591	5utr_591		5UTR	5UTR	CDIF630_01671	-0.242405	5.67324	0.331621	0.574279	0.814089	putative drug / sodium antiporter, MATE family
dnaJ	CDIF630_02706	CD630_24600	gene	protein_coding		-0.242296	7.85564	1.38641	0.259562	0.566629	chaperone protein DnaJ
3UTR_386	3UTR_386		3UTR	3UTR	CDIF630_01300	-0.242269	6.1498	2.17235	0.163681	0.466499	methylglyoxal synthase
CDIF630_00042	CDIF630_00042	CD630_t0070	gene	tRNA		-0.242241	9.76008	0.195092	0.665776	0.863385	tRNA-Gly
CDIF630_00062	CDIF630_00062	CD630_t0270	gene	tRNA		-0.242241	9.76008	0.195092	0.665776	0.863385	tRNA-Gly
thyX	CDIF630_00118	CD630_00540	gene	protein_coding		-0.242162	5.24631	1.70701	0.213419	0.529626	thymidylate synthase (FAD)
5utr_476	5utr_476		5UTR	5UTR	CDIF630_01414	-0.242109	2.20492	0.610578	0.448196	0.729636	vitamin B12-dependent ribonucleoside-diphosphate reductase
3UTR_1182	3UTR_1182		3UTR	3UTR	CDIF630_02991	-0.241879	4.27539	0.643042	0.436643	0.720644	putative regulator of the sigma(E) factor
3UTR_783	3UTR_783		3UTR	3UTR	CDIF630_02200	-0.241846	1.93266	0.380655	0.547624	0.796793	putative protein with SH3 domain
5utr_498	5utr_498		5UTR	5UTR	CDIF630_01461	-0.241688	3.28909	0.338708	0.570267	0.812477	ribosome maturation factor rimp
3UTR_394	3UTR_394		3UTR	3UTR	CDIF630_01314	-0.241555	2.22106	0.605072	0.450206	0.731149	homoserine dehydrogenase
3UTR_1002	3UTR_1002		3UTR	3UTR	CDIF630_02613	-0.241287	3.3104	1.33473	0.26821	0.576425	putative CstA-like carbon starvation protein
CDIF630_03580	CDIF630_03580	CD630_32800	gene	protein_coding		-0.241243	4.62901	1.42771	0.252919	0.561582	transcription antiterminator, PTS operon regulator
CDIF630_01756	CDIF630_01756	CD630_15840	gene	protein_coding		-0.241195	1.55344	0.642291	0.438197	0.722231	transcriptional regulator, repressor ROK family
CDIF630_03948	CDIF630_03948	CD630_36250	gene	protein_coding		-0.240493	5.53791	1.43493	0.251782	0.560281	putative signaling protein
5utr_514	5utr_514		5UTR	5UTR	CDIF630_01493	-0.24049	1.8176	0.663014	0.429773	0.713751	transcriptional regulator, RpiR family
sigK	CDIF630_01379	CD630_12300	gene	protein_coding		-0.240082	3.84766	1.14099	0.304365	0.60881	sigma K
3UTR_818	3UTR_818		3UTR	3UTR	CDIF630_02250	-0.239694	5.02748	0.847373	0.373619	0.668588	putative lipoprotein
5utr_1364	5utr_1364		5UTR	5UTR	CDIF630_03765	-0.239615	1.2892	0.765281	0.397135	0.68794
CDIF630_01835	CDIF630_01835	CD630_t0820	gene	tRNA		-0.23948	10.8765	0.286666	0.601164	0.830201	tRNA-Leu
3UTR_452	3UTR_452		3UTR	3UTR	CDIF630_01457	-0.239394	4.18011	1.74651	0.208501	0.523308	putative MazG-like pyrophosphohydrolase
3UTR_566	3UTR_566		3UTR	3UTR	CDIF630_01690	-0.239305	3.34826	0.857528	0.370857	0.666686	putative peptidoglycan-N-acetylglucosamine deacetylase
CDIF630_03424	CDIF630_03424	CD630_31390	gene	protein_coding		-0.239262	3.62585	0.582867	0.458461	0.739094	transcriptional regulator, phage-type
3UTR_383	3UTR_383		3UTR	3UTR	CDIF630_01289	-0.239224	4.77329	0.759357	0.398919	0.689566	electron transport complex protein
CDIF630_03262	CDIF630_03262	CD630_29780	gene	protein_coding		-0.239194	6.1432	1.50363	0.241288	0.552885	putative CRISPR-associated Cas3 family helicase
5utr_66	5utr_66		5UTR	5UTR	CDIF630_00123	-0.239012	6.14694	1.09207	0.314554	0.617259	50S ribosomal protein L33
5utr_920	5utr_920		5UTR	5UTR	CDIF630_02490	-0.23857	3.43806	0.999089	0.335291	0.638875	hypothetical protein
3UTR_558	3UTR_558		3UTR	3UTR	CDIF630_01671	-0.238414	4.24555	0.790899	0.389561	0.682127	putative drug / sodium antiporter, MATE family
CDIF630_03066	CDIF630_03066	CD630_28010	gene	protein_coding		-0.238348	7.60252	1.61896	0.224936	0.538393	preprotein translocase, yajc subunit
CDIF630_01206	CDIF630_01206	CD630_10633	gene	protein_coding		-0.23831	0.182836	0.293733	0.596762	0.828061	hypothetical protein
CDIF630_02875	CDIF630_02875	CD630_26210	gene	protein_coding		-0.23817	7.14176	1.43098	0.252404	0.561255	uncharacterized protein
CDIF630_01152	CDIF630_01152	CD630_10160	gene	protein_coding		-0.237635	2.8547	0.790545	0.389664	0.682127	transcriptional regulator, MerR family
5utr_1109	5utr_1109		5UTR	5UTR	CDIF630_02975	-0.237401	2.43882	0.9088	0.357363	0.658584	putative sporulation protein
CDIF630_00942	CDIF630_00942	CD630_08230	gene	protein_coding		-0.237355	2.71908	0.817311	0.38198	0.675223	ABC-type transport system, multidrug-family permease
ccpA	CDIF630_01207	CD630_10640	gene	protein_coding		-0.237107	6.38039	1.24968	0.283313	0.59076	transcriptional regulator, LacI family
5utr_702	5utr_702		5UTR	5UTR	CDIF630_01946	-0.236994	4.41644	0.880473	0.364727	0.664173	hypothetical protein
5utr_492	5utr_492		5UTR	5UTR	CDIF630_01448	-0.236701	2.66524	0.968427	0.342559	0.644612	putative membrane-associated peptidase, M25 family
ade1	CDIF630_02020	CD630_18200	gene	protein_coding		-0.236471	4.59407	0.245176	0.628536	0.843259	adenine deaminase
CDIF630_03328	CDIF630_03328	CD630_30440	gene	protein_coding		-0.236457	3.59396	1.17152	0.298239	0.605518	transcriptional regulator, RpiR family
3UTR_193	3UTR_193		3UTR	3UTR	CDIF630_00719	-0.23588	5.14701	1.00585	0.333719	0.636625	chloride ion channel protein
5utr_989	5utr_989		5UTR	5UTR	CDIF630_02692	-0.235539	5.88921	0.314959	0.583944	0.820078	putative histidine triad (HIT) protein
CDIF630_01270	CDIF630_01270	CD630_11250	gene	protein_coding		-0.235115	11.5707	0.741928	0.404238	0.693061	putative nitroreductase-like oxidoreductase
3UTR_190	3UTR_190		3UTR	3UTR	CDIF630_00714	-0.235041	3.66998	0.750211	0.401697	0.691817	methylated-DNA--protein-cysteine methyltransferase
CDIF630_00419	CDIF630_00419	CD630_02940	gene	protein_coding		-0.23492	3.5871	0.410839	0.532385	0.788551	ABC-type transport system, bacitracin / multidrug-family permease
CDIF630_02563	CDIF630_02563	CD630_23250	gene	protein_coding		-0.234865	1.33262	0.439924	0.51844	0.779066	PTS system, arabitol / xylitol-specific IIC component
asnB1	CDIF630_00519	CD630_03910	gene	protein_coding		-0.234313	2.14296	0.93057	0.351852	0.65393	asparagine synthetase
xynD	CDIF630_03352	CD630_30690	gene	protein_coding		-0.234127	5.28772	0.711586	0.413767	0.701695	PTS system, xyloside-specific IID component
3UTR_823	3UTR_823		3UTR	3UTR	CDIF630_02267	-0.234013	3.73632	1.58252	0.229941	0.543213	transcriptional regulator, HTH-type
5utr_280	5utr_280		5UTR	5UTR	CDIF630_00787	-0.233897	2.76276	0.664065	0.429416	0.713547	uncharacterized protein, GTP cyclohydrolase-like
5utr_712	5utr_712		5UTR	5UTR	CDIF630_01970	-0.233802	1.56463	0.6248	0.443074	0.726342	hypothetical protein
3UTR_1392	3UTR_1392		3UTR	3UTR	CDIF630_03512	-0.233791	2.72972	0.798546	0.387343	0.680685	putative deacetylase
CDIF630_00558	CDIF630_00558	CD630_04300	gene	protein_coding		-0.233576	1.55339	0.507271	0.488575	0.757533	ABC-type transport system, cobalt-specific permease
5utr_358	5utr_358		5UTR	5UTR	CDIF630_01012	-0.233539	8.51137	0.623978	0.443368	0.726627	cold shock protein
3UTR_119	3UTR_119		3UTR	3UTR	CDIF630_00517	-0.233479	2.14018	0.658858	0.431188	0.714544	transcription antiterminator, PTS operon regulator
5utr_409	5utr_409		5UTR	5UTR	CDIF630_01202	-0.233478	4.39577	0.459928	0.509234	0.772161	acyl carrier protein (ACP)
3UTR_911	3UTR_911		3UTR	3UTR	CDIF630_02428	-0.233336	1.69775	0.391783	0.54191	0.792152	putative acetate--CoA ligase (ADP-forming)
CDIF630_02292	CDIF630_02292	CD630_20690	gene	protein_coding		-0.233277	4.36765	2.03076	0.177084	0.482401	putative molybdopterin cofactor biosynthesis protein
CDIF630_03406	CDIF630_03406	CD630_31210	gene	protein_coding		-0.23292	4.81339	1.26473	0.280558	0.587426	putative flavodoxin
5utr_747	5utr_747		5UTR	5UTR	CDIF630_02067	-0.232825	2.16344	0.444646	0.51624	0.777869	transcriptional regulator, HTH-type
5utr_69	5utr_69		5UTR	5UTR	CDIF630_00132	-0.232778	5.9634	0.739054	0.405126	0.693998	DNA-directed RNA polymerase subunit beta
CDIF630_03625	CDIF630_03625	CD630_33230	gene	protein_coding		-0.232463	3.78033	0.68887	0.421132	0.706851	hypothetical protein
CDIF630_00586	CDIF630_00586	CD630_04580	gene	protein_coding		-0.232426	0.00156505	0.292234	0.59769	0.828313	uncharacterized protein, beta-lactamase / transpeptidase-like
fmt	CDIF630_02837	CD630_25840	gene	protein_coding		-0.232406	5.48416	1.701	0.21418	0.529813	methionyl-tRNA formyltransferase
CDIF630_00324	CDIF630_00324	CD630_02020	gene	protein_coding		-0.232376	5.20413	0.786911	0.390725	0.682566	alpha / beta hydrolase
purA	CDIF630_03983	CD630_36550	gene	protein_coding		-0.232277	5.25252	1.00158	0.334711	0.638317	adenylosuccinate synthetase
5utr_1066	5utr_1066		5UTR	5UTR	CDIF630_02878	-0.232159	2.57733	0.147255	0.70721	0.884012	putative membrane fusion protein
pgcA1	CDIF630_01746	CD630_15770	gene	protein_coding		-0.232028	7.15549	1.35592	0.264618	0.571932	phosphoglucomutase
3UTR_663	3UTR_663		3UTR	3UTR	CDIF630_01919	-0.232009	1.83083	0.47323	0.503274	0.768004	putative sodium:phosphate symporter
CDIF630_02555	CDIF630_02555	CD630_23170	gene	protein_coding		-0.23162	2.36996	0.979395	0.339934	0.642736	two-component sensor histidine kinase
3UTR_1069	3UTR_1069		3UTR	3UTR	CDIF630_02762	-0.230601	9.3083	0.633652	0.439934	0.7239	2-iminobutanoate / 2-iminopropanoate deaminase
CDIF630_00634	CDIF630_00634	CD630_05211	gene	protein_coding		-0.230521	2.98188	0.716266	0.412274	0.701067	hypothetical protein
3UTR_268	3UTR_268		3UTR	3UTR	CDIF630_00910	-0.230323	2.95855	0.456423	0.510825	0.773016	IMPACT family member protein
5utr_870	5utr_870		5UTR	5UTR	CDIF630_02358	-0.230316	7.64179	0.883	0.364061	0.663363	putative exported protein
CDIF630_01695	CDIF630_01695	CD630_15270	gene	protein_coding		-0.23025	8.35363	0.890911	0.361988	0.662915	ABC-type transport system, permease
rluC	CDIF630_03903	CD630_35820	gene	protein_coding		-0.229838	2.63342	1.65577	0.220024	0.533856	putative ribosomal large subunit pseudouridine synthase C
CDIF630_01862	CDIF630_01862	CD630_16770	gene	protein_coding		-0.22956	0.344104	0.431175	0.522563	0.781609	putative membrane protein
3UTR_19	3UTR_19		3UTR	3UTR	CDIF630_00108	-0.229116	1.59631	0.540341	0.474998	0.749255	putative lipoate-protein ligase
CDIF630_01513	CDIF630_01513	CD630_13570	gene	protein_coding		-0.229107	8.89675	0.910953	0.356813	0.658584	putative peptidyl-prolyl isomerase
dapA1	CDIF630_03285	CD630_30000	gene	protein_coding		-0.228866	1.0067	0.411129	0.532243	0.788532	4-hydroxy-tetrahydrodipicolinate synthase
CDIF630_00675	CDIF630_00675	CD630_05620	gene	protein_coding		-0.228693	4.01189	0.792911	0.388975	0.682104	putative RusA-like endodeoxyribonuclease
CDIF630_01423	CDIF630_01423	CD630_12700	gene	protein_coding		-0.228608	1.77559	0.789602	0.389939	0.682133	two-component sensor histidine kinase
5utr_226	5utr_226		5UTR	5UTR	CDIF630_00638	-0.228486	4.5159	0.383076	0.546371	0.79573
3UTR_459	3UTR_459		3UTR	3UTR	CDIF630_01470	-0.228227	4.14928	1.00838	0.333133	0.636397	tRNA pseudouridine synthase B
CDIF630_00597	CDIF630_00597	CD630_04690	gene	protein_coding		-0.228223	1.51712	0.95178	0.346601	0.650211	PTS system, sucrose-specific IIABC component
CDIF630_01558	CDIF630_01558	CD630_13980	gene	protein_coding		-0.228089	0.727617	0.510862	0.487068	0.756922	putative peptidase, M20D family
CDIF630_00830	CDIF630_00830	CD630_07140	gene	protein_coding		-0.228037	5.68291	1.49301	0.242871	0.553098	tetratricopeptide repeat protein
CDIF630_03636	CDIF630_03636	CD630_33331	gene	protein_coding		-0.22787	5.52305	1.11013	0.310736	0.614203	putative conjugative transposon protein
CDIF630_02103	CDIF630_02103	CD630_18980	gene	protein_coding		-0.227598	4.27963	1.09616	0.313683	0.616542	putative phage-related cell wall hydrolase (endolysin)
cspC1	CDIF630_02205	CD630_19902	gene	protein_coding		-0.227342	8.20409	0.344172	0.567212	0.810768	major cold shock protein CspC
vanR	CDIF630_01801	CD630_16240	gene	protein_coding		-0.227256	3.70421	0.902308	0.359032	0.659339	two-component response regulator
CDIF630_00429	CDIF630_00429	CD630_03040	gene	protein_coding		-0.227104	2.20587	0.442457	0.517258	0.778365	class I glutamine amidotransferase-like protein
5utr_1451	5utr_1451		5UTR	5UTR	CDIF630_04011	-0.22699	11.2132	0.51419	0.485679	0.755735
5utr_754	5utr_754		5UTR	5UTR	CDIF630_02097	-0.226881	1.63341	0.538017	0.475931	0.749754	putative methyltransferase, type 11 family
bioB2	CDIF630_02386	CD630_21550	gene	protein_coding		-0.226776	8.05842	0.614554	0.446755	0.728651	biotin synthase
3UTR_152	3UTR_152		3UTR	3UTR	CDIF630_00625	-0.226554	1.55933	0.391958	0.541821	0.792152	hypothetical protein
3UTR_1282	3UTR_1282		3UTR	3UTR	CDIF630_03257	-0.226351	3.07696	1.20139	0.292409	0.598484	hypothetical protein
CDIF630_00804	CDIF630_00804	CD630_06910	gene	protein_coding		-0.226014	1.85401	0.612236	0.447594	0.729283	putative dehydrogenase, NAD(P)-binding
acoC	CDIF630_00100	CD630_00380	gene	protein_coding		-0.225762	3.34905	0.739906	0.404863	0.693741	acetoin dehydrogenase E2 component (dihydrolipoamide acetyltransferase)
3UTR_787	3UTR_787		3UTR	3UTR	CDIF630_02207	-0.225676	3.7374	0.80971	0.384139	0.677368	putative lipoprotein
5utr_303	5utr_303		5UTR	5UTR	CDIF630_00853	-0.225524	2.2384	0.660952	0.430474	0.714246	histidinol-phosphatase
3UTR_770	3UTR_770		3UTR	3UTR	CDIF630_02167	-0.2255	0.588367	0.336876	0.571299	0.813411	ABC-type transport system, permease
CDIF630_02271	CDIF630_02271	CD630_20490	gene	protein_coding		-0.225035	1.7323	0.457833	0.510184	0.772902	putative rRNA methylase
5utr_246	5utr_246		5UTR	5UTR	CDIF630_00679	-0.223577	3.15531	1.34609	0.266276	0.574292	putative tRNA (cytidine(34)-2'-o)-methyltransferase
5utr_1014	5utr_1014		5UTR	5UTR	CDIF630_02750	-0.223403	1.88681	0.713823	0.413052	0.701269	putative histidinol-phosphate aminotransferase
5utr_1255	5utr_1255		5UTR	5UTR	CDIF630_03455	-0.222491	1.20041	0.534327	0.477418	0.75016	ribonuclease R
metY	CDIF630_02027	CD630_18250	gene	protein_coding		-0.221757	3.6406	1.2497	0.283309	0.59076	O-acetylhomoserine sulfhydrylase
CDIF630_02309	CDIF630_02309	CD630_20860	gene	protein_coding		-0.221707	1.00509	0.179831	0.678267	0.870323	putative iron-sulfur flavoprotein
CDIF630_02547	CDIF630_02547	CD630_23090	gene	protein_coding		-0.221688	9.89318	0.878349	0.365288	0.664173	hypothetical protein
3UTR_1043	3UTR_1043		3UTR	3UTR	CDIF630_02711	-0.221549	1.24786	0.459596	0.509384	0.772161	serine / threonine exchanger
5utr_693	5utr_693		5UTR	5UTR	CDIF630_01918	-0.221541	2.91345	0.223722	0.643853	0.851448	hypothetical protein
aspC	CDIF630_00203	CD630_01070	gene	protein_coding		-0.221364	7.8623	0.687862	0.421464	0.706894	aspartate aminotransferase
CDIF630_02378	CDIF630_02378	CD630_21480	gene	protein_coding		-0.221261	5.95036	1.40789	0.256079	0.56367	putative serine / threonine protein kinase
glpQ	CDIF630_01562	CD630_14020	gene	protein_coding		-0.221153	1.49291	0.740303	0.40474	0.693726	glycerophosphoryl diester phosphodiesterase
CDIF630_02794	CDIF630_02794	CD630_25420	gene	protein_coding		-0.221077	6.62746	1.44454	0.250278	0.559181	hypothetical protein
5utr_469	5utr_469		5UTR	5UTR	CDIF630_01391	-0.221075	0.080367	0.332495	0.573781	0.814089	teicoplanin resistance protein
CDIF630_03197	CDIF630_03197	CD630_29240	gene	protein_coding		-0.220855	7.19524	0.520278	0.483155	0.754798	putative phage protein
recX	CDIF630_02777	CD630_25250	gene	protein_coding		-0.220695	3.70164	1.2382	0.285439	0.592412	regulatory protein RecX
CDIF630_01069	CDIF630_01069	CD630_09420	gene	protein_coding		-0.220684	7.19156	0.523045	0.482016	0.75421	putative phage protein
spoIV	CDIF630_02686	CD630_24420	gene	protein_coding		-0.220358	3.14996	1.43828	0.251255	0.560175	stage IV sporulation protein
CDIF630_02101	CDIF630_02101	CD630_18960	gene	protein_coding		-0.220102	6.48246	0.803369	0.385953	0.679291	hypothetical protein
3UTR_733	3UTR_733		3UTR	3UTR	CDIF630_02084	-0.220088	4.48091	0.816622	0.382175	0.675372	putative recombinase/cell surface protein
CDIF630_03928	CDIF630_03928	CD630_36051	gene	protein_coding		-0.220063	6.87274	0.274069	0.60919	0.834343	ferredoxin
CDIF630_02964	CDIF630_02964	CD630_27070	gene	protein_coding		-0.21983	0.959011	0.62706	0.442269	0.725607	transporter, major facilitator superfamily (MFS)
CDIF630_03407	CDIF630_03407	CD630_31220	gene	protein_coding		-0.219813	3.28884	0.87933	0.365029	0.664173	transcriptional regulator, ArsR family
5utr_1113	5utr_1113		5UTR	5UTR	CDIF630_02981	-0.219749	0.660084	0.450756	0.513418	0.775727	putative peptidoglycan-N-acetylmuramic acid deacetylase
CDIF630_03029	CDIF630_03029	CD630_27660	gene	protein_coding		-0.219051	7.86321	1.19101	0.294417	0.600761	transcriptional regulator, LytR family
CDIF630_02739	CDIF630_02739	CD630_24920	gene	protein_coding		-0.218993	8.25083	1.13283	0.306031	0.609738	two-component sensor histidine kinase, sporulation-associated spo0A
CDIF630_02721	CDIF630_02721	CD630_24750	gene	protein_coding		-0.218147	3.54531	0.722653	0.410251	0.699339	putative membrane protein
5utr_917	5utr_917		5UTR	5UTR	CDIF630_02486	-0.218142	6.59882	0.333014	0.573486	0.814089	hypothetical protein
CDIF630_02818	CDIF630_02818	CD630_25650	gene	protein_coding		-0.218117	2.73897	0.989311	0.337585	0.640741	transcription antiterminator
3UTR_822	3UTR_822		3UTR	3UTR	CDIF630_02267	-0.217703	2.83197	0.885982	0.363277	0.663145	transcriptional regulator, HTH-type
5utr_815	5utr_815		5UTR	5UTR	CDIF630_02241	-0.217467	1.95851	0.272176	0.610416	0.834564	chaperone protein
CDIF630nc_058	CDIF630nc_058		ncRNA	ncRNA		-0.217081	7.12588	0.89497	0.360931	0.661815
5utr_1337	5utr_1337		5UTR	5UTR	CDIF630_03665	-0.216964	2.5444	0.398892	0.538319	0.791677	putative diguanylate kinase signaling protein
3UTR_1462	3UTR_1462		3UTR	3UTR	CDIF630_03665	-0.21613	4.30538	0.864946	0.368859	0.666131	putative diguanylate kinase signaling protein
3UTR_825	3UTR_825		3UTR	3UTR	CDIF630_02268	-0.216114	6.0672	0.573339	0.462081	0.74018	hypothetical protein
CDIF630_03765	CDIF630_03765	CD630_34540	gene	protein_coding		-0.21569	3.56694	0.708887	0.414631	0.701976	putative nucleotide-binding protein
5utr_996	5utr_996		5UTR	5UTR	CDIF630_02709	-0.215643	5.50998	0.879275	0.365043	0.664173	transcriptional regulator, heat-inducible repressor HrcA
3UTR_859	3UTR_859		3UTR	3UTR	CDIF630_02336	-0.21535	3.12473	0.397859	0.538838	0.791677	transcriptional regulator, DeoR family
3UTR_947	3UTR_947		3UTR	3UTR	CDIF630_02494	-0.215223	1.55112	0.396483	0.53953	0.791882	transporter, major facilitator superfamily (MFS)
CDIF630_00666	CDIF630_00666	CD630_05530	gene	protein_coding		-0.21522	6.31073	1.06903	0.319519	0.621945	putative RNA methyltransferase
cca	CDIF630_02712	CD630_24660	gene	protein_coding		-0.21503	2.99464	0.469424	0.504967	0.768674	CCA-adding enzyme
3UTR_1505	3UTR_1505		3UTR	3UTR	CDIF630_03802	-0.214945	1.72811	0.51105	0.486989	0.756922
5utr_618	5utr_618		5UTR	5UTR	CDIF630_01716	-0.21473	7.12759	0.880712	0.364664	0.664173	ATP phosphoribosyltransferase, regulatory subunit
3UTR_399	3UTR_399		3UTR	3UTR	CDIF630_01325	-0.214554	9.02641	0.252553	0.623464	0.840832	50S ribosomal protein L32
5utr_447	5utr_447		5UTR	5UTR	CDIF630_01314	-0.214506	8.48588	0.347231	0.565516	0.810164	homoserine dehydrogenase
CDIF630_01949	CDIF630_01949	CD630_17540	gene	protein_coding		-0.214217	3.03419	0.404125	0.535705	0.790012	ABC-type transport system, multidrug-family permease
CDIF630_01948	CDIF630_01948	CD630_17530	gene	protein_coding		-0.213828	2.77911	0.562546	0.46624	0.743298	ABC-type transport system, multidrug-family ATP-binding protein
CDIF630_02655	CDIF630_02655	CD630_24130	gene	protein_coding		-0.213761	0.376787	0.291839	0.597935	0.828368	putative NAD(P)-binding protein
CDIF630_02919	CDIF630_02919	CD630_26650	gene	protein_coding		-0.213748	4.36257	1.26594	0.280338	0.587426	transcriptional regulator, AraC family
5utr_376	5utr_376		5UTR	5UTR	CDIF630_01087	-0.213513	8.8004	0.207628	0.65595	0.857944	hypothetical protein
5utr_1193	5utr_1193		5UTR	5UTR	CDIF630_03180	-0.213451	8.80211	0.207814	0.655808	0.857941	hypothetical protein
5utr_1437	5utr_1437		5UTR	5UTR	CDIF630_03963	-0.2133	0.234675	0.142989	0.711267	0.885181
3UTR_611	3UTR_611		3UTR	3UTR	CDIF630_01805	-0.213063	1.76931	0.588642	0.45629	0.737298	alanine racemase
speE	CDIF630_01010	CD630_08900	gene	protein_coding		-0.213037	1.82557	0.888871	0.362521	0.663145	spermidine synthase
5utr_1128	5utr_1128		5UTR	5UTR	CDIF630_03015	-0.212792	-0.00331058	0.282278	0.603934	0.831997	hypothetical protein
3UTR_942	3UTR_942		3UTR	3UTR	CDIF630_02488	-0.21277	-0.0714605	0.24861	0.626163	0.842229	transcriptional regulator, GntR family
3UTR_1180	3UTR_1180		3UTR	3UTR	CDIF630_02988	-0.212749	6.71933	0.666479	0.428599	0.712578	serine hydroxymethyltransferase
CDIF630_00680	CDIF630_00680	CD630_05670	gene	protein_coding		-0.212394	6.32026	1.21025	0.290711	0.596393	uncharacterized protein, DegV family
CDIF630_00588	CDIF630_00588	CD630_04600	gene	protein_coding		-0.212142	3.71768	0.672254	0.426653	0.711827	ABC-type transport system, permease
5utr_951	5utr_951		5UTR	5UTR	CDIF630_02583	-0.211981	6.09446	0.699321	0.417718	0.704545	putative succinate transporter
CDIF630_02622	CDIF630_02622	CD630_23820	gene	protein_coding		-0.211608	3.62041	0.221914	0.645184	0.851448	aromatic-amino-acid aminotransferase, tyrB-like
CDIF630_02138	CDIF630_02138	CD630_19340	gene	protein_coding		-0.211403	4.86705	1.05515	0.322563	0.625135	GATS-like ACT domain protein
3UTR_1158	3UTR_1158		3UTR	3UTR	CDIF630_02947	-0.211017	1.46631	0.587767	0.456618	0.737437	threonine-phosphate decarboxylase
CDIF630_00818	CDIF630_00818	CD630_07030	gene	protein_coding		-0.210878	5.26738	0.636261	0.439016	0.722604	putative peptidase, U32 family
cdeC	CDIF630_01211	CD630_10670	gene	protein_coding		-0.210828	4.04849	0.426026	0.525018	0.782843	exosporium cysteine rich protein
3UTR_27	3UTR_27		3UTR	3UTR	CDIF630_00133	-0.210796	8.11818	0.606149	0.449811	0.731149	DNA-directed RNA polymerase subunit beta'
dnaK	CDIF630_02707	CD630_24610	gene	protein_coding		-0.210268	9.42321	0.851633	0.372457	0.668077	chaperone protein DnaK
5utr_545	5utr_545		5UTR	5UTR	CDIF630_01563	-0.210157	1.29405	0.620726	0.444532	0.727556	putative synthetase
3UTR_387	3UTR_387		3UTR	3UTR	CDIF630_01300	-0.209975	6.2491	1.61251	0.225811	0.538393	methylglyoxal synthase
CDIF630_03157	CDIF630_03157	CD630_29521	gene	protein_coding		-0.209026	0.358746	0.257573	0.620066	0.839101	ABC-type transport system, ATP-binding protein
5utr_534	5utr_534		5UTR	5UTR	CDIF630_01543	-0.208924	2.32765	0.562501	0.466257	0.743298	transcriptional regulator, GntR family
CDIF630_01130	CDIF630_01130	CD630_09940	gene	protein_coding		-0.208776	5.36804	0.60241	0.451182	0.73215	putative serine-pyruvate aminotransferase
5utr_524	5utr_524		5UTR	5UTR	CDIF630_01513	-0.208496	6.51338	0.935077	0.350727	0.653796	putative peptidyl-prolyl isomerase
CDIF630_01778	CDIF630_01778	CD630_16030	gene	protein_coding		-0.208311	1.70199	0.801429	0.386511	0.679881	ABC-type transport system, multidrug-family permease
3UTR_1273	3UTR_1273		3UTR	3UTR	CDIF630_03203	-0.208113	3.16246	0.361642	0.557662	0.805248	transcriptional regulator, phage-type
cshA1	CDIF630_00879	CD630_07610	gene	protein_coding		-0.208092	6.85141	1.1401	0.304546	0.60881	DEAD-box ATP-dependent RNA helicase CshA
3UTR_628	3UTR_628		3UTR	3UTR	CDIF630_01844	-0.20749	1.71779	0.647881	0.434962	0.718454	guanine deaminase
ansB	CDIF630_02765	CD630_25160	gene	protein_coding		-0.207482	8.08307	0.395771	0.53989	0.791882	L-asparaginase
5utr_902	5utr_902		5UTR	5UTR	CDIF630_02438	-0.207158	4.39686	0.351138	0.563366	0.808512	putative membrane protein
5utr_400	5utr_400		5UTR	5UTR	CDIF630_01175	-0.207103	2.13576	0.858303	0.370648	0.666686	putative cell wall hydrolase / autolysin
CDIF630_02792	CDIF630_02792	CD630_25400	gene	protein_coding		-0.207098	5.47281	0.533913	0.477586	0.75016	coenzyme A disulfide reductase
CDIF630_02953	CDIF630_02953	CD630_26970	gene	protein_coding		-0.206944	1.6693	0.627316	0.442178	0.725607	putative peptidase, M20D family
3UTR_1012	3UTR_1012		3UTR	3UTR	CDIF630_02629	-0.206878	6.35933	0.717269	0.411955	0.700773	putative peptidoglycan-binding / hydrolysing protein
CDIF630_03982	CDIF630_03982	CD630_t0870	gene	tRNA		-0.206783	8.88872	0.312504	0.585397	0.821226	tRNA-Lys
5utr_585	5utr_585		5UTR	5UTR	CDIF630_01661	-0.206611	3.66313	0.877157	0.365603	0.664189	uncharacterized protein
3UTR_1575	3UTR_1575		3UTR	3UTR	CDIF630_03963	-0.206531	0.460232	0.41951	0.528156	0.78516
5utr_728	5utr_728		5UTR	5UTR	CDIF630_02003	-0.206344	0.089481	0.250845	0.62463	0.841353	transcriptional regulator, LacI family
CDIF630_03391	CDIF630_03391	CD630_31070	gene	protein_coding		-0.205786	6.28192	1.08164	0.316787	0.619782	transcription antiterminator, PTS operon regulator
CDIF630_00224	CDIF630_00224	CD630_t0780	gene	tRNA		-0.205457	9.66341	0.16241	0.693322	0.878179	tRNA-Pyl
rsmA	CDIF630_03837	CD630_35230	gene	protein_coding		-0.205441	5.43645	1.27078	0.27946	0.587426	ribosomal RNA small subunit methyltransferase A
5utr_453	5utr_453		5UTR	5UTR	CDIF630_01324	-0.205423	6.70515	0.407485	0.534039	0.789281	hypothetical protein
tdcF	CDIF630_03479	CD630_31870	gene	protein_coding		-0.205127	3.94787	0.522886	0.482082	0.75421	putative regulatory endoribonuclease, YjgF-like
CDIF630_04009	CDIF630_04009	CD630_36781	gene	protein_coding		-0.204876	5.22045	1.22817	0.287316	0.59345	putative membrane protein insertion efficiency factor
CDIF630_01693	CDIF630_01693	CD630_15250	gene	protein_coding		-0.204819	3.61748	0.849851	0.372943	0.668442	putative iron-sulfur protein
CDIF630_02167	CDIF630_02167	CD630_19620	gene	protein_coding		-0.204173	4.26314	0.829903	0.378444	0.67241	ABC-type transport system, permease
5utr_146	5utr_146		5UTR	5UTR	CDIF630_00320	-0.203523	10.6139	0.572514	0.462397	0.740491	GMP synthase (glutamine-hydrolysing)
CDIF630_02443	CDIF630_02443	CD630_22100	gene	protein_coding		-0.20351	6.16385	1.30949	0.272575	0.580916	ABC-type transport system, multidrug-family ATP-binding / permease
3UTR_215	3UTR_215		3UTR	3UTR	CDIF630_00779	-0.20342	5.67932	1.26565	0.28039	0.587426	hypothetical protein
CDIF630_00081	CDIF630_00081	CD630_00200	gene	protein_coding		-0.203388	2.37091	0.779385	0.392937	0.684354	hypothetical protein
CDIF630_01227	CDIF630_01227	CD630_10830	gene	protein_coding		-0.203132	6.17749	1.17515	0.297521	0.604991	PTS system, galactiol-type IIB component
CDIF630_01976	CDIF630_01976	CD630_17780	gene	protein_coding		-0.203099	5.49561	0.405267	0.535137	0.78994	hypothetical protein
3UTR_354	3UTR_354		3UTR	3UTR	CDIF630_01202	-0.203072	6.17707	1.37496	0.261445	0.56834	acyl carrier protein (ACP)
3UTR_1433	3UTR_1433		3UTR	3UTR	CDIF630_03601	-0.203047	5.03671	1.08991	0.315014	0.617763	GTP-binding protein EngB
CDIF630_01442	CDIF630_01442	CD630_12880	gene	protein_coding		-0.202567	5.10624	0.825726	0.379612	0.672792	putative membrane protein
CDIF630_03653	CDIF630_03653	CD630_33530	gene	protein_coding		-0.202523	2.29862	0.838805	0.375974	0.670244	transcriptional regulator, GntR family
5utr_596	5utr_596		5UTR	5UTR	CDIF630_01683	-0.202511	1.89787	0.34779	0.565208	0.810164	transcriptional regulator, MerR family
CDIF630_02163	CDIF630_02163	CD630_19580	gene	protein_coding		-0.202277	6.0174	0.865665	0.368666	0.666045	putative 4Fe-4S binding protein, putative ferredoxin, putative dehydrogenase, putative reductase
5utr_853	5utr_853		5UTR	5UTR	CDIF630_02335	-0.201206	1.95454	0.34008	0.569497	0.811759	transaldolase
CDIF630_01603	CDIF630_01603	CD630_14390	gene	protein_coding		-0.201114	3.57421	0.533715	0.477666	0.75016	putative transporter, LrgA family
CDIF630_02172	CDIF630_02172	CD630_19670	gene	protein_coding		-0.200572	6.24594	0.406687	0.534433	0.789474	uncharacterized protein
CDIF630_01713	CDIF630_01713	CD630_15450	gene	protein_coding		-0.200373	4.68105	1.10544	0.311721	0.614203	hypothetical protein
spoIVB1	CDIF630_01362	CD630_12130	gene	protein_coding		-0.200075	2.97919	0.692815	0.419838	0.706851	stage IV sporulation protein b, S55 peptidase family
3UTR_843	3UTR_843		3UTR	3UTR	CDIF630_02295	-0.198915	8.11419	0.192308	0.66801	0.864809	putative transposase
CDIF630_02158	CDIF630_02158	CD630_19530	gene	protein_coding		-0.198751	6.88265	0.859282	0.370383	0.666686	uncharacterized protein, coenzyme F420:L-glutamate ligase-like
prfB	CDIF630_00262	CD630_01440	gene	protein_coding		-0.198478	7.06518	1.63884	0.222265	0.536731	peptide chain release factor 2 (RF-2)
3UTR_1485	3UTR_1485		3UTR	3UTR	CDIF630_03751	-0.198415	2.9545	0.483464	0.498774	0.764689	putative glycoside hydrolase-type carbohydrate-binding protein
CDIF630_00297	CDIF630_00297	CD630_01750	gene	protein_coding		-0.198286	6.91106	0.264076	0.615727	0.8373	putative CO dehydrogenase (NAD), electron transport subunit
malH1	CDIF630_00984	CD630_08640	gene	protein_coding		-0.198205	2.85784	0.362061	0.557437	0.805114	maltose-6'-phosphate glucosidase
3UTR_1436	3UTR_1436		3UTR	3UTR	CDIF630_03607	-0.19814	5.63511	0.520817	0.482933	0.754798	trigger factor
CDIF630_03499	CDIF630_03499	CD630_32050	gene	protein_coding		-0.198014	4.87038	0.533809	0.477628	0.75016	putative nitroreductase-like oxidoreductase
3UTR_297	3UTR_297		3UTR	3UTR	CDIF630_00996	-0.197639	13.302	0.262309	0.6169	0.837417	ABC-type transport system, sugar-family extracellular solute-binding protein
opuCC	CDIF630_01021	CD630_09010	gene	protein_coding		-0.197575	8.20785	0.580858	0.45922	0.739094	ABC-type transport system, glycine betaine / carnitine / choline permease
3UTR_766	3UTR_766		3UTR	3UTR	CDIF630_02156	-0.197551	1.47658	0.429038	0.52358	0.782231	putative acyl-CoA N-acyltransferase
3UTR_1507	3UTR_1507		3UTR	3UTR	CDIF630_03804	-0.197131	0.816965	0.248287	0.626386	0.842229
CDIF630_02291	CDIF630_02291	CD630_20680	gene	protein_coding		-0.197076	6.85644	1.38336	0.260062	0.567174	ABC-type transport system, ATP-binding protein
aroF1	CDIF630_01617	CD630_14530	gene	protein_coding		-0.196642	6.50136	0.960672	0.344434	0.647141	3-deoxy-7-phosphoheptulonate synthase
rs_16	rs_16		Riboswitch	Riboswitch	hom1 (CDIF630_01314)	-0.196352	8.45483	0.288953	0.599732	0.829429
iscS2	CDIF630_01432	CD630_12790	gene	protein_coding		-0.196149	9.26386	0.422364	0.526777	0.784439	cysteine desulfurase
3UTR_1262	3UTR_1262		3UTR	3UTR	CDIF630_03160	-0.196072	5.61902	1.44935	0.249529	0.558312	putative phage protein
3UTR_92	3UTR_92		3UTR	3UTR	CDIF630_00404	-0.196069	3.39678	0.974412	0.341123	0.643298	hypothetical protein
CDIF630_01234	CDIF630_01234		gene	protein_coding		-0.195342	3.58218	0.746745	0.402757	0.692386	putative regulatory protein
CDIF630_02200	CDIF630_02200	CD630_19900	gene	protein_coding		-0.195069	3.00155	0.494256	0.494104	0.761795	putative protein with SH3 domain
3UTR_428	3UTR_428		3UTR	3UTR	CDIF630_01411	-0.194945	4.37697	0.154459	0.70051	0.881422	ribosome biogenesis GTPase A
5utr_116	5utr_116		5UTR	5UTR	CDIF630_00243	-0.194895	1.25494	0.0903531	0.768355	0.910571	rod shape-determining protein MreB
5utr_311	5utr_311		5UTR	5UTR	CDIF630_00874	-0.194892	2.29826	0.287767	0.600474	0.829974	putative nitroreductase-like oxidoreductase
5utr_224	5utr_224		5UTR	5UTR	CDIF630_00634	-0.194355	1.68765	0.148268	0.706256	0.883402	hypothetical protein
mgtC	CDIF630_03679	CD630_33750	gene	protein_coding		-0.194167	1.76287	0.191125	0.668965	0.865494	magnesium-transporting ATPase protein C
5utr_1449	5utr_1449		5UTR	5UTR	CDIF630_03998	-0.194011	4.94669	0.683454	0.42292	0.708411
CDIF630_00326	CDIF630_00326	CD630_02040	gene	protein_coding		-0.193974	6.3005	0.631215	0.440795	0.724359	putative signaling protein
3UTR_976	3UTR_976		3UTR	3UTR	CDIF630_02548	-0.193704	7.29119	0.0950639	0.76259	0.908713	cold shock protein D
dnaN	CDIF630_00002	CD630_00020	gene	protein_coding		-0.193644	7.75227	0.807901	0.384655	0.677398	DNA polymerase III subunit beta
3UTR_1315	3UTR_1315		3UTR	3UTR	CDIF630_03328	-0.193463	4.02849	0.51988	0.48332	0.754798	transcriptional regulator, RpiR family
3UTR_629	3UTR_629		3UTR	3UTR	CDIF630_01848	-0.193318	3.92632	0.676671	0.425174	0.710372	transcriptional regulator, RmlC-type
CDIF630_00464	CDIF630_00464	CD630_03360	gene	protein_coding		-0.193217	2.4298	0.463743	0.507512	0.770893	ABC-type transport system, ATP-binding protein
3UTR_850	3UTR_850		3UTR	3UTR	CDIF630_02316	-0.193171	1.96841	0.373631	0.551291	0.799457	5-methylcytosine restriction system component protein
CDIF630_01134	CDIF630_01134	CD630_09980	gene	protein_coding		-0.193012	4.03256	0.975054	0.340969	0.643283	putative radical SAM protein
tal1	CDIF630_02335	CD630_21100	gene	protein_coding		-0.192482	6.5142	1.02513	0.32929	0.631736	transaldolase
5utr_454	5utr_454		5UTR	5UTR	CDIF630_01326	-0.192366	3.64187	0.515648	0.485073	0.755574	fatty acid and phospholipid biosynthesis regulator
yjbM	CDIF630_00473	CD630_03450	gene	protein_coding		-0.192144	6.09413	1.15164	0.302207	0.607504	GTP pyrophosphokinase YjbM
5utr_1401	5utr_1401		5UTR	5UTR	CDIF630_03870	-0.191858	5.53142	0.14972	0.704896	0.883294
CDIF630_01322	CDIF630_01322	CD630_11740	gene	protein_coding		-0.191835	4.12108	0.877193	0.365594	0.664189	uncharacterized protein, rossmann-like fold
3UTR_124	3UTR_124		3UTR	3UTR	CDIF630_00530	-0.191801	3.41198	1.02801	0.328638	0.631266	transcriptional regulator, sigma-54-dependent
5utr_1358	5utr_1358		5UTR	5UTR	CDIF630_03725	-0.191785	5.53839	0.154632	0.700351	0.881422	16S ribosomal RNA
CDIF630nc_037	CDIF630nc_037		ncRNA	ncRNA		-0.191725	12.183	0.201951	0.660355	0.859866
CDIF630_01957	CDIF630_01957	CD630_17610	gene	protein_coding		-0.191676	2.50941	0.522839	0.482101	0.75421	putative phenazine biosynthesis PhzC / PhzF protein
CDIF630_01710	CDIF630_01710	CD630_15420	gene	protein_coding		-0.191608	7.45315	0.848558	0.373295	0.668442	fic family protein
phnA	CDIF630_03945	CD630_36220	gene	protein_coding		-0.191438	4.13243	1.15815	0.3009	0.606477	phosphonoacetate hydrolase
yccF	CDIF630_03590	CD630_32900	gene	protein_coding		-0.191384	5.82326	0.97489	0.341009	0.643283	uncharacterized protein YccF
5utr_1319	5utr_1319		5UTR	5UTR	CDIF630_03626	-0.19106	6.47888	0.202527	0.659904	0.859866	transcription activator, mor-like
CDIF630_03925	CDIF630_03925	CD630_36030	gene	protein_coding		-0.190876	3.87952	1.01622	0.331328	0.634646	putative phosphoesterase
CDIF630_03249	CDIF630_03249	CD630_29650	gene	protein_coding		-0.19073	6.21299	0.887408	0.362904	0.663145	putative signaling protein
CDIF630_02154	CDIF630_02154	CD630_19490	gene	protein_coding		-0.190707	2.4209	0.809517	0.384194	0.677368	two-component sensor histidine kinase
5utr_759	5utr_759		5UTR	5UTR	CDIF630_02104	-0.190696	2.85598	0.486758	0.49734	0.764287	deoxycytidylate deaminase
cls1	CDIF630_00313	CD630_01920	gene	protein_coding		-0.190486	5.14179	0.748475	0.402227	0.69234	cardiolipin synthase
CDIF630_01514	CDIF630_01514	CD630_13580	gene	protein_coding		-0.190317	3.92193	0.764166	0.39747	0.688037	putative membrane protein
5utr_958	5utr_958		5UTR	5UTR	CDIF630_02612	-0.190287	1.14946	0.387451	0.544121	0.793891	quinolinate synthetase A
rs_3	rs_3		Riboswitch	Riboswitch	rplJ (CDIF630_00129)	-0.190184	7.86223	0.9276	0.352597	0.654134
fprA	CDIF630_01304	CD630_11570	gene	protein_coding		-0.190067	10.3319	0.3604	0.558331	0.80545	flavo-diiron protein FprA
CDIF630_02870	CDIF630_02870	CD630_26170	gene	protein_coding		-0.190035	-0.224473	0.288755	0.599856	0.829429	putative membrane protein
CDIF630_03324	CDIF630_03324	CD630_30400	gene	protein_coding		-0.189857	5.04292	0.273848	0.609333	0.834343	hypothetical protein
CDIF630_01120	CDIF630_01120	CD630_09850	gene	protein_coding		-0.189788	4.51141	1.51617	0.239436	0.551272	putative drug / sodium antiporter, MATE family
glgA	CDIF630_01004	CD630_08840	gene	protein_coding		-0.189673	6.6243	1.23651	0.285754	0.592478	glycogen synthase
CDIF630_02001	CDIF630_02001	CD630_18020	gene	protein_coding		-0.189498	3.10046	0.526828	0.480466	0.752812	putative hydrolase, metallo-beta-lactamase superfamily
3UTR_1417	3UTR_1417		3UTR	3UTR	CDIF630_03557	-0.189428	3.04527	0.202019	0.660301	0.859866	putative membrane protein
glnS	CDIF630_02282	CD630_20590	gene	protein_coding		-0.189325	8.14452	0.560229	0.467141	0.743663	glutamine--tRNA ligase
3UTR_1147	3UTR_1147		3UTR	3UTR	CDIF630_02928	-0.189216	3.48448	0.58681	0.456977	0.737625	ABC-type transport system, oligopeptide-family permease protein
CDIF630_00863	CDIF630_00863	CD630_07460	gene	protein_coding		-0.189146	2.83195	0.973976	0.341227	0.643298	putative membrane protein
CDIF630_01395	CDIF630_01395	CD630_12430	gene	protein_coding		-0.188974	-0.22533	0.124922	0.729271	0.892654	hypothetical protein
CDIF630_01386	CDIF630_01386	CD630_12350	gene	protein_coding		-0.188974	3.91629	1.3695	0.26235	0.569845	putative phage protein
3UTR_360	3UTR_360		3UTR	3UTR	CDIF630_01211	-0.188714	2.75956	0.331048	0.574606	0.814281	exosporium cysteine rich protein
5utr_567	5utr_567		5UTR	5UTR	CDIF630_01618	-0.188691	5.71399	0.221595	0.64542	0.851448	DNA primase
CDIF630_00721	CDIF630_00721	CD630_06090	gene	protein_coding		-0.188508	3.58304	0.459537	0.509411	0.772161	uncharacterized protein, GrpB / dephospho-CoA kinase family
5utr_1316	5utr_1316		5UTR	5UTR	CDIF630_03619	-0.187998	1.23986	0.144069	0.710234	0.884893	formate dehydrogenase-H (selenocysteine)
3UTR_398	3UTR_398		3UTR	3UTR	CDIF630_01322	-0.187903	2.37163	0.539417	0.475368	0.749255	uncharacterized protein, rossmann-like fold
3UTR_385	3UTR_385		3UTR	3UTR	CDIF630_01298	-0.187837	4.38234	1.39604	0.257993	0.564712	cell division topological specificity factor
5utr_977	5utr_977		5UTR	5UTR	CDIF630_02648	-0.187817	2.00566	0.921364	0.354167	0.655527	putative lipoprotein
rex	CDIF630_00292	CD630_01710	gene	protein_coding		-0.187505	8.13587	0.99557	0.336114	0.639393	transcriptional regulator, redox-sensing repressor Rex
5utr_830	5utr_830		5UTR	5UTR	CDIF630_02279	-0.187156	2.18309	0.408913	0.533334	0.789137	putative membrane protein
CDIF630_02536	CDIF630_02536	CD630_22991	gene	protein_coding		-0.187112	4.5393	0.832782	0.377643	0.672039	putative phage protein
CDIF630_00604	CDIF630_00604	CD630_04760	gene	protein_coding		-0.18705	5.85691	1.38733	0.259412	0.566504	hypothetical protein
3UTR_1093	3UTR_1093		3UTR	3UTR	CDIF630_02805	-0.186468	9.18011	0.13777	0.716328	0.887402	transposase-like protein B
CDIF630_01117	CDIF630_01117	CD630_09820	gene	protein_coding		-0.185956	3.90175	0.485675	0.497811	0.764651	putative prenyltransferase, UbiA-like
3UTR_919	3UTR_919		3UTR	3UTR	CDIF630nc_074	-0.185857	4.06251	0.587143	0.456852	0.737619
5utr_878	5utr_878		5UTR	5UTR	CDIF630_02381	-0.185775	1.15938	0.275258	0.608422	0.834343	hypothetical protein
3UTR_1010	3UTR_1010		3UTR	3UTR	CDIF630_02628	-0.18567	3.10164	0.324815	0.578187	0.816356	alpha-hydroxy acid dehydrogenase, FMN-dependent
CDIF630_00783	CDIF630_00783	CD630_06680	gene	protein_coding		-0.185318	2.18642	0.511711	0.486713	0.756764	two-component response regulator
mobA	CDIF630_01897	CD630_17090	gene	protein_coding		-0.184839	4.73485	1.24494	0.284187	0.591774	molybdopterin-guanine dinucleotide biosynthesis protein A
CDIF630_00789	CDIF630_00789	CD630_06750	gene	protein_coding		-0.184798	1.33081	0.548466	0.471761	0.746548	putative acetyltransferase
CDIF630_03417	CDIF630_03417	CD630_31320	gene	protein_coding		-0.18448	1.0243	0.484148	0.498475	0.764689	PTS system, fructose-like IIA component
3UTR_1205	3UTR_1205		3UTR	3UTR	CDIF630_03047	-0.184007	5.40072	0.256971	0.620472	0.839101	putative N-acetylmuramoyl-L-alanine amidase
5utr_798	5utr_798		5UTR	5UTR	CDIF630_02205	-0.183798	6.7319	0.256358	0.620885	0.839276	major cold shock protein CspC
CDIF630_03611	CDIF630_03611	CD630_33100	gene	protein_coding		-0.183771	5.47729	0.922802	0.353804	0.655054	putative D-isomer specific 2-hydroxyacid dehydrogenase
CDIF630_02751	CDIF630_02751	CD630_25030	gene	protein_coding		-0.183405	2.89106	0.628866	0.441628	0.725335	calcium-transporting ATPase
5utr_895	5utr_895		5UTR	5UTR	CDIF630_02412	-0.183394	2.45775	0.251949	0.623876	0.840832	putative DEAD-like helicase
CDIF630_00067	CDIF630_00067	CD630_t0320	gene	tRNA		-0.183262	10.3088	0.397404	0.539067	0.791677	tRNA-Leu
rsiV	CDIF630_01728	CD630_15590	gene	protein_coding		-0.183233	3.75426	0.616452	0.446069	0.728479	extracytoplasmic function (ECF) anti-sigma factor rsiV
5utr_1439	5utr_1439		5UTR	5UTR	CDIF630_03975	-0.182667	1.41409	0.159852	0.695612	0.879678
CDIF630_02850	CDIF630_02850	CD630_25960	gene	protein_coding		-0.182523	4.11588	0.71316	0.413264	0.701323	putative pseudouridylate synthase, RluC / RluD family
ftnA	CDIF630_02427	CD630_21950	gene	protein_coding		-0.182473	9.88588	0.334389	0.572705	0.814089	bacterial non-heme ferritin
5utr_792	5utr_792		5UTR	5UTR	CDIF630_02194	-0.182372	2.84127	0.340981	0.568992	0.811759	putative membrane protein
fliN2	CDIF630_00395	CD630_02710	gene	protein_coding		-0.182293	5.03604	0.500787	0.491316	0.759852	flagellar motor switch protein FliN
5utr_732	5utr_732		5UTR	5UTR	CDIF630_02012	-0.18215	1.33803	0.253554	0.622783	0.840756	LytTR DNA-binding domain protein
mutX	CDIF630_00820	CD630_07050	gene	protein_coding		-0.181248	4.36846	0.292452	0.597555	0.828313	8-oxo-dGTP diphosphatase
5utr_508	5utr_508		5UTR	5UTR	CDIF630_01485	-0.181247	4.55316	0.470095	0.504668	0.768674	RNase Y
CDIF630_01859	CDIF630_01859	CD630_16740	gene	protein_coding		-0.181238	5.57019	0.734901	0.406414	0.695227	putative NADPH-dependent FMN reductase
ribU	CDIF630_00266	CD630_01470	gene	protein_coding		-0.181099	6.44685	0.550103	0.471114	0.746288	riboflavin transporter
CDIF630_02782	CDIF630_02782	CD630_25300	gene	protein_coding		-0.180288	5.67283	0.517432	0.484332	0.755506	transcriptional regulator, AraC family
5utr_152	5utr_152		5UTR	5UTR	CDIF630_00333	-0.180247	3.06337	0.411289	0.532164	0.788532	putative nucleotide-diphospho-sugar transferase
5utr_6	5utr_6		5UTR	5UTR	CDIF630_00021	-0.179985	3.26913	0.287689	0.600523	0.829974	transcription repressor NiaR
sat	CDIF630_02459	CD630_22260	gene	protein_coding		-0.179673	3.98227	0.558146	0.467953	0.744111	streptogramin A acetyltransferase
3UTR_225	3UTR_225		3UTR	3UTR	CDIF630_00805	-0.179469	3.56421	0.443357	0.516839	0.778078	putative metallo-hydrolase / oxidoreductase
5utr_776	5utr_776		5UTR	5UTR	CDIF630_02148	-0.179442	6.69581	0.576133	0.461014	0.74018	FeS cluster biogenesis protein
cwp84	CDIF630_03050	CD630_27870	gene	protein_coding		-0.179118	8.15722	0.81732	0.381977	0.675223	cell surface protein cwp84
[truncated: 4,096 more rows]
[truncated: 5,000 more columns]

## Sheet: TP - ModT vs. WT
Name	CP010905.2	Tag AM180355 (Monot, 2011)	Feature	Biotype	Associated_gene	logFC	logCPM	F	PValue	FDR	Product
CDIF630nc_001	CDIF630nc_001		ncRNA	ncRNA		-10.8961	11.594	75.9579	7.07e-07	0.000359001
3UTR_47	3UTR_47		3UTR	3UTR	CDIF630_00250	-10.6706	11.5944	105.11	1.05e-07	0.000160289	putative phosphoribosyl transferase
CDIF630_01752	CDIF630_01752	CD630_15810	gene	protein_coding		-3.04432	2.09586	28.8832	0.000115202	0.00656222	uncharacterized protein
5utr_962	5utr_962		5UTR	5UTR	CDIF630_02622	-2.92052	0.508638	15.1819	0.00175149	0.0241009	aromatic-amino-acid aminotransferase, tyrB-like
kbaY	CDIF630_03759	CD630_34480	gene	protein_coding		-2.56322	1.57706	52.9664	5.3e-06	0.00129234	D-tagatose-1,6-bisphosphate aldolase
5utr_473	5utr_473		5UTR	5UTR	CDIF630_01410	-2.55659	4.81701	8.29088	0.0126107	0.0739062	50S ribosomal protein L19
CDIF630_00897	CDIF630_00897	CD630_07790	gene	protein_coding		-2.48683	2.40919	83.9801	3.95e-07	0.000241161	putative amidohydrolase, M20D peptidase family
CDIF630_00896	CDIF630_00896	CD630_07780	gene	protein_coding		-2.41295	1.80884	55.4007	4.15e-06	0.00118261	hypothetical protein
CDIF630_01206	CDIF630_01206	CD630_10633	gene	protein_coding		-2.39909	0.182836	11.5909	0.0045374	0.0414004	hypothetical protein
5utr_905	5utr_905		5UTR	5UTR	CDIF630_02447	-2.3911	0.0448536	19.0261	0.000723473	0.0153306	transcriptional regulator, HTH-type
5utr_242	5utr_242		5UTR	5UTR	CDIF630_00674	-2.34608	0.397469	11.0886	0.00524668	0.0444146	putative aldo / keto reductase
5utr_971	5utr_971		5UTR	5UTR	CDIF630_02640	-2.32119	-0.177952	6.58694	0.0230467	0.106024	putative 2-thiocytidine tRNA biosynthesis protein TtcA
3UTR_1186	3UTR_1186		3UTR	3UTR	CDIF630_03000	-2.31605	3.53429	42.6155	1.68e-05	0.00249771	putative beta-ureidopropionase
agaS	CDIF630_03760	CD630_34490	gene	protein_coding		-2.28721	1.01401	28.489	0.000122872	0.00680821	putative tagatose-6-phosphate ketose / aldose isomerase AgaS
5utr_1128	5utr_1128		5UTR	5UTR	CDIF630_03015	-2.24603	-0.00331058	29.4561	0.00010502	0.00616927	hypothetical protein
CDIF630_00710	CDIF630_00710	CD630_05960	gene	protein_coding		-2.24127	0.297791	8.78045	0.0112011	0.0684076	putative spore coat protein, CotJA-like
3UTR_262	3UTR_262		3UTR	3UTR	CDIF630_00898	-2.22876	2.23135	62.1676	2.2e-06	0.000800245	hypothetical protein
5utr_1172	5utr_1172		5UTR	5UTR	CDIF630_03108	-2.21408	0.142528	1.03957	0.329144	0.530402	putative amidohydrolase
5utr_1421	5utr_1421		5UTR	5UTR	CDIF630_03928	-2.21233	4.89423	11.1625	0.00513465	0.0440164	ferredoxin
5utr_845	5utr_845		5UTR	5UTR	CDIF630_02321	-2.20322	1.18206	9.13661	0.00954633	0.062097	hypothetical protein
CDIF630_03001	CDIF630_03001	CD630_27380	gene	protein_coding		-2.19838	4.78338	51.0666	6.46e-06	0.00148623	putative cytosine permease
hom2	CDIF630_01751	CD630_15800	gene	protein_coding		-2.19537	1.10689	17.15	0.00109727	0.0188391	homoserine dehydrogenase
sinR	CDIF630_02447	CD630_22140	gene	protein_coding		-2.15167	0.699192	29.7007	0.000100989	0.00609744	transcriptional regulator, HTH-type
pbuX	CDIF630_02298	CD630_20750	gene	protein_coding		-2.12097	1.8646	30.8238	8.46e-05	0.00546833	putative xanthine permease
3UTR_1409	3UTR_1409		3UTR	3UTR	CDIF630_03546	-2.11783	0.999163	31.0715	8.14e-05	0.00546833	small, acid-soluble spore protein beta
5utr_478	5utr_478		5UTR	5UTR	CDIF630_01417	-1.98401	7.12012	20.4072	0.000541077	0.0127824	uncharacterized protein
CDIF630_00895	CDIF630_00895	CD630_07770	gene	protein_coding		-1.97612	2.059	47.9209	9.07e-06	0.00184327	putative membrane protein
CDIF630_02265	CDIF630_02265	CD630_20430	gene	protein_coding		-1.97253	0.103389	5.33894	0.0374131	0.141583	putative hydrolase
iorB	CDIF630_02620	CD630_23800	gene	protein_coding		-1.9387	3.07288	31.9895	7.08e-05	0.00546833	indolepyruvate oxidoreductase, sununit beta
5utr_1381	5utr_1381		5UTR	5UTR	CDIF630_03803	-1.93586	-0.0329531	19.502	0.000653602	0.014509	stage II sporulation protein E
3UTR_1056	3UTR_1056		3UTR	3UTR	CDIF630_02733	-1.92926	-0.125911	10.2579	0.00672191	0.0508944	PTS system, fructose-like IIC component
CDIF630_03073	CDIF630_03073	CD630_28080	gene	protein_coding		-1.92482	0.334001	14.8706	0.00189198	0.0250808	hypothetical protein
CDIF630_01439	CDIF630_01439	CD630_12850	gene	protein_coding		-1.91621	-0.00462285	3.95348	0.0676608	0.198266	putative holliday junction resolvase
3UTR_643	3UTR_643		3UTR	3UTR	CDIF630_01876	-1.89728	6.10743	32.572	6.49e-05	0.00526638	thioredoxin reductase
rbsB2	CDIF630_01761	CD630_15890	gene	protein_coding		-1.86447	-0.210067	11.1004	0.00522863	0.0443234	ABC-type transport system, ribose-specific extracellular solute-binding protein
CDIF630_02911	CDIF630_02911	CD630_26570	gene	protein_coding		-1.86354	0.470334	9.09912	0.0096623	0.0626508	hypothetical protein
3UTR_663	3UTR_663		3UTR	3UTR	CDIF630_01919	-1.85915	1.83083	38.4086	2.86e-05	0.00297618	putative sodium:phosphate symporter
CDIF630_00028	CDIF630_00028		gene	SRP_RNA		-1.85337	15.1246	20.6571	0.000514057	0.0124828	Bacteria_large_SRP
5utr_1011	5utr_1011		5UTR	5UTR	CDIF630_02746	-1.84743	-0.191316	7.31873	0.0206368	0.099275	hypothetical protein
CDIF630_00296	CDIF630_00296	CD630_01740	gene	protein_coding		-1.84227	9.15111	24.4066	0.000249215	0.00892321	putative CO dehydrogenase (NAD), catalytic subunit
CDIF630_03511	CDIF630_03511	CD630_32170	gene	protein_coding		-1.83288	0.529807	12.8361	0.00320923	0.0345419	ABC-type transport system, glycine betaine / carnitine / choline-like ATP-binding protein
CDIF630_00898	CDIF630_00898	CD630_07800	gene	protein_coding		-1.8216	3.61116	65.2345	1.68e-06	0.000681927	hypothetical protein
CDIF630_03000	CDIF630_03000	CD630_27370	gene	protein_coding		-1.81705	5.34706	55.0706	4.29e-06	0.00118261	putative beta-ureidopropionase
3UTR_1006	3UTR_1006		3UTR	3UTR	CDIF630_02619	-1.81426	3.1267	20.5295	0.000527647	0.0125365	indole-3-acetate kinase
CDIF630_00297	CDIF630_00297	CD630_01750	gene	protein_coding		-1.79508	6.91106	20.1554	0.000569957	0.013109	putative CO dehydrogenase (NAD), electron transport subunit
3UTR_1049	3UTR_1049		3UTR	3UTR	CDIF630_02722	-1.78898	1.64959	9.44537	0.00865009	0.0585803	gnat family acetyltransferase
CDIF630_01627	CDIF630_01627	CD630_14630	gene	protein_coding		-1.78545	4.81117	31.4065	7.74e-05	0.00546833	uncharacterized protein
5utr_853	5utr_853		5UTR	5UTR	CDIF630_02335	-1.76068	1.95454	28.1067	0.000130873	0.00712209	transaldolase
CDIF630_02942	CDIF630_02942	CD630_26871	gene	protein_coding		-1.75867	1.29443	11.7662	0.00431659	0.0403679	uncharacterized protein
5utr_857	5utr_857		5UTR	5UTR	CDIF630_02340	-1.75755	0.100118	8.43292	0.0120239	0.0717084	putative copper-transporting P-type ATPase
3UTR_440	3UTR_440		3UTR	3UTR	CDIF630_01441	-1.75517	7.94912	20.3023	0.0005529	0.0128623	transcriptional regulator, Fur family
5utr_677	5utr_677		5UTR	5UTR	CDIF630_01875	-1.7445	4.06961	15.5599	0.00159677	0.0231722	thioredoxin
spoIIAB	CDIF630_00889	CD630_07710	gene	protein_coding		-1.73553	2.86627	22.8008	0.000336527	0.0100546	anti-sigma F factor (stage II sporulation protein AB)
3UTR_895	3UTR_895		3UTR	3UTR	CDIF630_02398	-1.73283	3.35887	10.8247	0.00567034	0.0467669	peptide methionine sulfoxide reductase MsrA / MsrB
5utr_470	5utr_470		5UTR	5UTR	CDIF630_01393	-1.72769	0.376019	7.57907	0.0161048	0.0865595	RNA polymerase sigma-70 factor
CDIF630_03928	CDIF630_03928	CD630_36051	gene	protein_coding		-1.72743	6.87274	15.899	0.00147129	0.0222459	ferredoxin
3UTR_1324	3UTR_1324		3UTR	3UTR	CDIF630_03350	-1.72097	4.75676	43.9514	1.43e-05	0.00235705	PTS system, xyloside-specific IIA component
CDIF630_03933	CDIF630_03933	CD630_36100	gene	protein_coding		-1.71448	3.13646	24.689	0.000236719	0.00892321	uncharacterized protein, glyoxalase-like
CDIF630_01544	CDIF630_01544	CD630_13840	gene	protein_coding		-1.70981	1.4415	5.88312	0.0301357	0.124807	putative lamB-like protein, UPF0271 family
pstB	CDIF630_03559	CD630_32610	gene	protein_coding		-1.67965	1.30708	30.8249	8.46e-05	0.00546833	ABC-type transport system, phosphate-specific ATP-binding
yyaL	CDIF630_01737	CD630_15680	gene	protein_coding		-1.67931	6.98049	35.413	4.3e-05	0.00403321	uncharacterized protein YyaL
3UTR_534	3UTR_534		3UTR	3UTR	CDIF630_01627	-1.6735	3.68458	24.9951	0.000223984	0.00892321	uncharacterized protein
xynB	CDIF630_03351	CD630_30680	gene	protein_coding		-1.66718	4.8132	20.3315	0.000549571	0.0128623	PTS system, xyloside-specific IIB component
3UTR_736	3UTR_736		3UTR	3UTR	CDIF630_02086	-1.65993	1.67359	24.0427	0.000266452	0.00892321	putative solute-binding protein
CDIF630_02499	CDIF630_02499	CD630_22650	gene	protein_coding		-1.64614	1.68727	22.0855	0.000386465	0.011007	putative membrane protein
5utr_1122	5utr_1122		5UTR	5UTR	CDIF630_03001	-1.64194	2.60432	6.66685	0.0223726	0.104617	putative cytosine permease
CDIF630_01920	CDIF630_01920	CD630_17292	gene	protein_coding		-1.64117	5.44138	21.6454	0.000421419	0.0112658	hypothetical protein
3UTR_1256	3UTR_1256		3UTR	3UTR	CDIF630_03142	-1.6404	0.773415	8.82335	0.0105678	0.0663294	putative drug / sodium antiporter, MATE family
5utr_1252	5utr_1252		5UTR	5UTR	CDIF630_03447	-1.63869	6.52372	6.70622	0.022049	0.103855
3UTR_1495	3UTR_1495		3UTR	3UTR	CDIF630_03769	-1.63247	2.15076	15.8404	0.00149216	0.0222459	putative membrane protein
3UTR_1325	3UTR_1325		3UTR	3UTR	CDIF630_03350	-1.63028	5.50902	54.2448	4.66e-06	0.00118261	PTS system, xyloside-specific IIA component
3UTR_993	3UTR_993		3UTR	3UTR	CDIF630_02587	-1.61094	0.816934	17.5503	0.00100168	0.0180879	glycine reductase complex, component C subunit alpha
5utr_622	5utr_622		5UTR	5UTR	CDIF630_01737	-1.60705	4.20483	25.8366	0.000192845	0.00851733	uncharacterized protein YyaL
3UTR_1464	3UTR_1464		3UTR	3UTR	CDIF630_03671	-1.60484	3.99363	27.3821	0.00014775	0.00750445	hypothetical protein
5utr_1395	5utr_1395		5UTR	5UTR	CDIF630_03838	-1.60265	-0.27544	2.47966	0.138702	0.308199	ribonuclease M5
5utr_133	5utr_133		5UTR	5UTR	CDIF630_00296	-1.60043	4.85416	11.0651	0.00528288	0.0446276	putative CO dehydrogenase (NAD), catalytic subunit
trxB1	CDIF630_01876	CD630_16910	gene	protein_coding		-1.58852	9.31339	42.9831	1.61e-05	0.00249771	thioredoxin reductase
3UTR_540	3UTR_540		3UTR	3UTR	CDIF630_01638	-1.58598	8.54505	18.6899	0.000778031	0.0159667	reverse rubrerythrin
3UTR_1285	3UTR_1285		3UTR	3UTR	CDIF630_03268	-1.58201	2.31083	11.6934	0.00440674	0.0406647	ABC-type transport system, permease
trxA1	CDIF630_01875	CD630_16900	gene	protein_coding		-1.58157	6.60174	19.0437	0.000720727	0.0153306	thioredoxin
CDIF630_03323	CDIF630_03323	CD630_30390	gene	protein_coding		-1.58083	5.71909	25.1078	0.000219496	0.00892321	putative ATPase
5utr_1154	5utr_1154		5UTR	5UTR	CDIF630_03064	-1.56963	7.30555	10.6437	0.00598395	0.0485648	six-cysteine peptide SCIFF
3UTR_664	3UTR_664		3UTR	3UTR	CDIF630_01920	-1.56833	3.99104	18	0.000905573	0.0172024	hypothetical protein
CDIF630_01393	CDIF630_01393	#	gene	protein_coding		-1.56186	1.50305	16.3181	0.00133162	0.0209182	RNA polymerase sigma-70 factor
3UTR_171	3UTR_171		3UTR	3UTR	CDIF630_00673	-1.55973	1.99712	9.91781	0.00746101	0.0539441	endonuclease IV
CDIF630_03246	CDIF630_03246	CD630_29620	gene	protein_coding		-1.55499	2.42902	23.8941	0.000273881	0.00897477	hypothetical protein
rs_25	rs_25		Riboswitch	Riboswitch	hom2 (CDIF630_01751)	-1.55459	6.65263	18.5521	0.000801757	0.0161399
5utr_423	5utr_423		5UTR	5UTR	CDIF630_01240	-1.55362	1.11311	14.0427	0.00233365	0.0289097	ABC-type transport system, multidrug-family ATP-binding protein
5utr_444	5utr_444		5UTR	5UTR	CDIF630_01304	-1.55193	6.44138	30.7904	8.51e-05	0.00546833	flavo-diiron protein FprA
3UTR_1339	3UTR_1339		3UTR	3UTR	CDIF630_03375	-1.55013	0.680718	2.55189	0.133536	0.300999	putative amino acid permease
xynA	CDIF630_03350	CD630_30670	gene	protein_coding		-1.54936	5.79652	45.8223	1.15e-05	0.00206131	PTS system, xyloside-specific IIA component
xynD	CDIF630_03352	CD630_30690	gene	protein_coding		-1.53826	5.28772	28.8005	0.000116765	0.00658966	PTS system, xyloside-specific IID component
iorA	CDIF630_02621	CD630_23810	gene	protein_coding		-1.53459	4.02001	17.3638	0.00104496	0.0182494	indolepyruvate oxidoreductase, sununit alpha
CDIF630_03510	CDIF630_03510	CD630_32160	gene	protein_coding		-1.5327	6.55266	12.8359	0.0032094	0.0345419	ABC-type transport system, glycine betaine / carnitine / choline-like permease
CDIF630_02024	CDIF630_02024	CD630_18230	gene	protein_coding		-1.53032	6.90797	17.9262	0.000920587	0.0172024	hypothetical protein
3UTR_583	3UTR_583		3UTR	3UTR	CDIF630_01737	-1.52604	2.93112	10.8114	0.00569285	0.0468258	uncharacterized protein YyaL
5utr_1343	5utr_1343		5UTR	5UTR	CDIF630_03679	-1.52495	0.884208	7.6331	0.015803	0.0853137	magnesium-transporting ATPase protein C
3UTR_582	3UTR_582		3UTR	3UTR	CDIF630_01736	-1.5197	3.98509	18.6594	0.000783208	0.016019	spore coat protein-manganese catalase
nfo	CDIF630_00673	CD630_05600	gene	protein_coding		-1.5148	6.27899	23.1328	0.000315908	0.00967568	endonuclease IV
5utr_1425	5utr_1425		5UTR	5UTR	CDIF630_03933	-1.50615	1.05544	16.6778	0.00122385	0.0199448	uncharacterized protein, glyoxalase-like
5utr_888	5utr_888		5UTR	5UTR	CDIF630_02398	-1.50091	3.06948	18.97	0.000732254	0.0153371	peptide methionine sulfoxide reductase MsrA / MsrB
CDIF630nc_028	CDIF630nc_028		ncRNA	ncRNA		-1.49765	7.69221	40.2971	2.24e-05	0.00267897
xylA	CDIF630_03347	CD630_30640	gene	protein_coding		-1.49725	0.268389	5.59731	0.0337266	0.133223	xylose isomerase
5utr_614	5utr_614		5UTR	5UTR	CDIF630_01712	-1.49493	7.28503	12.8968	0.00315704	0.0343045	hypothetical protein
5utr_362	5utr_362		5UTR	5UTR	CDIF630_01017	-1.4948	7.69599	40.4459	2.2e-05	0.00267897	uncharacterized protein
3UTR_12	3UTR_12		3UTR	3UTR	CDIF630_00084	-1.49122	3.77352	30.7803	8.52e-05	0.00546833	elongation factor G (EF-g)
CDIF630_02723	CDIF630_02723	CD630_24770	gene	protein_coding		-1.48603	7.64317	15.3599	0.00167658	0.0235999	putative N-acyltransferase
vanS	CDIF630_01802	CD630_16250	gene	protein_coding		-1.48463	4.95977	40.3236	2.23e-05	0.00267897	two-component sensor histidine kinase
3UTR_66	3UTR_66		3UTR	3UTR	CDIF630_00298	-1.48439	8.29834	7.01752	0.0196743	0.0963485	putative CO dehydrogenase (NAD), NADH dehydrogenase subunit
3UTR_568	3UTR_568		3UTR	3UTR	CDIF630_01692	-1.48365	6.06197	22.1837	0.000379122	0.0108997	reverse rubrerythrin
CDIF630_01463	CDIF630_01463	CD630_13071	gene	protein_coding		-1.48334	1.99044	8.97264	0.0100659	0.0644451	uncharacterized protein
3UTR_975	3UTR_975		3UTR	3UTR	CDIF630_02547	-1.48065	7.60922	34.865	4.65e-05	0.00429126	hypothetical protein
CDIF630_02622	CDIF630_02622	CD630_23820	gene	protein_coding		-1.47945	3.62041	10.9239	0.00550666	0.045864	aromatic-amino-acid aminotransferase, tyrB-like
5utr_1103	5utr_1103		5UTR	5UTR	CDIF630_02962	-1.47856	0.127161	10.61	0.0168258	0.0880535	putative adenosine-derivate deaminase
CDIF630_02792	CDIF630_02792	CD630_25400	gene	protein_coding		-1.47679	5.47281	25.5494	0.000202878	0.00864713	coenzyme A disulfide reductase
trxB2	CDIF630_02344	CD630_21170	gene	protein_coding		-1.47635	5.82624	24.5823	0.000241354	0.00892321	thioredoxin reductase
groS	CDIF630_00314	CD630_01930	gene	protein_coding		-1.46951	3.97486	7.47299	0.016717	0.0878902	10 kDa chaperonin
msrAB	CDIF630_02398	CD630_21660	gene	protein_coding		-1.46759	6.25691	33.7097	5.49e-05	0.00474899	peptide methionine sulfoxide reductase MsrA / MsrB
nrdE	CDIF630_03279	CD630_29950	gene	protein_coding		-1.46443	6.63811	27.6598	0.000141002	0.00747071	ribonucleoside-diphosphate reductase subunit alpha
3UTR_609	3UTR_609		3UTR	3UTR	CDIF630_01800	-1.4618	5.40115	13.6952	0.00255382	0.0302832	NADH oxidase (H2O-forming)
3UTR_1505	3UTR_1505		3UTR	3UTR	CDIF630_03802	-1.45589	1.72811	23.8423	0.000276528	0.00901304	putative oligoendopeptidase f, peptidase M3B family
3UTR_939	3UTR_939		3UTR	3UTR	CDIF630_02483	-1.45399	1.60564	20.6081	0.000519228	0.0125087	uncharacterized protein, CoxE-like
CDIF630_00283	CDIF630_00283	CD630_01631	gene	protein_coding		-1.45301	1.1531	14.3639	0.0021495	0.0272504	peptide maturation system acyl carrier-related protein
CDIF630_03074	CDIF630_03074	CD630_28090	gene	protein_coding		-1.44735	1.53757	24.0013	0.000268499	0.0089294	uncharacterized protein
5utr_770	5utr_770		5UTR	5UTR	CDIF630_02139	-1.44543	5.1877	21.7856	0.000409904	0.0112387	stage V sporulation protein S
5utr_685	5utr_685		5UTR	5UTR	CDIF630_01899	-1.43939	5.36137	5.87687	0.0302092	0.124949	uncharacterized protein, UPF0145 family
CDIF630_02701	CDIF630_02701	#	gene	protein_coding		-1.43781	2.922	39.5948	2.45e-05	0.0028745	hypothetical protein
CDIF630_02172	CDIF630_02172	CD630_19670	gene	protein_coding		-1.43453	6.24594	22.4278	0.000361572	0.0105951	uncharacterized protein
5utr_738	5utr_738		5UTR	5UTR	CDIF630_02023	-1.43294	5.07973	17.7835	0.000950446	0.0175014	putative peroxiredoxin
CDIF630_01711	CDIF630_01711	CD630_15430	gene	protein_coding		-1.4315	2.57331	11.4105	0.00477854	0.0425335	putative FMN-dependent NADH-azoreductase
3UTR_758	3UTR_758		3UTR	3UTR	CDIF630_02139	-1.42794	5.81995	23.9504	0.000271042	0.00892973	stage V sporulation protein S
3UTR_1558	3UTR_1558		3UTR	3UTR	CDIF630_03928	-1.42476	4.73587	8.07047	0.0135886	0.0776216	ferredoxin
CDIF630_03769	CDIF630_03769	CD630_34580	gene	protein_coding		-1.42422	6.61034	28.3937	0.000124811	0.00685339	putative membrane protein
CDIF630_02381	CDIF630_02381	CD630_21501	gene	protein_coding		-1.42258	1.07884	9.36868	0.00886324	0.0596263	hypothetical protein
3UTR_377	3UTR_377		3UTR	3UTR	CDIF630_01270	-1.41207	9.42713	38.8946	2.69e-05	0.00297607	putative nitroreductase-like oxidoreductase
CDIF630_02148	CDIF630_02148	CD630_19430	gene	protein_coding		-1.40995	8.95837	25.0785	0.000220651	0.00892321	FeS cluster biogenesis protein
5utr_758	5utr_758		5UTR	5UTR	CDIF630_02103	-1.40906	0.309969	5.07408	0.0416954	0.150796	putative phage-related cell wall hydrolase (endolysin)
3UTR_673	3UTR_673		3UTR	3UTR	CDIF630_01939	-1.40388	4.4318	20.7723	0.000502131	0.0122911	ferrous iron transport protein A
3UTR_773	3UTR_773		3UTR	3UTR	CDIF630_02172	-1.40325	4.62462	33.674	5.51e-05	0.00474899	uncharacterized protein
CDIF630_01316	CDIF630_01316	CD630_11680	gene	protein_coding		-1.40069	0.707821	18.8846	0.000745877	0.0155395	putative membrane protein
5utr_561	5utr_561		5UTR	5UTR	CDIF630_01598	-1.39901	5.76899	6.96898	0.0200241	0.0973617	hypothetical protein
bcp	CDIF630_02023	CD630_18220	gene	protein_coding		-1.39669	6.42021	19.0903	0.000713556	0.0152601	putative peroxiredoxin
5utr_863	5utr_863		5UTR	5UTR	CDIF630_02349	-1.39659	3.09182	12.6726	0.00335497	0.0352268	uncharacterized protein, aldolase-type
CDIF630nc_107	CDIF630nc_107		ncRNA	ncRNA		-1.39393	5.1707	46.5839	1.05e-05	0.00194687
CDIF630_00298	CDIF630_00298	CD630_01760	gene	protein_coding		-1.39331	9.2892	10.3736	0.00649	0.0499584	putative CO dehydrogenase (NAD), NADH dehydrogenase subunit
CDIF630_00964	CDIF630_00964	CD630_08450	gene	protein_coding		-1.39325	-0.111514	3.01709	0.105376	0.26104	putative nuclease
3UTR_866	3UTR_866		3UTR	3UTR	CDIF630_02348	-1.39205	4.3307	23.6804	0.00028499	0.00923343	homoserine kinase
CDIF630_01919	CDIF630_01919	CD630_17290	gene	protein_coding		-1.37936	4.5465	22.0321	0.000390516	0.0110194	putative sodium:phosphate symporter
rbr3	CDIF630_01692	CD630_15240	gene	protein_coding		-1.37803	9.09578	21.9178	0.000399368	0.0111658	reverse rubrerythrin
5utr_1349	5utr_1349		5UTR	5UTR	CDIF630_03703	-1.37538	0.692388	3.03872	0.104254	0.259146	putative hydrolase, NUDIX family
CDIF630_02759	CDIF630_02759	CD630_25100	gene	protein_coding		-1.3735	2.32809	24.0748	0.000264876	0.00892321	PTS system, maltose-specific IIBC component
3UTR_1507	3UTR_1507		3UTR	3UTR	CDIF630_03804	-1.37287	0.816965	9.96508	0.00735283	0.0533457	guanosine-5'-triphosphate, 3'-diphosphate pyrophosphatase
CDIF630_01586	CDIF630_01586	CD630_14240	gene	protein_coding		-1.37027	4.93468	24.3054	0.000253876	0.00892321	hypothetical protein
spoVS	CDIF630_02139	CD630_19350	gene	protein_coding		-1.36829	7.72588	40.393	2.21e-05	0.00267897	stage V sporulation protein S
CDIF630_00948	CDIF630_00948	CD630_08290	gene	protein_coding		-1.36549	4.36838	18.6035	0.000792803	0.0161071	putative metallo-beta-lactamase superfamily protein
etfB4	CDIF630_01319	CD630_11710	gene	protein_coding		-1.35594	5.13693	16.0019	0.00143549	0.0219823	lactate dehydrogenase (electron bifurcating), electron transfer flavoprotein beta subunit
CDIF630_02340	CDIF630_02340	CD630_21150	gene	protein_coding		-1.3543	4.88038	55.2279	4.22e-06	0.00118261	putative copper-transporting P-type ATPase
rimM	CDIF630_01408	CD630_12550	gene	protein_coding		-1.35002	1.78531	9.17085	0.00944179	0.0618128	16S rRNA processing protein RimM
3UTR_392	3UTR_392		3UTR	3UTR	CDIF630_01304	-1.34941	8.0489	17.9149	0.000922917	0.0172024	flavo-diiron protein FprA
5utr_421	5utr_421		5UTR	5UTR	CDIF630_01229	-1.34893	0.493188	1.34747	0.266043	0.464888	putative membrane protein
3UTR_610	3UTR_610		3UTR	3UTR	CDIF630_01802	-1.34765	2.89531	9.1674	0.00945227	0.061815	two-component sensor histidine kinase
5utr_573	5utr_573		5UTR	5UTR	CDIF630_01634	-1.34495	4.24594	11.6118	0.00451048	0.0412165	putative rhodanese-like domain-containing protein
CDIF630_03671	CDIF630_03671	CD630_33682	gene	protein_coding		-1.34479	6.04809	27.485	0.000145207	0.00750445	hypothetical protein
3UTR_391	3UTR_391		3UTR	3UTR	CDIF630_01304	-1.34452	8.03984	17.6957	0.000969369	0.0177088	flavo-diiron protein FprA
5utr_735	5utr_735		5UTR	5UTR	CDIF630_02019	-1.34388	0.413652	13.3496	0.00279691	0.0319835	putative membrane protein
3UTR_698	3UTR_698		3UTR	3UTR	CDIF630_01989	-1.34226	1.70615	8.26822	0.0127074	0.0741874	putative exonuclease
5utr_1427	5utr_1427		5UTR	5UTR	CDIF630_03937	-1.34004	4.01186	17.1027	0.00110924	0.018965	hypothetical protein
rbsA2	CDIF630_01759	CD630_15870	gene	protein_coding		-1.33968	0.372104	12.6005	0.00342175	0.0355674	ABC-type transport system, ribose-specific ATP-binding protein
5utr_694	5utr_694		5UTR	5UTR	CDIF630_01920	-1.33942	3.40935	9.65177	0.00810542	0.0560756	hypothetical protein
5utr_189	5utr_189		5UTR	5UTR	CDIF630_00481	-1.33432	-0.0480272	3.29716	0.0919011	0.241127	putative D-aminoacyl-tRNA deacylase
yclP	CDIF630_01826	CD630_16490	gene	protein_coding		-1.33389	0.0251323	1.1346	0.305669	0.506265	putative ABC transporter ATP-binding protein YclP
mgtC	CDIF630_03679	CD630_33750	gene	protein_coding		-1.33323	1.76287	8.67597	0.0110919	0.0678088	magnesium-transporting ATPase protein C
CDIF630_01712	CDIF630_01712	CD630_15431	gene	protein_coding		-1.32797	7.8335	17.7956	0.000947883	0.0175014	hypothetical protein
5utr_1368	5utr_1368		5UTR	5UTR	CDIF630_03769	-1.32676	2.89502	5.85482	0.0304705	0.125231	putative membrane protein
3UTR_814	3UTR_814		3UTR	3UTR	CDIF630_02241	-1.32477	3.33958	30.7949	8.5e-05	0.00546833	chaperone protein
3UTR_159	3UTR_159		3UTR	3UTR	CDIF630_00637	-1.32445	2.97905	4.3137	0.0798361	0.220113	putative peptidase YqjE
CDIF630_03293	CDIF630_03293	#	gene	protein_coding		-1.31943	0.256049	6.43389	0.0244052	0.108815	hypothetical protein
3UTR_22	3UTR_22		3UTR	3UTR	CDIF630_00115	-1.31831	3.58941	8.28503	0.0126356	0.0739307	hypothetical protein
3UTR_538	3UTR_538		3UTR	3UTR	CDIF630_01634	-1.31731	4.88161	15.6133	0.00157624	0.0230785	putative rhodanese-like domain-containing protein
kdgT	CDIF630_03138	CD630_28700	gene	protein_coding		-1.31571	0.556085	10.0583	0.00714485	0.052594	2-keto-3-deoxygluconate permease
5utr_1045	5utr_1045		5UTR	5UTR	CDIF630_02814	-1.31329	7.61847	4.05146	0.0647385	0.193993	50S ribosomal protein L28
3UTR_517	3UTR_517		3UTR	3UTR	CDIF630_01586	-1.31269	2.78856	18.579	0.000797067	0.0161399	hypothetical protein
spoIIAA	CDIF630_00888	CD630_07700	gene	protein_coding		-1.31003	3.3908	11.0241	0.00534678	0.0448711	anti-sigma F factor antagonist (stage II sporulation protein AA)
fprAnorR	CDIF630_01800	CD630_16230	gene	protein_coding		-1.30979	9.92799	18.0935	0.000886943	0.0172024	NADH oxidase (H2O-forming)
rbr2	CDIF630_01638	CD630_14740	gene	protein_coding		-1.30792	11.1507	18.5317	0.000805334	0.0161464	reverse rubrerythrin
spaG	CDIF630_00608	CD630_04800	gene	protein_coding		-1.30728	1.5295	22.3583	0.000366476	0.0106383	ABC-type transport system, lantibiotic / multidrug-family permease
CDIF630_02086	CDIF630_02086	#	gene	protein_coding		-1.30539	2.85618	17.5311	0.00100604	0.0180879	putative solute-binding protein
5utr_613	5utr_613		5UTR	5UTR	CDIF630_01711	-1.30139	1.57466	15.3305	0.00168871	0.0236614	putative FMN-dependent NADH-azoreductase
5utr_61	5utr_61		5UTR	5UTR	CDIF630_00115	-1.29882	0.489076	12.296	0.0037209	0.0374857	hypothetical protein
3UTR_778	3UTR_778		3UTR	3UTR	CDIF630_02189	-1.29828	1.26675	17.9362	0.000918543	0.0172024	hypothetical protein
5utr_630	5utr_630		5UTR	5UTR	CDIF630_01751	-1.29565	8.273	9.73051	0.00790819	0.0553392	homoserine dehydrogenase
CDIF630_01772	CDIF630_01772	CD630_15980	gene	protein_coding		-1.29516	-0.263311	5.71716	0.0393131	0.145748	putative excinuclease ABC-like
5utr_535	5utr_535		5UTR	5UTR	CDIF630_01544	-1.295	0.152194	0.830957	0.37815	0.575775	putative lamB-like protein, UPF0271 family
etfA4	CDIF630_01320	CD630_11720	gene	protein_coding		-1.29454	8.52015	24.7348	0.000234762	0.00892321	lactate dehydrogenase (electron bifurcating), electron transfer flavoprotein alpha subunit
5utr_860	5utr_860		5UTR	5UTR	CDIF630_02344	-1.29331	4.38089	15.9811	0.00144265	0.0219823	thioredoxin reductase
3UTR_1153	3UTR_1153		3UTR	3UTR	CDIF630_02937	-1.29271	5.3651	18.802	0.000759317	0.0156883	phosphate acyltransferase
CDIF630_02619	CDIF630_02619	CD630_23790	gene	protein_coding		-1.29052	5.31768	12.9275	0.00313101	0.0342405	indole-3-acetate kinase
5utr_1043	5utr_1043		5UTR	5UTR	CDIF630_02810	-1.28979	-0.128591	4.14142	0.0621874	0.189776	RNA methyltransferase, RsmD family
3UTR_48	3UTR_48		3UTR	3UTR	CDIF630_00259	-1.28897	5.67695	24.2363	0.000257115	0.00892321	putative RNA-binding protein
3UTR_761	3UTR_761		3UTR	3UTR	CDIF630_02146	-1.28875	2.07575	21.2186	0.000458843	0.0118002	uncharacterized protein
fur	CDIF630_01441	CD630_12870	gene	protein_coding		-1.28671	9.8135	14.7771	0.0019367	0.02544	transcriptional regulator, Fur family
5utr_52	5utr_52		5UTR	5UTR	CDIF630_00085	-1.28618	1.96551	22.9971	0.000324155	0.00982948	transcriptional regulator CtsR
3UTR_283	3UTR_283		3UTR	3UTR	CDIF630_00958	-1.28268	4.75211	22.3574	0.000366538	0.0106383	putative membrane protein
3UTR_649	3UTR_649		3UTR	3UTR	CDIF630_01895	-1.28262	0.503578	7.8758	0.0145263	0.0805621	putative C4-dicarboxylate anaerobic carrier, DcuC family
ptsG-A	CDIF630_02920	CD630_26660	gene	protein_coding		-1.28108	7.16988	15.4027	0.00165913	0.0235496	PTS system, glucose-specific IIA component
sspB	CDIF630_03546	CD630_32490	gene	protein_coding		-1.28105	2.91726	24.6484	0.000238472	0.00892321	small, acid-soluble spore protein beta
3UTR_1500	3UTR_1500		3UTR	3UTR	CDIF630_03789	-1.27915	4.8771	10.7327	0.00582738	0.0476443	selenium-dependent molybdenum hydroxylase system protein
3UTR_1391	3UTR_1391		3UTR	3UTR	CDIF630_03509	-1.27787	5.26078	15.9449	0.00145522	0.0220635	ABC-type transport system, glycine betaine / carnitine / choline-like ATP-binding protein
3UTR_678	3UTR_678		3UTR	3UTR	CDIF630_01946	-1.27679	5.11519	21.8354	0.000405901	0.0111944	hypothetical protein
3UTR_862	3UTR_862		3UTR	3UTR	CDIF630_02341	-1.27587	6.87673	11.2604	0.00499057	0.0432067	uncharacterized protein
CDIF630_02746	CDIF630_02746	CD630_24990	gene	protein_coding		-1.27245	3.27326	13.513	0.00267882	0.0310746	hypothetical protein
3UTR_1427	3UTR_1427		3UTR	3UTR	CDIF630_03584	-1.27197	1.93439	16.1355	0.00139049	0.021565	serine protease, HrtA family
spoIIE	CDIF630_03803	CD630_34900	gene	protein_coding		-1.27127	3.90694	32.4019	6.65e-05	0.00526638	stage II sporulation protein E
3UTR_397	3UTR_397		3UTR	3UTR	CDIF630_01321	-1.27019	6.03458	42.6197	1.68e-05	0.00249771	lactate dehydrogenase (electron bifurcating), catalytic subunit
3UTR_1506	3UTR_1506		3UTR	3UTR	CDIF630_03803	-1.26862	2.94393	26.4778	0.000172444	0.00825678	stage II sporulation protein E
3UTR_563	3UTR_563		3UTR	3UTR	CDIF630_01678	-1.26821	2.41591	19.6117	0.000638609	0.0142704	pantothenate synthetase
CDIF630_01756	CDIF630_01756	CD630_15840	gene	protein_coding		-1.26291	1.55344	24.401	0.000249471	0.00892321	transcriptional regulator, repressor ROK family
yqjE	CDIF630_00637	CD630_05240	gene	protein_coding		-1.25907	5.27972	13.7092	0.0025445	0.0302808	putative peptidase YqjE
CDIF630_03202	CDIF630_03202	#	gene	protein_coding		-1.25904	2.44326	24.0712	0.000265055	0.00892321	putative phage protein
pepQ1	CDIF630_02586	CD630_23470	gene	protein_coding		-1.25821	5.35467	16.8305	0.00118115	0.0196054	xaa-pro dipeptidase
CDIF630_02025	CDIF630_02025	CD630_18240	gene	protein_coding		-1.25617	7.41787	16.7908	0.00119206	0.0196368	P-type calcium transport ATPase
3UTR_679	3UTR_679		3UTR	3UTR	CDIF630_01946	-1.25227	5.22486	24.2496	0.000256491	0.00892321	hypothetical protein
3UTR_680	3UTR_680		3UTR	3UTR	CDIF630_01946	-1.25218	5.37352	27.1888	0.000152665	0.00762699	hypothetical protein
CDIF630_01634	CDIF630_01634	CD630_14700	gene	protein_coding		-1.25149	6.03427	9.69549	0.0079952	0.0555841	putative rhodanese-like domain-containing protein
CDIF630_03937	CDIF630_03937	CD630_36140	gene	protein_coding		-1.25109	5.42223	41.0828	2.03e-05	0.00267897	hypothetical protein
eutH2	CDIF630_02128	CD630_19240	gene	protein_coding		-1.25043	-0.0774612	4.21058	0.0603073	0.186193	ethanolamine utilization protein EutH
CDIF630_01203	CDIF630_01203	CD630_10630	gene	protein_coding		-1.25017	0.354372	11.8062	0.00426796	0.0402696	hypothetical protein
CDIF630_02651	CDIF630_02651	CD630_24090	gene	protein_coding		-1.24903	-0.0857357	6.11742	0.0275237	0.118055	double zinc ribbon protein
5utr_1388	5utr_1388		5UTR	5UTR	CDIF630_03830	-1.24518	5.5135	30.9544	8.29e-05	0.00546833	regulator required for spore cortex synthesis
sirC	CDIF630_03726	CD630_34180	gene	protein_coding		-1.24483	1.46222	24.7676	0.000233371	0.00892321	precorrin-2 dehydrogenase
5utr_1002	5utr_1002		5UTR	5UTR	CDIF630_02723	-1.24259	5.19026	21.0078	0.000478732	0.0121166	putative N-acyltransferase
3UTR_564	3UTR_564		3UTR	3UTR	CDIF630_01684	-1.24227	2.14334	19.4464	0.000661337	0.014561	ferrous iron transport protein B
5utr_1125	5utr_1125		5UTR	5UTR	CDIF630_03010	-1.24074	3.65801	15.4337	0.0016466	0.0235496	putative protein kinase UbiB
pstC	CDIF630_03561	CD630_32630	gene	protein_coding		-1.23901	0.0777135	4.50039	0.0531297	0.174214	ABC-type transport system, phosphate-specific permease
fprA	CDIF630_01304	CD630_11570	gene	protein_coding		-1.23826	10.3319	14.8608	0.00189664	0.0250808	flavo-diiron protein FprA
clpB	CDIF630_02241	CD630_20200	gene	protein_coding		-1.23528	6.57671	38.0989	2.98e-05	0.00297963	chaperone protein
5utr_1244	5utr_1244		5UTR	5UTR	CDIF630_03426	-1.23385	1.72219	10.8253	0.0056693	0.0467669	putative membrane protein
CDIF630_02341	CDIF630_02341	CD630_21151	gene	protein_coding		-1.23328	8.8379	9.30263	0.00905171	0.0602294	uncharacterized protein
3UTR_426	3UTR_426		3UTR	3UTR	CDIF630_01407	-1.23159	3.50547	6.32792	0.025401	0.111887	putative RNA-binding protein
3UTR_1254	3UTR_1254		3UTR	3UTR	CDIF630_03140	-1.22925	1.74413	12.6694	0.00335796	0.0352268	altronate dehydratase, C-terminal region
5utr_381	5utr_381		5UTR	5UTR	CDIF630_01120	-1.22721	0.316719	5.92186	0.0296844	0.123499	putative drug / sodium antiporter, MATE family
grdC	CDIF630_02588	CD630_23490	gene	protein_coding		-1.22599	4.04759	23.1897	0.000312522	0.0096203	glycine reductase complex, component C subunit beta
CDIF630_00561	CDIF630_00561	CD630_04330	gene	protein_coding		-1.21945	0.823988	13.2914	0.00284045	0.0322995	ABC-type transport system, multidrug-family permease
3UTR_763	3UTR_763		3UTR	3UTR	CDIF630_02148	-1.21811	6.62669	22.7361	0.000340728	0.0101304	FeS cluster biogenesis protein
3UTR_490	3UTR_490		3UTR	3UTR	CDIF630_01547	-1.21729	0.922054	4.95643	0.0437818	0.154517	KipI antagonist
5utr_122	5utr_122		5UTR	5UTR	CDIF630_00260	-1.2156	1.80608	8.06462	0.0136157	0.0776311	protein translocase subunit SecA1
3UTR_1535	3UTR_1535		3UTR	3UTR	CDIF630_03883	-1.21224	0.649762	16.0792	0.00140926	0.0217453	spore cortex-lytic enzyme
5utr_785	5utr_785		5UTR	5UTR	CDIF630_02172	-1.2118	0.879294	10.763	0.00577507	0.0473742	uncharacterized protein
CDIF630_03385	CDIF630_03385	CD630_31010	gene	protein_coding		-1.21159	1.00824	9.77835	0.00779107	0.0548985	PTS system, glucose-like IIBC component
CDIF630_01016	CDIF630_01016	CD630_08960	gene	protein_coding		-1.2103	4.47849	13.9747	0.00237499	0.0289473	hypothetical protein
CDIF630_02146	CDIF630_02146	CD630_19410	gene	protein_coding		-1.20993	4.23934	35.8495	4.05e-05	0.00385415	uncharacterized protein
5utr_593	5utr_593		5UTR	5UTR	CDIF630_01677	-1.20923	6.11505	8.06628	0.013608	0.0776311	hypothetical protein
5utr_338	5utr_338		5UTR	5UTR	CDIF630_00951	-1.20826	-0.161737	1.91317	0.220982	0.413828	citrate (Re)-synthase
CDIF630_03324	CDIF630_03324	CD630_30400	gene	protein_coding		-1.20577	5.04292	10.1452	0.00695706	0.0519341	hypothetical protein
5utr_403	5utr_403		5UTR	5UTR	CDIF630_01184	-1.20477	1.25372	8.04042	0.0137286	0.0777047	putative membrane protein
CDIF630_02534	CDIF630_02534	#	gene	protein_coding		-1.20444	0.174014	4.90411	0.0447492	0.157021	hypothetical protein
3UTR_1576	3UTR_1576		3UTR	3UTR	CDIF630_03964	-1.20219	0.122604	3.15008	0.0986981	0.251806	2-dehydro-3-deoxygluconate kinase
tal1	CDIF630_02335	CD630_21100	gene	protein_coding		-1.19794	6.5142	38.9015	2.68e-05	0.00297607	transaldolase
spsB2	CDIF630_00668	CD630_05550	gene	protein_coding		-1.19769	2.73535	6.32675	0.0254122	0.111887	signal peptidase IB
3UTR_694	3UTR_694		3UTR	3UTR	CDIF630_01975	-1.19734	5.84721	13.5088	0.00268174	0.0310746	putative arsenate reductase
3UTR_251	3UTR_251		3UTR	3UTR	CDIF630_00873	-1.19533	4.89546	22.152	0.000381475	0.0109159	putative cell surface protein
panB	CDIF630_01679	CD630_15130	gene	protein_coding		-1.19433	2.37633	12.0997	0.00392979	0.0385919	ketopantoate hydroxymethyltransferase
CDIF630_02547	CDIF630_02547	CD630_23090	gene	protein_coding		-1.19402	9.89318	24.8616	0.00022944	0.00892321	hypothetical protein
kipA	CDIF630_01547	CD630_13870	gene	protein_coding		-1.19288	3.02364	11.6854	0.00441674	0.0406647	KipI antagonist
5utr_51	5utr_51		5UTR	5UTR	CDIF630_00084	-1.1925	2.12252	3.93407	0.0682582	0.199264	elongation factor G (EF-g)
5utr_241	5utr_241		5UTR	5UTR	CDIF630_00673	-1.1924	4.8975	13.891	0.00242697	0.0293499	endonuclease IV
3UTR_672	3UTR_672		3UTR	3UTR	CDIF630_01938	-1.19072	0.658105	6.08633	0.0278545	0.119134	hypothetical protein
ade1	CDIF630_02020	CD630_18200	gene	protein_coding		-1.19006	4.59407	6.16624	0.0270134	0.116605	adenine deaminase
uvrC	CDIF630_03715	CD630_34100	gene	protein_coding		-1.18862	5.56035	21.0435	0.000475293	0.0121166	excinuclease ABC subunit C
CDIF630_00792	CDIF630_00792	CD630_06790	gene	protein_coding		-1.18517	0.106573	7.05619	0.0194007	0.0955921	putative ester cyclase
feoB1	CDIF630_01643	CD630_14790	gene	protein_coding		-1.18503	4.13124	15.1912	0.00174749	0.0241009	ferrous iron transport protein B
glpK2	CDIF630_01542	CD630_13820	gene	protein_coding		-1.18288	2.79347	7.64385	0.0157438	0.0852041	glycerol kinase
queG	CDIF630_00676	CD630_05630	gene	protein_coding		-1.1775	2.3403	16.1808	0.00137561	0.0213886	epoxyqueuosine reductase
CDIF630_00131	CDIF630_00131	CD630_00650	gene	protein_coding		-1.17675	7.6778	33.457	5.69e-05	0.00474899	NADP-dependent 7-alpha-hydroxysteroid dehydrogenase
bglA5	CDIF630_03421	CD630_31360	gene	protein_coding		-1.17497	6.03902	21.9191	0.000399273	0.0111658	6-phospho-beta-glucosidase
3UTR_74	3UTR_74		3UTR	3UTR	CDIF630_00315	-1.17331	4.86364	26.2335	0.000179908	0.00827315	60 kDa chaperonin
CDIF630_00850	CDIF630_00850	CD630_07340	gene	protein_coding		-1.17312	4.71903	8.68891	0.0110447	0.067588	putative RNA-binding protein
CDIF630_01321	CDIF630_01321	CD630_11730	gene	protein_coding		-1.17243	9.42547	22.5685	0.000351885	0.0103611	lactate dehydrogenase (electron bifurcating), catalytic subunit
grdD	CDIF630_02587	CD630_23480	gene	protein_coding		-1.17093	5.31326	31.3482	7.81e-05	0.00546833	glycine reductase complex, component C subunit alpha
5utr_815	5utr_815		5UTR	5UTR	CDIF630_02241	-1.17032	1.95851	8.90449	0.0102915	0.0654767	chaperone protein
5utr_10	5utr_10		5UTR	5UTR	CDIF630_00031	-1.16936	-0.334995	1.64209	0.221834	0.415169	nucleoid-associated protein YbaB
3UTR_1087	3UTR_1087		3UTR	3UTR	CDIF630_02792	-1.1666	3.13198	10.8656	0.00560214	0.0463374	coenzyme A disulfide reductase
CDIF630_00868	CDIF630_00868	CD630_07500	gene	protein_coding		-1.16413	2.29115	17.428	0.00102984	0.018201	ABC-type transport system, aminoacid-family extracellular solute-binding protein
3UTR_992	3UTR_992		3UTR	3UTR	CDIF630_02586	-1.16268	2.70374	14.5732	0.00203853	0.0262681	xaa-pro dipeptidase
CDIF630_03268	CDIF630_03268	CD630_29840	gene	protein_coding		-1.16157	5.57123	11.4083	0.00478159	0.0425335	ABC-type transport system, permease
CDIF630_00873	CDIF630_00873	CD630_07550	gene	protein_coding		-1.15946	6.46708	23.2077	0.000311461	0.0096203	putative cell surface protein
recR	CDIF630_00032	CD630_00180	gene	protein_coding		-1.15882	5.41712	6.64157	0.0225833	0.104849	recombination protein RecR
3UTR_569	3UTR_569		3UTR	3UTR	CDIF630_01694	-1.15867	4.00221	11.9931	0.00404888	0.0392335	dihydroorotase
CDIF630_00267	CDIF630_00267	CD630_01480	gene	protein_coding		-1.15765	4.64924	26.2891	0.000178179	0.00827315	uncharacterized protein
CDIF630_01204	CDIF630_01204	CD630_10631	gene	protein_coding		-1.15705	1.84229	17.188	0.00108776	0.0187328	uncharacterized protein
rs_24	rs_24		Riboswitch	Riboswitch	hom2 (CDIF630_01751)	-1.15567	7.70306	6.56542	0.0232322	0.106157
CDIF630_02821	CDIF630_02821	CD630_25680	gene	protein_coding		-1.15387	0.245709	13.0465	0.00303234	0.033756	PTS system, mannosylglycerate-specific IIC component
CDIF630_00248	CDIF630_00248	CD630_01310	gene	protein_coding		-1.15194	-0.272647	3.95407	0.0676426	0.198266	putative membrane protein
3UTR_997	3UTR_997		3UTR	3UTR	CDIF630_02599	-1.1515	5.33049	41.4733	1.93e-05	0.00267897	putative hydrolase, HAD superfamily, subfamily IIB
3UTR_1179	3UTR_1179		3UTR	3UTR	CDIF630_02982	-1.14939	2.55452	11.3328	0.00488702	0.0427966	putative transporter
5utr_570	5utr_570		5UTR	5UTR	CDIF630_01628	-1.14791	0.809618	5.91095	0.0298106	0.123855	two-component response regulator
oraE	CDIF630_00574	CD630_04460	gene	protein_coding		-1.14723	0.596777	9.26284	0.00916748	0.0604716	D-ornithine aminomutase, beta subunit
hydA	CDIF630_03615	CD630_33140	gene	protein_coding		-1.14703	5.4251	25.0654	0.000221173	0.00892321	iron hydrogenase
spoVT	CDIF630_03812	CD630_34990	gene	protein_coding		-1.14513	1.11435	14.883	0.00188615	0.0250808	stage V sporulation protein T
5utr_68	5utr_68		5UTR	5UTR	CDIF630_00131	-1.14389	4.01623	17.278	0.00106561	0.0185039	NADP-dependent 7-alpha-hydroxysteroid dehydrogenase
CDIF630_03426	CDIF630_03426	CD630_31410	gene	protein_coding		-1.14328	3.03238	21.534	0.00043083	0.0114155	putative membrane protein
3UTR_1182	3UTR_1182		3UTR	3UTR	CDIF630_02991	-1.14117	4.27539	13.8536	0.0024506	0.0294872	putative regulator of the sigma(E) factor
CDIF630_01938	CDIF630_01938	CD630_17452	gene	protein_coding		-1.1384	2.56039	13.703	0.00254865	0.0302808	hypothetical protein
CDIF630_03584	CDIF630_03584	CD630_32840	gene	protein_coding		-1.13593	5.01498	41.3139	1.97e-05	0.00267897	serine protease, HrtA family
3UTR_784	3UTR_784		3UTR	3UTR	CDIF630_02204	-1.1348	3.35723	13.5774	0.00263382	0.0308555	hypothetical protein
CDIF630_03015	CDIF630_03015	CD630_27520	gene	protein_coding		-1.13416	2.06139	21.4912	0.00043452	0.0114155	hypothetical protein
CDIF630_03298	CDIF630_03298	CD630_30130	gene	protein_coding		-1.1323	5.06544	19.0196	0.000724472	0.0153306	PTS system, mannose-specific IIC component
CDIF630_01693	CDIF630_01693	CD630_15250	gene	protein_coding		-1.12997	3.61748	26.4459	0.000173399	0.00825678	putative iron-sulfur protein
5utr_651	5utr_651		5UTR	5UTR	CDIF630_01801	-1.12983	2.45801	15.6062	0.00157896	0.0230785	two-component response regulator
sleB	CDIF630_03883	CD630_35630	gene	protein_coding		-1.12919	1.52078	16.0911	0.00140529	0.0217392	spore cortex-lytic enzyme
CDIF630_00115	CDIF630_00115	CD630_00511	gene	protein_coding		-1.12738	6.53012	20.9289	0.000486428	0.0121653	hypothetical protein
5utr_858	5utr_858		5UTR	5UTR	CDIF630_02341	-1.12654	7.36296	7.27239	0.0179505	0.0919398	uncharacterized protein
uxaA	CDIF630_03140	CD630_28720	gene	protein_coding		-1.12539	1.00037	16.4657	0.00128612	0.0206287	altronate dehydratase, C-terminal region
CDIF630_02658	CDIF630_02658	CD630_24160	gene	protein_coding		-1.12428	0.246645	5.49584	0.0351209	0.136606	transcription antiterminator, PTS operon regulator
3UTR_615	3UTR_615		3UTR	3UTR	CDIF630_01812	-1.12172	4.70225	12.4449	0.00357095	0.0365797	tellurium resistance protein terD
5utr_497	5utr_497		5UTR	5UTR	CDIF630_01460	-1.12077	0.654884	9.07538	0.00973663	0.0629987	DNA polymerase III PolC-type
CDIF630_01644	CDIF630_01644	CD630_14800	gene	protein_coding		-1.11927	3.84096	3.46242	0.0849268	0.229446	hypothetical protein
3UTR_1072	3UTR_1072		3UTR	3UTR	CDIF630_02768	-1.11875	7.30391	16.5934	0.0012482	0.0202874	putative phage protein
CDIF630_02204	CDIF630_02204	CD630_19903	gene	protein_coding		-1.11864	5.72291	24.8382	0.00023041	0.00892321	hypothetical protein
3UTR_1229	3UTR_1229		3UTR	3UTR	CDIF630_03092	-1.11864	1.65216	18.4696	0.000816357	0.0163138	putative N-acetyl-LL-diaminopimelate aminotransferase
3UTR_841	3UTR_841		3UTR	3UTR	CDIF630_02292	-1.1186	0.930082	11.1248	0.00519152	0.0441086	putative molybdopterin cofactor biosynthesis protein
3UTR_541	3UTR_541		3UTR	3UTR	CDIF630_01639	-1.11686	0.853072	7.09559	0.0191266	0.0947452	putative hydrolase
3UTR_1273	3UTR_1273		3UTR	3UTR	CDIF630_03203	-1.11488	3.16246	11.1353	0.00517565	0.0440581	transcriptional regulator, phage-type
3UTR_1468	3UTR_1468		3UTR	3UTR	CDIF630_03675	-1.11449	-0.120514	3.78362	0.0731095	0.2083	putative conjugative transposon protein
3UTR_26	3UTR_26		3UTR	3UTR	CDIF630_00131	-1.11392	6.93433	11.8269	0.004243	0.0402194	NADP-dependent 7-alpha-hydroxysteroid dehydrogenase
CDIF630_02722	CDIF630_02722	CD630_24760	gene	protein_coding		-1.11147	8.6199	16.0041	0.00143475	0.0219823	gnat family acetyltransferase
CDIF630_01823	CDIF630_01823	CD630_16460	gene	protein_coding		-1.11064	3.13516	29.6975	0.00010104	0.00609744	membrane dipeptidase
3UTR_858	3UTR_858		3UTR	3UTR	CDIF630_02335	-1.11039	5.72388	17.827	0.000941233	0.0174903	transaldolase
3UTR_242	3UTR_242		3UTR	3UTR	CDIF630_00841	-1.11002	1.64635	9.01149	0.00993989	0.0638394	corrinoid / iron-sulfur protein, small subunit
CDIF630_03719	CDIF630_03719	CD630_34140	gene	protein_coding		-1.11	0.203357	4.64583	0.0499119	0.168536	ABC-type transport system, sn-glycerol-3-phosphate-specific extracellular solute-binding protein
CDIF630_03768	CDIF630_03768	CD630_34570	gene	protein_coding		-1.1096	0.852464	10.3707	0.00649577	0.0499584	uncharacterized protein
CDIF630_02599	CDIF630_02599	CD630_23590	gene	protein_coding		-1.10924	5.52435	38.7529	2.74e-05	0.00297618	putative hydrolase, HAD superfamily, subfamily IIB
CDIF630_03187	CDIF630_03187	CD630_29130	gene	protein_coding		-1.10706	0.100389	2.76416	0.1271	0.293003	putative phage protein
CDIF630_00878	CDIF630_00878	CD630_07600	gene	protein_coding		-1.10491	0.427366	11.9124	0.00494936	0.042972	putative Ca2+ / na+ antiporter
5utr_537	5utr_537		5UTR	5UTR	CDIF630_01552	-1.10407	3.94766	3.89815	0.0693803	0.201464	putative endoribonuclease
CDIF630_03697	CDIF630_03697	CD630_33920	gene	protein_coding		-1.10374	0.19413	6.82519	0.0211039	0.100806	putative cell surface protein
sigE	CDIF630_02897	CD630_26430	gene	protein_coding		-1.0991	1.11701	15.3381	0.00168555	0.0236614	RNA polymerase sigma-E factor
CDIF630_00329	CDIF630_00329	CD630_02070	gene	protein_coding		-1.09792	0.262931	9.27848	0.00912177	0.0603006	PTS system, fructose-like IIC component
3UTR_882	3UTR_882		3UTR	3UTR	CDIF630_02371	-1.09773	3.80001	5.89279	0.0300222	0.124565	30S ribosomal protein S2
CDIF630_00293	CDIF630_00293	CD630_01720	gene	protein_coding		-1.09598	1.90439	12.7124	0.0033188	0.0350372	uncharacterized protein, FmdE-family
CDIF630_01407	CDIF630_01407	CD630_12540	gene	protein_coding		-1.09484	7.06271	10.1753	0.00689331	0.0516786	putative RNA-binding protein
CDIF630_03608	CDIF630_03608	CD630_33070	gene	protein_coding		-1.09373	6.41319	9.98716	0.00730292	0.0532432	putative metallophosphoesterase
CDIF630_01709	CDIF630_01709	CD630_15410	gene	protein_coding		-1.0934	7.19255	27.0979	0.000155043	0.00768284	putative drug / sodium antiporter, MATE family
5utr_62	5utr_62		5UTR	5UTR	CDIF630_00116	-1.09239	3.81999	17.9613	0.000913396	0.0172024	cysteine--tRNA ligase
rs_51	rs_51		Riboswitch	Riboswitch	CDIF630_02547	-1.09094	8.02516	11.0214	0.00535096	0.0448711	hypothetical protein
CDIF630_01270	CDIF630_01270	CD630_11250	gene	protein_coding		-1.08972	11.5707	15.5892	0.00158548	0.0230888	putative nitroreductase-like oxidoreductase
putP	CDIF630_03896	CD630_35750	gene	protein_coding		-1.08821	0.533988	7.19705	0.018441	0.0930447	sodium / proline symporter
CDIF630_00259	CDIF630_00259	CD630_01420	gene	protein_coding		-1.08593	8.91408	25.645	0.000199473	0.00859275	putative RNA-binding protein
CDIF630_02526	CDIF630_02526	CD630_22910	gene	protein_coding		-1.08463	0.271644	7.26381	0.0180056	0.0919902	transcriptional regulator, HTH-type
5utr_1374	5utr_1374		5UTR	5UTR	CDIF630_03788	-1.0835	6.04001	13.2447	0.00287588	0.0325204	deoxycytidylate deaminase
CDIF630_01975	CDIF630_01975	CD630_17770	gene	protein_coding		-1.08115	7.89451	10.2638	0.00670978	0.0508658	putative arsenate reductase
CDIF630_01951	CDIF630_01951	CD630_17551	gene	protein_coding		-1.07932	0.914284	12.2756	0.003742	0.0375741	transcriptional regulator, HTH-type
3UTR_1289	3UTR_1289		3UTR	3UTR	CDIF630_03280	-1.07909	2.51391	15.3002	0.00170129	0.0237285	pentapeptide repeat protein
3UTR_65	3UTR_65		3UTR	3UTR	CDIF630_00295	-1.07877	3.97669	7.09639	0.019121	0.0947452	capsule biosynthesis protein CapA
rs_75	rs_75		Riboswitch	Riboswitch	CDIF630_03671	-1.07755	7.60136	8.13131	0.0133101	0.0764611	hypothetical protein
CDIF630_02064	CDIF630_02064	CD630_18610	gene	protein_coding		-1.07715	3.01202	13.0744	0.0030097	0.033659	putative conjugative transposon protein
5utr_1276	5utr_1276		5UTR	5UTR	CDIF630_03516	-1.07661	3.03233	10.3255	0.00658527	0.0502559	N-acetyldiaminopimelate deacetylase
rs_45	rs_45		Riboswitch	Riboswitch	argC (CDIF630_02255)	-1.07559	5.34149	4.84722	0.0458298	0.158983
3UTR_727	3UTR_727		3UTR	3UTR	CDIF630_02064	-1.07535	0.133156	3.83086	0.0715432	0.205881	putative conjugative transposon protein
5utr_577	5utr_577		5UTR	5UTR	CDIF630_01639	-1.07472	-0.129963	7.58219	0.0160871	0.0865595	putative hydrolase
thrB	CDIF630_02348	CD630_21190	gene	protein_coding		-1.07427	6.01816	15.0219	0.00182213	0.0247167	homoserine kinase
3UTR_533	3UTR_533		3UTR	3UTR	CDIF630_01624	-1.07334	5.42145	14.3492	0.00215753	0.0272504	putative phosphohydrolase, HD superfamily
3UTR_17	3UTR_17		3UTR	3UTR	CDIF630_00101	-1.07105	3.78586	17.3669	0.00104424	0.0182494	acetoin dehydrogenase E3 component (dihydrolipoamide dehydrogenase)
5utr_557	5utr_557		5UTR	5UTR	CDIF630_01586	-1.07086	7.58007	6.7773	0.0214785	0.102195	hypothetical protein
3UTR_264	3UTR_264		3UTR	3UTR	CDIF630_00902	-1.06963	1.38919	15.8575	0.00148605	0.0222459	putative N-acetylmuramoyl-L-alanine amidase
5utr_1341	5utr_1341		5UTR	5UTR	CDIF630_03671	-1.06901	7.68313	8.50914	0.0117222	0.0706694	hypothetical protein
def2	CDIF630_02838	CD630_25850	gene	protein_coding		-1.06734	3.70533	18.0693	0.000891716	0.0172024	peptide deformylase
3UTR_96	3UTR_96		3UTR	3UTR	CDIF630_00421	-1.06714	4.78113	15.0512	0.00180896	0.0246108	hypothetical protein
5utr_942	5utr_942		5UTR	5UTR	CDIF630_02547	-1.06678	8.72179	11.1218	0.00519605	0.0441086	hypothetical protein
vanR	CDIF630_01801	CD630_16240	gene	protein_coding		-1.06674	3.70421	18.4375	0.000822116	0.0163297	two-component response regulator
zupT	CDIF630_01231	CD630_10870	gene	protein_coding		-1.06638	0.975287	1.18661	0.295273	0.494692	putative zinc / iron transporter, ZupT subfamiliy
CDIF630_02991	CDIF630_02991	CD630_27290	gene	protein_coding		-1.06632	6.04712	15.3028	0.00170018	0.0237285	putative regulator of the sigma(E) factor
5utr_649	5utr_649		5UTR	5UTR	CDIF630_01799	-1.06515	2.926	13.7892	0.00249197	0.0297815	peptidase propeptide and ypeb domain protein
rs_19	rs_19		Riboswitch	Riboswitch	CDIF630_01586	-1.06493	7.53583	6.66447	0.0223924	0.104617	hypothetical protein
CDIF630_02737	CDIF630_02737	CD630_24900	gene	protein_coding		-1.06064	0.977143	4.20961	0.0603333	0.186193	peptidase M20A, peptidase V-related
spoIIIAD	CDIF630_01344	CD630_11950	gene	protein_coding		-1.05931	1.14323	13.6103	0.00261122	0.0306655	stage III sporulation protein AD
rs_15	rs_15		Riboswitch	Riboswitch	leuA (CDIF630_01125)	-1.05811	2.13346	2.50572	0.13681	0.305904
3UTR_612	3UTR_612		3UTR	3UTR	CDIF630_01806	-1.05727	0.131392	5.57606	0.0340131	0.134094	TVP38 / TMEM64 family inner membrane protein
5utr_315	5utr_315		5UTR	5UTR	CDIF630_00888	-1.05579	2.53489	6.65216	0.0224948	0.104661	anti-sigma F factor antagonist (stage II sporulation protein AA)
5utr_1354	5utr_1354		5UTR	5UTR	CDIF630_03715	-1.05473	2.84038	11.4998	0.00465743	0.0421173	excinuclease ABC subunit C
CDIF630_02329	CDIF630_02329	CD630_21050	gene	protein_coding		-1.05465	0.787824	7.83027	0.0147564	0.0814675	ABC-type transport system, multidrug-family ATP-binding protein
sigG	CDIF630_02896	CD630_26420	gene	protein_coding		-1.05299	2.85336	13.5501	0.00265279	0.0309154	RNA polymerase sigma-G factor
5utr_821	5utr_821		5UTR	5UTR	CDIF630_02255	-1.05151	5.50213	4.76405	0.0474659	0.161985	N-acetyl-gamma-glutamyl-phosphate reductase
CDIF630_03277	CDIF630_03277	CD630_29930	gene	protein_coding		-1.05018	4.92289	6.4493	0.0242643	0.108345	regulatory factor, effector binding protein
3UTR_64	3UTR_64		3UTR	3UTR	CDIF630_00294	-1.04909	9.90673	6.90446	0.0205005	0.0990098	ferredoxin
5utr_383	5utr_383		5UTR	5UTR	CDIF630_01125	-1.04889	2.20951	2.55555	0.13328	0.300757	2-isopropylmalate synthase
5utr_412	5utr_412		5UTR	5UTR	CDIF630_01207	-1.04504	2.98443	17.0964	0.00111083	0.018965	transcriptional regulator, LacI family
CDIF630_00263	CDIF630_00263	CD630_01450	gene	protein_coding		-1.04303	4.71287	33.4342	5.71e-05	0.00474899	putative S1 RNA-binding domain-containing protein
CDIF630_01079	CDIF630_01079	CD630_09510	gene	protein_coding		-1.04247	0.0944334	2.46767	0.154626	0.3308	putative phage protein
CDIF630_02448	CDIF630_02448	CD630_22150	gene	protein_coding		-1.03918	0.194538	3.81217	0.0721581	0.207064	transcriptional regulator, HTH-type
5utr_291	5utr_291		5UTR	5UTR	CDIF630_00819	-1.03899	0.589732	4.146	0.0620608	0.189699	putative metal-dependent phosphohydrolase
CDIF630_02563	CDIF630_02563	CD630_23250	gene	protein_coding		-1.03884	1.33262	7.04213	0.0194997	0.0959292	PTS system, arabitol / xylitol-specific IIC component
3UTR_585	3UTR_585		3UTR	3UTR	CDIF630_01739	-1.03736	3.70507	7.12989	0.0188915	0.094535	hydrolase, alpha / beta domain protein
dtd	CDIF630_03006	CD630_27430	gene	protein_coding		-1.0371	3.35457	10.237	0.00676467	0.0509397	D-tyrosyl-tRNA(Tyr) deacylase
xdhB2	CDIF630_02303	CD630_20800	gene	protein_coding		-1.03585	0.0821155	1.50657	0.240851	0.438729	xanthine dehydrogenase, FAD-binding subunit
3UTR_1143	3UTR_1143		3UTR	3UTR	CDIF630_02920	-1.03456	6.71157	6.49377	0.0238629	0.107564	PTS system, glucose-specific IIA component
thrS	CDIF630_00687	CD630_05740	gene	protein_coding		-1.03416	9.1288	20.1138	0.000574896	0.0131729	threonine--tRNA ligase
3UTR_1320	3UTR_1320		3UTR	3UTR	CDIF630_03340	-1.03337	3.13024	8.70702	0.0109791	0.0675251	transporter, major facilitator superfamily (MFS)
acoA	CDIF630_00098	CD630_00360	gene	protein_coding		-1.03326	0.998757	5.43304	0.036018	0.138443	acetoin dehydrogenase E1 component (TPP-dependent alpha subunit)
5utr_878	5utr_878		5UTR	5UTR	CDIF630_02381	-1.03307	1.15938	6.32418	0.025437	0.111887	hypothetical protein
5utr_872	5utr_872		5UTR	5UTR	CDIF630_02361	-1.03028	5.18757	6.82202	0.0211284	0.100844	1-deoxy-D-xylulose 5-phosphate reductoisomerase
5utr_486	5utr_486		5UTR	5UTR	CDIF630_01441	-1.02992	6.6582	9.67591	0.00804435	0.0557796	transcriptional regulator, Fur family
5utr_583	5utr_583		5UTR	5UTR	CDIF630_01657	-1.02954	2.89259	9.81331	0.00770677	0.054631	two-component sensor histidine kinase, sporulation-associated spo0A
cat2	CDIF630_02578	CD630_23390	gene	protein_coding		-1.02935	7.96891	12.7373	0.00329641	0.0348813	4-hydroxybutyryl-CoA:coenzyme A transferase
CDIF630_02042	CDIF630_02042	CD630_18400	gene	protein_coding		-1.02874	6.76992	12.7721	0.00326546	0.0347954	two-component response regulator
3UTR_578	3UTR_578		3UTR	3UTR	CDIF630_01714	-1.02844	5.12219	30.8117	8.48e-05	0.00546833	putative channel-forming hemolysin
3UTR_1009	3UTR_1009		3UTR	3UTR	CDIF630_02627	-1.02767	2.82599	16.8982	0.00116277	0.0194166	hypothetical protein
3UTR_1494	3UTR_1494		3UTR	3UTR	CDIF630_03768	-1.02753	0.105424	6.92554	0.0203434	0.0984071	uncharacterized protein
CDIF630_01677	CDIF630_01677	CD630_15111	gene	protein_coding		-1.02718	6.65198	15.1138	0.00178116	0.024426	hypothetical protein
CDIF630_02401	CDIF630_02401	CD630_21690	gene	protein_coding		-1.02622	-0.346226	2.52497	0.154626	0.3308	putative iron-sulfur binding protein
3UTR_1513	3UTR_1513		3UTR	3UTR	CDIF630nc_107	-1.02541	2.52641	21.3113	0.000450396	0.0117315
5utr_462	5utr_462		5UTR	5UTR	CDIF630_01364	-1.02515	1.97603	5.29485	0.0380885	0.142942	putative thiamine diphosphokinase
CDIF630_03908	CDIF630_03908	CD630_35870	gene	protein_coding		-1.02412	1.4118	10.4788	0.00628723	0.0495099	two-component response regulator, CheY family
5utr_1064	5utr_1064		5UTR	5UTR	CDIF630_02869	-1.02154	6.11182	6.27787	0.0258877	0.11323	hypothetical protein
5utr_1091	5utr_1091		5UTR	5UTR	CDIF630_02943	-1.01985	2.65737	11.9582	0.00408872	0.0393693	small, acid-soluble spore protein alpha
rph	CDIF630_03609	CD630_33080	gene	protein_coding		-1.01883	7.63054	10.8886	0.00556419	0.046267	bifunctional tRNA nucleotidyltransferase / nucleoside- triphosphate diphosphatase
3UTR_19	3UTR_19		3UTR	3UTR	CDIF630_00108	-1.01862	1.59631	10.1273	0.00699522	0.0521164	putative lipoate-protein ligase
3UTR_1294	3UTR_1294		3UTR	3UTR	CDIF630_03291	-1.01737	0.23129	3.99811	0.0663103	0.196563	alcohol dehydrogenase
CDIF630_01578	CDIF630_01578	CD630_14170	gene	protein_coding		-1.01677	4.3205	15.3665	0.00167387	0.0235999	putative ATP-binding protein
5utr_406	5utr_406		5UTR	5UTR	CDIF630_01190	-1.01603	2.24714	5.54304	0.0344641	0.134653	ABC-type transport system, multidrug-family ATP-binding protein
5utr_636	5utr_636		5UTR	5UTR	CDIF630_01762	-1.01569	3.19963	4.54153	0.0521951	0.172896	putative membrane protein
5utr_434	5utr_434		5UTR	5UTR	CDIF630_01280	-1.01168	0.357217	5.60656	0.0336028	0.13282	uncharacterized protein
CDIF630_02881	CDIF630_02881	CD630_26270	gene	protein_coding		-1.0105	0.798257	2.06716	0.17351	0.355	ACT domain-containing protein
3UTR_1351	3UTR_1351		3UTR	3UTR	CDIF630_03407	-1.00956	2.36731	16.8615	0.0011727	0.019529	transcriptional regulator, ArsR family
3UTR_433	3UTR_433		3UTR	3UTR	CDIF630_01418	-1.00937	2.9166	14.9937	0.00183493	0.0247431	transcriptional regulator, CarD family
5utr_759	5utr_759		5UTR	5UTR	CDIF630_02104	-1.0089	2.85598	11.7677	0.00431471	0.0403679	deoxycytidylate deaminase
CDIF630_01841	CDIF630_01841	CD630_16600	gene	protein_coding		-1.00821	4.18985	17.0698	0.00111766	0.0189753	uncharacterized protein
CDIF630_00797	CDIF630_00797	CD630_06840	gene	protein_coding		-1.00794	0.529637	7.16042	0.0186851	0.0936562	putative ATP-dependent peptidase, M41 family
CDIF630_02070	CDIF630_02070	CD630_18670	gene	protein_coding		-1.00711	3.2228	9.39375	0.00879291	0.0594155	putative conjugative transposon protein
CDIF630_03470	CDIF630_03470	CD630_31780	gene	protein_coding		-1.0055	0.400464	3.44329	0.0857009	0.230923	dihydropyrimidinase
CDIF630_02268	CDIF630_02268	CD630_20460	gene	protein_coding		-1.00435	7.58169	14.86	0.00189701	0.0250808	hypothetical protein
5utr_140	5utr_140		5UTR	5UTR	CDIF630_00309	-1.00043	0.687692	6.38115	0.0248949	0.110272	putative 2-dehydropantoate 2-reductase
larA	CDIF630_01318	CD630_11700	gene	protein_coding		-1.0004	6.21115	22.6514	0.000346314	0.0102465	lactate racemase
5utr_163	5utr_163		5UTR	5UTR	CDIF630_00404	-1.00039	3.30315	6.65675	0.0224565	0.104642	hypothetical protein
CDIF630_01239	CDIF630_01239	CD630_10960	gene	protein_coding		-0.998183	2.98579	12.4323	0.00358336	0.0365838	ABC-type transport system, multidrug-family permease
CDIF630_01190	CDIF630_01190	CD630_10500	gene	protein_coding		-0.998052	4.46038	20.0286	0.000585181	0.0133583	ABC-type transport system, multidrug-family ATP-binding protein
CDIF630_02941	CDIF630_02941	CD630_26870	gene	protein_coding		-0.996325	5.12287	15.7396	0.00152883	0.0224535	hypothetical protein
CDIF630_03306	CDIF630_03306	CD630_30220	gene	protein_coding		-0.996211	0.115818	3.34247	0.0899219	0.237615	pectin lyase fold / virulence factor protein
CDIF630_03295	CDIF630_03295	CD630_30100	gene	protein_coding		-0.995914	5.36236	30.0475	9.56e-05	0.00595984	putative cytochrome C assembly protein
acoB	CDIF630_00099	CD630_00370	gene	protein_coding		-0.994872	1.17692	4.36567	0.0563319	0.179385	acetoin dehydrogenase E1 component (TPP-dependent beta subunit)
3UTR_825	3UTR_825		3UTR	3UTR	CDIF630_02268	-0.994111	6.0672	11.6337	0.00448232	0.0410824	hypothetical protein
CDIF630_01464	CDIF630_01464	CD630_13080	gene	protein_coding		-0.990934	1.69971	6.43165	0.0244258	0.108827	ribosomal protein L7Ae / L30e / S12e / Gadd45
3UTR_751	3UTR_751		3UTR	3UTR	CDIF630_02115	-0.990862	4.63507	9.8444	0.00763268	0.0544933	two-component sensor histidine kinase, ethanolamine specific
spoIVA	CDIF630_02883	CD630_26290	gene	protein_coding		-0.990563	1.88438	6.56519	0.0232343	0.106157	stage IV sporulation protein A
rbsC1	CDIF630_01760	CD630_15880	gene	protein_coding		-0.989827	0.0782519	5.72603	0.0320504	0.128768	ABC-type transport system, ribose-specific permease
aroC	CDIF630_02037	CD630_18350	gene	protein_coding		-0.989615	2.37636	5.07304	0.0417133	0.150796	chorismate synthase
5utr_448	5utr_448		5UTR	5UTR	CDIF630_01315	-0.987078	0.21967	3.16686	0.0978925	0.250801	putative integrase / recombinase
gapB	CDIF630_01964	CD630_17670	gene	protein_coding		-0.987068	1.75513	13.9784	0.00237272	0.0289473	glyceraldehyde-3-phosphate dehydrogenase (GAPDH)
CDIF630_01946	CDIF630_01946	CD630_17511	gene	protein_coding		-0.986934	6.88379	13.422	0.00274386	0.0315063	hypothetical protein
rlmH	CDIF630_03973	CD630_36490	gene	protein_coding		-0.986313	4.79096	10.3867	0.00646426	0.0499584	ribosomal RNA large subunit methyltransferase H
CDIF630_03867	CDIF630_03867	CD630_35511	gene	protein_coding		-0.985883	1.5186	2.69081	0.12425	0.289931	putative membrane protein
rpmI	CDIF630_00799	CD630_06860	gene	protein_coding		-0.985793	6.2245	11.5294	0.0046181	0.0419603	50S ribosomal protein L35
5utr_1273	5utr_1273		5UTR	5UTR	CDIF630_03510	-0.984451	5.78549	6.68244	0.0222439	0.10445	ABC-type transport system, glycine betaine / carnitine / choline-like permease
grdA	CDIF630_02592	CD630_23520	gene	protein_coding		-0.98375	2.77611	4.30243	0.0579141	0.18214	glycine reductase complex, selenoprotein A (selenocysteine)
terD2	CDIF630_01812	CD630_16350	gene	protein_coding		-0.982134	5.92039	11.2806	0.00496134	0.0430148	tellurium resistance protein terD
3UTR_660	3UTR_660		3UTR	3UTR	CDIF630_01915	-0.9791	0.0959848	4.72549	0.0482479	0.16401	hypothetical protein
dpaL2	CDIF630_03476	CD630_31840	gene	protein_coding		-0.977001	0.727278	6.15782	0.0271005	0.116816	diaminopropionate ammonia-lyase
3UTR_1310	3UTR_1310		3UTR	3UTR	CDIF630_03321	-0.97679	5.2072	12.6991	0.00333083	0.0350629	transcriptional regulator, CarD family
CDIF630_03142	CDIF630_03142	CD630_28740	gene	protein_coding		-0.973421	3.30463	15.987	0.00144062	0.0219823	putative drug / sodium antiporter, MATE family
spoVD	CDIF630_02910	CD630_26560	gene	protein_coding		-0.972042	4.45664	15.2142	0.0017376	0.0241009	stage V sporulation protein D
panC	CDIF630_01678	CD630_15120	gene	protein_coding		-0.971494	2.99666	8.92089	0.0102367	0.0652641	pantothenate synthetase
5utr_824	5utr_824		5UTR	5UTR	CDIF630_02268	-0.971374	6.13307	11.1368	0.00517336	0.0440581	hypothetical protein
fhuC	CDIF630_03143	CD630_28750	gene	protein_coding		-0.971192	2.71061	5.78832	0.0312746	0.127328	ABC-type transport system, ferrichrome-specific ATP-binding protein
3UTR_221	3UTR_221		3UTR	3UTR	CDIF630_00800	-0.970738	5.79524	8.0267	0.0137931	0.0778262	50S ribosomal protein L20
CDIF630_03802	CDIF630_03802	CD630_34890	gene	protein_coding		-0.970607	3.84865	17.187	0.00108801	0.0187328	putative oligoendopeptidase f, peptidase M3B family
3UTR_545	3UTR_545		3UTR	3UTR	CDIF630_01649	-0.970213	2.87976	4.17133	0.0613659	0.188426	hypothetical protein
3UTR_1560	3UTR_1560		3UTR	3UTR	CDIF630_03932	-0.969645	2.74148	12.434	0.0035817	0.0365838	hypothetical protein
CDIF630_02081	CDIF630_02081	#	gene	protein_coding		-0.968977	1.87422	10.45	0.00634207	0.0496309	putative conjugative transposon protein, CTn5
5utr_1216	5utr_1216		5UTR	5UTR	CDIF630_03317	-0.968796	4.40035	6.25244	0.0261393	0.113962	thioredoxin
3UTR_277	3UTR_277		3UTR	3UTR	CDIF630_00939	-0.968677	1.35188	3.64602	0.0779129	0.216346	two-component sensor histidine kinase
CDIF630_00560	CDIF630_00560	CD630_04320	gene	protein_coding		-0.968099	0.951571	5.89881	0.029952	0.124358	ABC-type transport system, multidrug-family permease
CDIF630_03090	CDIF630_03090	CD630_28260	gene	protein_coding		-0.96709	5.47255	15.4538	0.00163857	0.0235496	putative oxidoreductase (fad-binding domain)
3UTR_907	3UTR_907		3UTR	3UTR	CDIF630_02423	-0.966171	0.37031	10.4822	0.00628076	0.0495099	putative histidinol-phosphatase
CDIF630_01240	CDIF630_01240	CD630_10970	gene	protein_coding		-0.964805	4.07865	27.0376	0.000156642	0.00769948	ABC-type transport system, multidrug-family ATP-binding protein
CDIF630_03100	CDIF630_03100	CD630_28330	gene	protein_coding		-0.962146	3.01806	11.1359	0.00517473	0.0440581	putative calcium-transporting ATPase
nth	CDIF630_00678	CD630_05650	gene	protein_coding		-0.962041	4.70681	8.80949	0.0106158	0.066499	endonuclease III
xdhA2	CDIF630_02302	CD630_20790	gene	protein_coding		-0.961699	1.04377	5.06365	0.0418756	0.15103	xanthine dehydrogenase, molybdenum binding subunit
CDIF630_01452	CDIF630_01452	CD630_12980	gene	protein_coding		-0.961163	0.228816	2.15338	0.1654	0.344067	putative sporulation protein
nusA	CDIF630_01462	CD630_13070	gene	protein_coding		-0.958042	6.08591	14.052	0.0023281	0.0288997	transcription elongation protein
3UTR_786	3UTR_786		3UTR	3UTR	CDIF630_02206	-0.957583	2.2774	8.49047	0.0117953	0.0708582	putative ATP-binding protein involved in virulence
3UTR_1340	3UTR_1340		3UTR	3UTR	CDIF630_03378	-0.957408	0.834674	5.0408	0.0422734	0.151693	6-phospho-beta-glucosidase
dnaJ	CDIF630_02706	CD630_24600	gene	protein_coding		-0.957375	7.85564	21.4939	0.000434286	0.0114155	chaperone protein DnaJ
CDIF630_00669	CDIF630_00669	CD630_05560	gene	protein_coding		-0.956703	4.39339	8.36759	0.0122898	0.0728662	putative sugar isomerase / endonuclease
CDIF630_02087	CDIF630_02087	CD630_18820	gene	protein_coding		-0.954765	2.58825	10.8198	0.00567864	0.0467721	site-specific recombinase
CDIF630_02869	CDIF630_02869	CD630_26160	gene	protein_coding		-0.95409	6.88544	12.8963	0.00315748	0.0343045	hypothetical protein
5utr_1155	5utr_1155		5UTR	5UTR	CDIF630_03065	-0.953888	2.63839	2.85634	0.1142	0.274792	putative membrane protein
dapA1	CDIF630_03285	CD630_30000	gene	protein_coding		-0.953502	1.0067	6.02666	0.0285027	0.120558	4-hydroxy-tetrahydrodipicolinate synthase
5utr_954	5utr_954		5UTR	5UTR	CDIF630_02597	-0.95166	4.70168	7.98963	0.0139692	0.0784796	glycine reductase complex, GrdX component
groL	CDIF630_00315	CD630_01940	gene	protein_coding		-0.951513	8.39192	11.375	0.00482771	0.0427509	60 kDa chaperonin
3UTR_279	3UTR_279		3UTR	3UTR	CDIF630_00946	-0.947681	9.70272	15.5846	0.00158723	0.0230888	desulfoferrodoxin
3UTR_1069	3UTR_1069		3UTR	3UTR	CDIF630_02762	-0.947566	9.3083	10.5234	0.00620349	0.0494899	2-iminobutanoate / 2-iminopropanoate deaminase
dsr	CDIF630_00946	CD630_08270	gene	protein_coding		-0.947022	11.641	10.4279	0.00638431	0.0498877	desulfoferrodoxin
5utr_714	5utr_714		5UTR	5UTR	CDIF630_01973	-0.946848	2.64169	3.53709	0.0819864	0.223498	ABC-type transport system, aminoacid-family permease
3UTR_1052	3UTR_1052		3UTR	3UTR	CDIF630_02727	-0.946321	1.47832	5.93424	0.0295418	0.12299	putative hydrolase
hisF	CDIF630_01722	CD630_15530	gene	protein_coding		-0.94589	0.635744	5.71326	0.0322123	0.129167	imidazole glycerol phosphate synthase subunit HisF
CDIF630_02472	CDIF630_02472	CD630_22390	gene	protein_coding		-0.944825	1.39134	9.46321	0.00860137	0.0584452	putative Sodium:N-acetyl-beta-neuraminate symporter
5utr_238	5utr_238		5UTR	5UTR	CDIF630_00667	-0.944515	1.07648	2.80328	0.117309	0.280021	signal peptidase IB
CDIF630_01580	CDIF630_01580	CD630_14182	gene	protein_coding		-0.943957	1.80241	8.26879	0.0127049	0.0741874	putative phage protein
5utr_1115	5utr_1115		5UTR	5UTR	CDIF630_02987	-0.942992	2.06593	3.09195	0.101552	0.254925	processive diacylglycerol beta-glucosyltransferase
5utr_1316	5utr_1316		5UTR	5UTR	CDIF630_03619	-0.941524	1.23986	5.1054	0.0411599	0.149596	formate dehydrogenase-H (selenocysteine)
5utr_834	5utr_834		5UTR	5UTR	CDIF630_02284	-0.941325	0.905254	5.69612	0.032431	0.129604	LUD domain protein
spoIIIAH	CDIF630_01348	CD630_11990	gene	protein_coding		-0.939883	0.537986	9.51567	0.00845994	0.0577417	stage III sporulation protein AH
CDIF630_00096	CDIF630_00096	CD630_00340	gene	protein_coding		-0.938998	0.0879129	3.26908	0.0931538	0.243053	putative xylose transporter, sodium:galactoside symporter family
copZ	CDIF630_01279	CD630_11320	gene	protein_coding		-0.938224	4.6723	8.10918	0.0134106	0.0768503	copper chaperone CopZ
5utr_1292	5utr_1292		5UTR	5UTR	CDIF630_03546	-0.937914	1.37927	10.2424	0.00675354	0.0509397	small, acid-soluble spore protein beta
secA1	CDIF630_00260	CD630_01430	gene	protein_coding		-0.936848	6.66923	20.9644	0.00048294	0.0121633	protein translocase subunit SecA1
CDIF630_03205	CDIF630_03205	CD630_29290	gene	protein_coding		-0.936295	0.273242	5.68026	0.032635	0.130092	putative phage protein
5utr_132	5utr_132		5UTR	5UTR	CDIF630_00294	-0.934782	12.2507	3.59181	0.0799088	0.220183	ferredoxin
CDIF630_02186	CDIF630_02186	CD630_19801	gene	protein_coding		-0.933607	3.43038	21.3283	0.000448872	0.0117315	putative thiamine binding protein
5utr_279	5utr_279		5UTR	5UTR	CDIF630_00783	-0.932538	0.629304	4.55774	0.0518323	0.172535	two-component response regulator
3UTR_864	3UTR_864		3UTR	3UTR	CDIF630_02344	-0.931532	2.65899	2.25156	0.156738	0.333444	thioredoxin reductase
CDIF630_02075	CDIF630_02075	CD630_18720	gene	protein_coding		-0.930978	0.0910644	3.48763	0.0839202	0.227634	putative iron-sulfur binding protein
5utr_797	5utr_797		5UTR	5UTR	CDIF630_02204	-0.930464	5.63251	9.87136	0.00756911	0.0543389	hypothetical protein
def1	CDIF630_01952	CD630_17560	gene	protein_coding		-0.92985	1.61967	11.3665	0.00483965	0.0427509	peptide deformylase
5utr_666	5utr_666		5UTR	5UTR	CDIF630_01841	-0.929521	1.48928	2.25058	0.156822	0.333506	uncharacterized protein
CDIF630_01757	CDIF630_01757	CD630_15850	gene	protein_coding		-0.928496	0.633642	9.75096	0.00785788	0.0551137	putative N-acetylglucosamine kinase NAGK-like
3UTR_1175	3UTR_1175		3UTR	3UTR	CDIF630_02976	-0.928193	8.3372	19.1481	0.000704762	0.0151482	RNaseP_bact_a
5utr_650	5utr_650		5UTR	5UTR	CDIF630_01800	-0.927272	6.18328	21.004	0.000479096	0.0121166	NADH oxidase (H2O-forming)
5utr_836	5utr_836		5UTR	5UTR	CDIF630_02287	-0.927219	6.97453	5.15886	0.0402646	0.147928	hypothetical protein
CDIF630_02471	CDIF630_02471	CD630_22380	gene	protein_coding		-0.926556	0.847096	5.99856	0.028814	0.120785	toxin-antitoxin biofilm protein
CDIF630_00870	CDIF630_00870	CD630_07520	gene	protein_coding		-0.926057	3.71957	14.8362	0.00190831	0.0251756	ABC-type transport system, aminoacid-family ATP-binding protein
CDIF630_02475	CDIF630_02475	CD630_22420	gene	protein_coding		-0.924535	4.95318	31.5525	7.56e-05	0.00546833	hypothetical protein
CDIF630_02189	CDIF630_02189	#	gene	protein_coding		-0.923637	3.09539	15.506	0.00161785	0.0233668	hypothetical protein
CDIF630_02063	CDIF630_02063	CD630_18600	gene	protein_coding		-0.922935	1.31953	6.72203	0.0219206	0.10349	putative conjugative transposon protein, YhcG-like
CDIF630_01138	CDIF630_01138	CD630_10020	gene	protein_coding		-0.922539	0.774219	5.43604	0.0359744	0.138443	cys-tRNA(Pro) / cys-tRNA(Cys) deacylase
3UTR_1154	3UTR_1154		3UTR	3UTR	CDIF630_02941	-0.921661	2.70582	12.4161	0.00359936	0.0366857	hypothetical protein
CDIF630_03424	CDIF630_03424	CD630_31390	gene	protein_coding		-0.921025	3.62585	9.39716	0.00878339	0.0594155	transcriptional regulator, phage-type
hisC1	CDIF630_01718	CD630_15490	gene	protein_coding		-0.920935	2.20426	7.26906	0.0179719	0.091972	histidinol-phosphate aminotransferase
3UTR_887	3UTR_887		3UTR	3UTR	CDIF630_02381	-0.918993	0.181154	5.14811	0.0404427	0.148071	hypothetical protein
sigF	CDIF630_00890	CD630_07720	gene	protein_coding		-0.917925	5.43747	25.1203	0.000219004	0.00892321	RNA polymerase sigma-F factor
CDIF630_03106	CDIF630_03106	CD630_28390	gene	protein_coding		-0.91671	0.145666	6.00383	0.0287552	0.120762	two-component sensor histidine kinase
CDIF630nc_022	CDIF630nc_022		ncRNA	ncRNA		-0.916486	11.0591	6.06461	0.0280884	0.119469
CDIF630_02665	CDIF630_02665	CD630_24230	gene	protein_coding		-0.915607	0.626502	6.40031	0.0247157	0.109718	transporter, major facilitator superfamily (MFS)
CDIF630_03322	CDIF630_03322	CD630_30380	gene	protein_coding		-0.913927	6.36796	9.57722	0.00829741	0.0568233	uncharacterized protein
5utr_1281	5utr_1281		5UTR	5UTR	CDIF630_03524	-0.912801	2.28889	4.03689	0.0651634	0.194439	putative membrane protein
grpE	CDIF630_02708	CD630_24620	gene	protein_coding		-0.912662	6.51983	11.4903	0.00467012	0.042165	protein grpE (HSP-70 cofactor)
5utr_1022	5utr_1022		5UTR	5UTR	CDIF630_02763	-0.912337	3.565	3.99052	0.0665377	0.196963	threonine dehydratase
fusA1	CDIF630_00084	CD630_00220	gene	protein_coding		-0.911039	7.42428	16.9071	0.00116037	0.0194166	elongation factor G (EF-g)
CDIF630_01022	CDIF630_01022	CD630_09020	gene	protein_coding		-0.91013	0.143791	4.70102	0.048752	0.165171	putative cation efflux protein
phoU	CDIF630_03558	CD630_32600	gene	protein_coding		-0.909332	0.695734	5.54628	0.0344196	0.134653	phosphate uptake regulator, PhoU
CDIF630_03502	CDIF630_03502	CD630_32080	gene	protein_coding		-0.908326	3.65883	8.21157	0.0129528	0.0750452	transcriptional regulator, MarR family
3UTR_881	3UTR_881		3UTR	3UTR	CDIF630_02370	-0.907514	2.60624	4.00502	0.0661044	0.196252	elongation factor ts (EF-ts)
CDIF630_03509	CDIF630_03509	CD630_32150	gene	protein_coding		-0.907229	4.66135	8.74326	0.010849	0.0669954	ABC-type transport system, glycine betaine / carnitine / choline-like ATP-binding protein
fhuG	CDIF630_03144	CD630_28760	gene	protein_coding		-0.906725	2.36929	5.8626	0.030378	0.125047	ABC-type transport system, ferrichrome-specific permease
CDIF630_01368	CDIF630_01368	CD630_12190	gene	protein_coding		-0.905685	4.82009	11.6429	0.00447055	0.0410361	hypothetical protein
uppP2	CDIF630_03270	CD630_29860	gene	protein_coding		-0.905578	1.48058	5.88258	0.030142	0.124807	undecaprenyl-diphosphatase
comEB1	CDIF630_02104	CD630_18990	gene	protein_coding		-0.904801	4.18848	7.6563	0.0156755	0.0849522	deoxycytidylate deaminase
fdhF	CDIF630_03619	CD630_33170	gene	protein_coding		-0.90161	5.76643	15.1022	0.00178627	0.024426	formate dehydrogenase-H (selenocysteine)
3UTR_867	3UTR_867		3UTR	3UTR	CDIF630_02349	-0.90158	4.17128	6.35724	0.0251208	0.111111	uncharacterized protein, aldolase-type
5utr_844	5utr_844		5UTR	5UTR	CDIF630_02315	-0.901336	1.66041	3.14416	0.098984	0.252008	transcriptional regulator, sigma-54-dependent
hprK	CDIF630_03714	CD630_34090	gene	protein_coding		-0.90108	4.61832	12.7082	0.00332264	0.0350372	PTS system, HPr kinase / phosphorylase
CDIF630_03104	CDIF630_03104	CD630_28370	gene	protein_coding		-0.900933	-0.114482	4.61674	0.0759177	0.212421	putative membrane protein
3UTR_1042	3UTR_1042		3UTR	3UTR	CDIF630_02707	-0.900588	8.29757	10.3347	0.006567	0.0502559	chaperone protein DnaK
CDIF630_02287	CDIF630_02287	CD630_20640	gene	protein_coding		-0.899396	7.4005	11.8802	0.00417952	0.0398335	hypothetical protein
3UTR_13	3UTR_13		3UTR	3UTR	CDIF630_00088	-0.899047	5.04055	13.2526	0.00286989	0.0325129	class III stress response-related ATPase, AAA+ superfamily
3UTR_293	3UTR_293		3UTR	3UTR	CDIF630_00986	-0.898355	3.58456	8.99726	0.00998583	0.064067	uncharacterized protein
5utr_234	5utr_234		5UTR	5UTR	CDIF630_00659	-0.89752	0.990394	2.93174	0.109953	0.267941	putative membrane protein
CDIF630_02664	CDIF630_02664	CD630_24220	gene	protein_coding		-0.896891	0.34448	4.82636	0.0462338	0.159838	sodium:alanine symporter
3UTR_132	3UTR_132		3UTR	3UTR	CDIF630_00568	-0.895254	4.92635	21.8394	0.000405579	0.0111944	putative cell wall binding protein cwp27
3UTR_259	3UTR_259		3UTR	3UTR	CDIF630_00890	-0.895134	4.10971	10.8681	0.00559807	0.0463374	RNA polymerase sigma-F factor
3UTR_970	3UTR_970		3UTR	3UTR	CDIF630nc_076	-0.894306	4.99467	13.5721	0.00263753	0.0308555
dxr	CDIF630_02361	CD630_21300	gene	protein_coding		-0.894298	6.84747	13.1383	0.00295867	0.0332101	1-deoxy-D-xylulose 5-phosphate reductoisomerase
3UTR_876	3UTR_876		3UTR	3UTR	CDIF630_02360	-0.891606	3.55499	8.02458	0.0138031	0.0778262	putative membrane-associated peptidase, M50 family
5utr_987	5utr_987		5UTR	5UTR	CDIF630_02688	-0.891447	0.454092	0.831395	0.378029	0.575733	putative ribosome-associated sigma 54 modulation protein
5utr_410	5utr_410		5UTR	5UTR	CDIF630_01204	-0.890674	0.0683247	2.47333	0.139167	0.308781	uncharacterized protein
3UTR_861	3UTR_861		3UTR	3UTR	CDIF630_02340	-0.890441	1.29678	6.49865	0.0238192	0.107539	putative copper-transporting P-type ATPase
fumB	CDIF630_01140	CD630_10040	gene	protein_coding		-0.8904	3.99484	9.7562	0.00784504	0.0551084	fumarate hydratase class i, subunit B
5utr_646	5utr_646		5UTR	5UTR	CDIF630_01790	-0.888493	0.692888	2.76413	0.11967	0.283958	ABC-type transport system, ATP-binding protein
3UTR_782	3UTR_782		3UTR	3UTR	CDIF630_02197	-0.888091	1.04377	8.12721	0.0133286	0.0764954	putative tryptophan transport protein
CDIF630_01973	CDIF630_01973	CD630_17750	gene	protein_coding		-0.886922	3.2309	9.28377	0.00910635	0.0603006	ABC-type transport system, aminoacid-family permease
CDIF630_00007	CDIF630_00007	CD630_00070	gene	protein_coding		-0.884958	1.89752	4.21246	0.060257	0.186146	putative spore protein
5utr_1206	5utr_1206		5UTR	5UTR	CDIF630_03279	-0.884737	4.92685	9.20874	0.00932765	0.061263	ribonucleoside-diphosphate reductase subunit alpha
3UTR_1197	3UTR_1197		3UTR	3UTR	CDIF630_03026	-0.883347	1.07004	1.04641	0.324503	0.525743	putative lipoprotein
CDIF630_01907	CDIF630_01907	CD630_17180	gene	protein_coding		-0.882034	5.97295	3.78389	0.0731005	0.2083	putative hydantoinase
CDIF630_01650	CDIF630_01650	CD630_14860	gene	protein_coding		-0.881466	0.196883	7.51255	0.0164856	0.0874495	putative lipoprotein
fdxA	CDIF630_00294	CD630_01721	gene	protein_coding		-0.880954	12.9687	6.97168	0.0200045	0.0973617	ferredoxin
CDIF630_00819	CDIF630_00819	CD630_07040	gene	protein_coding		-0.88039	4.27612	14.4146	0.00212199	0.0270576	putative metal-dependent phosphohydrolase
dnaK	CDIF630_02707	CD630_24610	gene	protein_coding		-0.879957	9.42321	14.7396	0.001955	0.0255154	chaperone protein DnaK
CDIF630_03703	CDIF630_03703	CD630_33980	gene	protein_coding		-0.878911	3.22894	5.43325	0.0360149	0.138443	putative hydrolase, NUDIX family
CDIF630_01417	CDIF630_01417	CD630_12640	gene	protein_coding		-0.875871	9.29774	11.3233	0.00490049	0.0428258	uncharacterized protein
CDIF630_02627	CDIF630_02627	CD630_23861	gene	protein_coding		-0.875175	3.95437	17.3756	0.00104216	0.0182494	hypothetical protein
5utr_793	5utr_793		5UTR	5UTR	CDIF630_02195	-0.875066	0.687209	0.966508	0.3482	0.548535	tRNA-2-methylthio-N(6)-dimethylallyladenosine synthase
hpdC	CDIF630_00273	CD630_01540	gene	protein_coding		-0.874889	1.51388	7.56661	0.0161753	0.0867784	4-hydroxyphenylacetate decarboxylase small subunit
5utr_776	5utr_776		5UTR	5UTR	CDIF630_02148	-0.874693	6.69581	13.4364	0.00273342	0.0314938	FeS cluster biogenesis protein
capA	CDIF630_00295	CD630_01730	gene	protein_coding		-0.873638	3.59827	11.0628	0.00528648	0.0446276	capsule biosynthesis protein CapA
3UTR_724	3UTR_724		3UTR	3UTR	CDIF630_02044	-0.871849	1.91942	6.89642	0.0205607	0.0990654	uncharacterized protein, rossmann-like fold
5utr_1219	5utr_1219		5UTR	5UTR	CDIF630_03325	-0.871847	1.8789	8.7573	0.010799	0.0669952	proline iminopeptidase
CDIF630_01714	CDIF630_01714	CD630_15460	gene	protein_coding		-0.870683	6.89462	15.7847	0.00151229	0.0223724	putative channel-forming hemolysin
5utr_1076	5utr_1076		5UTR	5UTR	CDIF630_02904	-0.869355	2.1562	8.05222	0.0136734	0.0777047	putative cell division protein fts-Q type
3UTR_145	3UTR_145		3UTR	3UTR	CDIF630_00610	-0.869139	0.0683696	1.41162	0.25548	0.453847	two-component sensor histidine kinase
vanY3	CDIF630_03923	CD630_36010	gene	protein_coding		-0.868427	-0.116817	2.1174	0.20087	0.390765	D-alanyl-D-alanine carboxypeptidase, VanY-like
CDIF630_01620	CDIF630_01620	CD630_14560	gene	protein_coding		-0.867717	1.711	7.0957	0.0191257	0.0947452	putative SAM-dependent methyltransferase
gapN	CDIF630_00693	CD630_05800	gene	protein_coding		-0.867675	5.88484	12.9608	0.003103	0.0341241	glyceraldehyde-3-phosphate dehydrogenase (NADP+)
3UTR_575	3UTR_575		3UTR	3UTR	CDIF630_01710	-0.866593	3.72506	8.47509	0.0118559	0.0710539	fic family protein
eutE	CDIF630_02121	CD630_19170	gene	protein_coding		-0.866503	-0.0938247	1.6901	0.215569	0.408042	ethanolamine acetaldehyde oxidoreductase
CDIF630_01538	CDIF630_01538	CD630_13782	gene	protein_coding		-0.866066	0.145509	2.8858	0.112517	0.271923	hypothetical protein
prdE'	CDIF630_03534	CD630_32380	gene	protein_coding		-0.865055	2.14511	8.33966	0.0124056	0.0732673	proline reductase prdE-like
ortB	CDIF630_00572	CD630_04440	gene	protein_coding		-0.864333	-0.0828069	2.9893	0.10684	0.263214	2-amino-4-ketopentanoate thiolase, beta subunit
3UTR_6	3UTR_6		3UTR	3UTR	CDIF630_00032	-0.864318	2.53607	1.75889	0.206989	0.398987	recombination protein RecR
ccpA	CDIF630_01207	CD630_10640	gene	protein_coding		-0.863988	6.38039	15.873	0.00148051	0.0222459	transcriptional regulator, LacI family
CDIF630_00987	CDIF630_00987	CD630_08670	gene	protein_coding		-0.863846	0.990942	4.27699	0.0585655	0.183243	hypothetical protein
5utr_336	5utr_336		5UTR	5UTR	CDIF630_00944	-0.861808	7.25436	9.69077	0.00800703	0.0555841	putative rubrerythrin
3UTR_370	3UTR_370		3UTR	3UTR	CDIF630_01238	-0.861237	2.35318	3.91402	0.0688819	0.20059	ABC-type transport system, multidrug-family permease
arcB	CDIF630_00657	CD630_05440	gene	protein_coding		-0.861223	5.26976	16.3627	0.00131767	0.0208062	Delta(1)-pyrroline-2-carboxylate reductase
5utr_702	5utr_702		5UTR	5UTR	CDIF630_01946	-0.860349	4.41644	12.7971	0.00324338	0.0346995	hypothetical protein
rs_44	rs_44		Riboswitch	Riboswitch	CDIF630_02204	-0.859468	5.32759	8.82043	0.0105779	0.0663294	hypothetical protein
CDIF630_01238	CDIF630_01238	CD630_10950	gene	protein_coding		-0.859196	4.03065	15.397	0.00166142	0.0235496	ABC-type transport system, multidrug-family permease
3UTR_1168	3UTR_1168		3UTR	3UTR	CDIF630_02962	-0.858673	2.03429	6.07128	0.0280163	0.119412	putative adenosine-derivate deaminase
CDIF630_02072	CDIF630_02072	CD630_18690	gene	protein_coding		-0.857664	0.795996	7.19905	0.0184278	0.0930447	putative endonuclease relaxase
feoA4	CDIF630_01939	CD630_17451	gene	protein_coding		-0.857309	7.47092	12.7569	0.00327896	0.0348176	ferrous iron transport protein A
CDIF630_01915	CDIF630_01915	CD630_17260	gene	protein_coding		-0.857187	0.676653	6.00233	0.028772	0.120762	hypothetical protein
5utr_1378	5utr_1378		5UTR	5UTR	CDIF630_03798	-0.854462	9.0333	2.97351	0.107683	0.264498	50S ribosomal protein L31
CDIF630_00264	CDIF630_00264	CD630_01460	gene	protein_coding		-0.854393	4.56558	13.3051	0.00283011	0.0322892	putative metal-dependent hydrolase
3UTR_1473	3UTR_1473		3UTR	3UTR	CDIF630_03699	-0.853882	5.57149	24.3722	0.000250788	0.00892321	pyruvate kinase
3UTR_367	3UTR_367		3UTR	3UTR	CDIF630_01228	-0.852527	6.3694	19.2096	0.000695548	0.0150332	ABC-type transport system, multidrug-family ATP-binding / permease protein
CDIF630_03932	CDIF630_03932	CD630_36090	gene	protein_coding		-0.85108	5.82518	29.624	0.000102233	0.00610892	hypothetical protein
feoA2	CDIF630_01642	CD630_14780	gene	protein_coding		-0.850436	1.32048	4.02572	0.0654912	0.195193	ferrous iron transport protein A
3UTR_174	3UTR_174		3UTR	3UTR	CDIF630_00677	-0.850336	3.47045	6.22887	0.026375	0.114498	putative ATP-dependent protease
xdhA1	CDIF630_02296	CD630_20730	gene	protein_coding		-0.849936	3.18166	15.0069	0.00182892	0.0247167	xanthine dehydrogenase, molybdenum binding subunit
hisZ	CDIF630_01716	CD630_15470	gene	protein_coding		-0.848631	1.82394	5.46918	0.0354985	0.137669	ATP phosphoribosyltransferase, regulatory subunit
5utr_953	5utr_953		5UTR	5UTR	CDIF630_02586	-0.848273	1.87393	3.63648	0.07826	0.216816	xaa-pro dipeptidase
3UTR_169	3UTR_169		3UTR	3UTR	CDIF630_00670	-0.845112	5.83786	13.9597	0.00238418	0.0289473	fusion protein threonine-tRNA ligase / uridine kinase
CDIF630_02583	CDIF630_02583	CD630_23440	gene	protein_coding		-0.84462	8.5006	16.7367	0.00120716	0.0197786	putative succinate transporter
baat	CDIF630_02171	CD630_19660	gene	protein_coding		-0.843304	1.70765	10.0042	0.00726465	0.0530912	putative bile acid-CoA:amino acid N-acyltransferase
bglA4	CDIF630_03399	CD630_31150	gene	protein_coding		-0.841913	4.15972	16.9382	0.00115206	0.0193438	6-phospho-beta-glucosidase
3UTR_792	3UTR_792		3UTR	3UTR	CDIF630_02215	-0.841154	0.814798	1.3764	0.261207	0.460532	putative proline iminopeptidase (PIP), S33 family
CDIF630_01165	CDIF630_01165	CD630_10290	gene	protein_coding		-0.840519	1.40343	5.5458	0.0344261	0.134653	putative cell wall anchored protein
5utr_329	5utr_329		5UTR	5UTR	CDIF630_00927	-0.840357	0.765824	2.21882	0.159562	0.336515	hypothetical protein
5utr_248	5utr_248		5UTR	5UTR	CDIF630_00687	-0.840316	8.34548	7.67902	0.0155517	0.0845565	threonine--tRNA ligase
CDIF630_00481	CDIF630_00481	CD630_03530	gene	protein_coding		-0.840064	1.73899	7.77953	0.0150178	0.0824626	putative D-aminoacyl-tRNA deacylase
CDIF630nc_030	CDIF630nc_030		ncRNA	ncRNA		-0.838991	4.0707	6.98918	0.0198777	0.0970011
5utr_1118	5utr_1118		5UTR	5UTR	CDIF630_02993	-0.838469	4.2283	7.48368	0.016654	0.0878902	putative membrane protein
ctsR	CDIF630_00085	CD630_00230	gene	protein_coding		-0.838013	3.37822	13.3731	0.00277953	0.0318445	transcriptional regulator CtsR
CDIF630_03907	CDIF630_03907	CD630_35860	gene	protein_coding		-0.837196	1.53881	6.56551	0.0232315	0.106157	two-component sensor histidine kinase
grdX	CDIF630_02597	CD630_23570	gene	protein_coding		-0.837029	3.48898	4.16046	0.0616629	0.188957	glycine reductase complex, GrdX component
3UTR_1278	3UTR_1278		3UTR	3UTR	CDIF630_03249	-0.835609	3.18495	9.80536	0.00772584	0.0546911	putative signaling protein
rs_11	rs_11		Riboswitch	Riboswitch	thrS (CDIF630_00687)	-0.833706	8.29664	7.45047	0.0168504	0.0880637
CDIF630_01799	CDIF630_01799	CD630_16220	gene	protein_coding		-0.831687	4.55586	19.6075	0.000639184	0.0142704	peptidase propeptide and ypeb domain protein
3UTR_322	3UTR_322		3UTR	3UTR	CDIF630nc_032	-0.831413	5.94461	9.58289	0.00828263	0.0567859
3UTR_781	3UTR_781		3UTR	3UTR	CDIF630_02196	-0.83136	-0.28974	2.797	0.117684	0.280737	putative cell wall binding protein cwp28
CDIF630_02055	CDIF630_02055	CD630_18530	gene	protein_coding		-0.831318	0.100169	3.76932	0.0735918	0.209013	putative membrane protein
5utr_499	5utr_499		5UTR	5UTR	CDIF630_01462	-0.831143	4.98777	3.96703	0.0672473	0.197434	transcription elongation protein
CDIF630_02579	CDIF630_02579	CD630_23400	gene	protein_coding		-0.830907	7.0628	9.28361	0.00910682	0.0603006	uncharacterized protein
3UTR_345	3UTR_345		3UTR	3UTR	CDIF630_01184	-0.828512	2.11052	5.15019	0.0404081	0.148071	putative membrane protein
3UTR_498	3UTR_498		3UTR	3UTR	CDIF630_01557	-0.825214	1.36939	2.57224	0.132123	0.299327	TsaA-like protein
CDIF630_00104	CDIF630_00104	CD630_00420	gene	protein_coding		-0.824537	-0.195029	3.10393	0.100955	0.254204	PTS system, galactitol-type IIB component
glgC	CDIF630_01002	CD630_08820	gene	protein_coding		-0.823415	5.372	21.894	0.000401243	0.011167	glucose-1-phosphate adenylyltransferase
CDIF630_01492	CDIF630_01492	CD630_13360	gene	protein_coding		-0.822807	2.47447	6.65431	0.0224768	0.104657	PTS system, glucose-like IIBC component
uvrB	CDIF630_03717	CD630_34120	gene	protein_coding		-0.820939	6.85003	7.4721	0.0167222	0.0878902	excinuclease ABC subunit B
3UTR_543	3UTR_543		3UTR	3UTR	CDIF630_01644	-0.818751	2.92773	1.51044	0.24028	0.438344	hypothetical protein
CDIF630_02655	CDIF630_02655	CD630_24130	gene	protein_coding		-0.818067	0.376787	3.36275	0.089053	0.236814	putative NAD(P)-binding protein
5utr_245	5utr_245		5UTR	5UTR	CDIF630_00678	-0.816605	3.77747	7.8422	0.0146957	0.081206	endonuclease III
CDIF630_00723	CDIF630_00723	CD630_06110	gene	protein_coding		-0.815411	4.63691	5.55415	0.0343116	0.134653	two-component response regulator
5utr_1307	5utr_1307		5UTR	5UTR	CDIF630_03590	-0.81509	2.56445	4.5017	0.0530994	0.174214	uncharacterized protein YccF
srlB	CDIF630_00885	CD630_07670	gene	protein_coding		-0.814037	0.505543	3.28664	0.0923677	0.241758	PTS system, sorbitol-specific IIA component
CDIF630_01950	CDIF630_01950	CD630_17550	gene	protein_coding		-0.813096	2.80616	8.74414	0.0108458	0.0669954	ABC-type transport system, multidrug-family permease
CDIF630_03264	CDIF630_03264	CD630_29800	gene	protein_coding		-0.812916	3.46356	15.8183	0.00150009	0.0222459	putative CRISPR-associated autoregulator DevR family protein
3UTR_459	3UTR_459		3UTR	3UTR	CDIF630_01470	-0.812898	4.14928	11.4804	0.00468346	0.042165	tRNA pseudouridine synthase B
CDIF630_01170	CDIF630_01170	CD630_10340	gene	protein_coding		-0.8126	2.31134	12.9557	0.00310728	0.0341241	mannosyl-glycoprotein endo-beta-N-acetylglucosamidase
CDIF630_02349	CDIF630_02349	CD630_21200	gene	protein_coding		-0.81215	6.74905	12.3091	0.00370738	0.0374857	uncharacterized protein, aldolase-type
5utr_386	5utr_386		5UTR	5UTR	CDIF630_01135	-0.811539	1.57218	6.72457	0.0219001	0.103474	ABC-type transport system, nitrate / sulfonate / taurine extracellular solute-binding protein
3UTR_1453	3UTR_1453		3UTR	3UTR	CDIF630_03649	-0.809487	0.589527	3.11941	0.100191	0.253565	putative exosporium glycoprotein
3UTR_512	3UTR_512		3UTR	3UTR	CDIF630_01579	-0.808438	1.83849	4.8786	0.04523	0.157981	putative drug / sodium antiporter, MATE family
3UTR_1521	3UTR_1521		3UTR	3UTR	CDIF630_03842	-0.80751	0.781631	3.89856	0.0693675	0.201464	ABC-type transport system, iron-family extracellular solute-binding protein
CDIF630nc_105	CDIF630nc_105		ncRNA	ncRNA		-0.806372	10.1702	4.12944	0.0625199	0.18996
5utr_1357	5utr_1357		5UTR	5UTR	CDIF630_03722	-0.806132	10.1708	4.13065	0.0624863	0.18996	ABC-type transport system, sn-glycerol-3-phosphate-specific ATP-binding protein
5utr_786	5utr_786		5UTR	5UTR	CDIF630_02175	-0.806029	0.830032	3.05817	0.103256	0.257612	putative enzyme, cyclase family
3UTR_529	3UTR_529		3UTR	3UTR	CDIF630_01617	-0.805551	2.10462	3.72096	0.0752514	0.211265	3-deoxy-7-phosphoheptulonate synthase
5utr_1424	5utr_1424		5UTR	5UTR	CDIF630_03932	-0.805274	3.66058	5.98901	0.0289207	0.121149	hypothetical protein
3UTR_374	3UTR_374		3UTR	3UTR	CDIF630_01268	-0.805098	4.30091	8.19348	0.0130324	0.0752201	uncharacterized protein
comEB2	CDIF630_03788	CD630_34770	gene	protein_coding		-0.805097	7.34079	5.56896	0.0341095	0.134335	deoxycytidylate deaminase
5utr_1148	5utr_1148		5UTR	5UTR	CDIF630_03056	-0.804286	10.3312	7.05672	0.019397	0.0955921	S-layer precursor protein
CDIF630_02170	CDIF630_02170	CD630_19650	gene	protein_coding		-0.804276	3.42597	12.0224	0.00401572	0.0390364	putative BenE-like permease
CDIF630_00592	CDIF630_00592	CD630_04640	gene	protein_coding		-0.804227	-0.31489	1.9446	0.198293	0.386627	putative beta-lactamase-like hydrolase
polC	CDIF630_01460	CD630_13050	gene	protein_coding		-0.804061	5.41304	16.198	0.00137002	0.0213563	DNA polymerase III PolC-type
glgD	CDIF630_01003	CD630_08830	gene	protein_coding		-0.803965	4.89587	17.0763	0.00111599	0.0189753	glycogen biosynthesis protein
acsD	CDIF630_00841	CD630_07250	gene	protein_coding		-0.803857	4.96351	9.83199	0.00766215	0.0544933	corrinoid / iron-sulfur protein, small subunit
CDIF630_01930	CDIF630_01930	CD630_17390	gene	protein_coding		-0.803763	5.91933	18.0216	0.000901225	0.0172024	two-component response regulator
3UTR_360	3UTR_360		3UTR	3UTR	CDIF630_01211	-0.803262	2.75956	5.04197	0.0422529	0.151693	exosporium cysteine rich protein
CDIF630_01091	CDIF630_01091	CD630_09590	gene	protein_coding		-0.8026	1.36778	13.475	0.00270577	0.0312935	putative phage tail tape measure protein
5utr_576	5utr_576		5UTR	5UTR	CDIF630_01638	-0.801974	6.9326	11.4026	0.00478944	0.0425335	reverse rubrerythrin
gtaB2	CDIF630_03801	CD630_34880	gene	protein_coding		-0.801367	3.83911	5.57793	0.0339878	0.134081	UTP--glucose-1-phosphate uridylyltransferase
5utr_144	5utr_144		5UTR	5UTR	CDIF630_00314	-0.799737	3.66323	7.97067	0.0140602	0.078714	10 kDa chaperonin
3UTR_149	3UTR_149		3UTR	3UTR	CDIF630_00617	-0.79859	0.51646	2.39046	0.14543	0.317816	quaternary ammonium compound-resistance protein
3UTR_51	3UTR_51		3UTR	3UTR	CDIF630_00267	-0.798406	0.467423	3.58324	0.0802299	0.220636	uncharacterized protein
3UTR_1023	3UTR_1023		3UTR	3UTR	CDIF630_02652	-0.797659	3.4056	5.67478	0.0327058	0.130289	pyruvate phosphate dikinase
CDIF630_02993	CDIF630_02993	CD630_27310	gene	protein_coding		-0.797525	4.7584	13.7354	0.00252715	0.0301428	putative membrane protein
csfV	CDIF630_01727	CD630_15580	gene	protein_coding		-0.796854	3.36605	12.9377	0.00312237	0.0342282	extracytoplasmic function (ECF) sigma factor csfV
CDIF630_03280	CDIF630_03280	CD630_29960	gene	protein_coding		-0.796515	5.22364	10.5341	0.00618354	0.0493953	pentapeptide repeat protein
bglF1	CDIF630_00934	CD630_08160	gene	protein_coding		-0.796146	6.37058	5.39239	0.036613	0.139735	PTS system, beta-glucoside-specific IIABC component, bglF1
CDIF630_03085	CDIF630_03085	CD630_28200	gene	protein_coding		-0.794579	1.1526	5.72032	0.0321227	0.128893	putative membrane protein
CDIF630_03203	CDIF630_03203	CD630_29270	gene	protein_coding		-0.79454	7.58909	8.87681	0.0103848	0.0657956	transcriptional regulator, phage-type
CDIF630_01418	CDIF630_01418	CD630_12650	gene	protein_coding		-0.793911	6.946	13.6359	0.00259373	0.0306372	transcriptional regulator, CarD family
5utr_373	5utr_373		5UTR	5UTR	CDIF630_01065	-0.792594	7.61514	4.7871	0.0470057	0.161227	putative phage protein
nnr	CDIF630_00999	CD630_08790	gene	protein_coding		-0.792251	5.85217	12.7501	0.00328499	0.0348209	bifunctional NAD(P)H-hydrate repair enzyme Nnr
cotF	CDIF630_00711	CD630_05970	gene	protein_coding		-0.792155	0.0145115	3.06104	0.213076	0.405659	spore coat peptide assembly protein CotF
tdcB	CDIF630_02763	CD630_25140	gene	protein_coding		-0.792031	6.68808	5.34123	0.0373783	0.141583	threonine dehydratase
CDIF630_00869	CDIF630_00869	CD630_07510	gene	protein_coding		-0.791819	2.56861	7.72852	0.015286	0.0835591	ABC-type transport system, aminoacid-family permease
3UTR_777	3UTR_777		3UTR	3UTR	CDIF630_02183	-0.79134	1.43172	7.47708	0.0166929	0.0878902	ABC-type transport system, ATP-binding protein
3UTR_1011	3UTR_1011		3UTR	3UTR	CDIF630_02628	-0.790938	3.96689	10.2375	0.00676373	0.0509397	alpha-hydroxy acid dehydrogenase, FMN-dependent
3UTR_1407	3UTR_1407		3UTR	3UTR	CDIF630_03544	-0.79057	0.188503	2.78882	0.118174	0.281135	proline reductase PrdC subunit
5utr_507	5utr_507		5UTR	5UTR	CDIF630_01484	-0.790269	2.49032	3.57144	0.0806746	0.221292	protein RecA (Recombinase a)
suyB	CDIF630_03287	CD630_30020	gene	protein_coding		-0.790251	0.358557	3.42437	0.0864742	0.23239	(2R)-sulfolactate sulfo-lyase subunit beta
5utr_1196	5utr_1196		5UTR	5UTR	CDIF630_03201	-0.789825	7.6581	4.72034	0.0483533	0.164277	putative phage protein
CDIF630nc_037	CDIF630nc_037		ncRNA	ncRNA		-0.789011	12.183	3.38025	0.0883113	0.235974
3UTR_626	3UTR_626		3UTR	3UTR	CDIF630_01841	-0.788823	2.83307	11.4278	0.00475476	0.0425335	uncharacterized protein
CDIF630_01899	CDIF630_01899	CD630_17110	gene	protein_coding		-0.788378	7.70549	4.22493	0.0599258	0.185814	uncharacterized protein, UPF0145 family
acdB	CDIF630_00527	CD630_03990	gene	protein_coding		-0.788246	9.29611	9.3493	0.00891806	0.0597326	isocaproyl-CoA dehydrogenase, catalytic subunit
3UTR_1497	3UTR_1497		3UTR	3UTR	CDIF630_03772	-0.7881	4.59179	16.4217	0.00129949	0.0206799	endoribonuclease toxin
5utr_715	5utr_715		5UTR	5UTR	CDIF630_01975	-0.787586	3.21569	8.17927	0.0130952	0.0755114	putative arsenate reductase
3UTR_562	3UTR_562		3UTR	3UTR	CDIF630_01677	-0.787414	3.77273	12.0919	0.00393834	0.0385919	hypothetical protein
3UTR_561	3UTR_561		3UTR	3UTR	CDIF630_01676	-0.78731	-0.102341	1.68328	0.216446	0.409002	spore coat protein
3UTR_824	3UTR_824		3UTR	3UTR	CDIF630_02268	-0.786614	5.60096	7.47125	0.0167272	0.0878902	hypothetical protein
CDIF630_01192	CDIF630_01192	CD630_10520	gene	protein_coding		-0.786356	3.98506	4.88687	0.0450733	0.157705	hypothetical protein
CDIF630_02937	CDIF630_02937	CD630_26830	gene	protein_coding		-0.785775	8.23181	11.3556	0.00485484	0.0427605	phosphate acyltransferase
prdD	CDIF630_03536	CD630_32400	gene	protein_coding		-0.784386	1.77191	4.19913	0.0606138	0.186775	proline reductase PrdD subunit
CDIF630_03592	CDIF630_03592	CD630_32920	gene	protein_coding		-0.78364	2.76989	3.0424	0.104064	0.258991	hypothetical protein
3UTR_700	3UTR_700		3UTR	3UTR	CDIF630_01992	-0.783375	0.118922	0.815166	0.382587	0.580187	putative oxidoreductase
CDIF630_02083	CDIF630_02083	CD630_18782	gene	protein_coding		-0.782854	-0.0041125	2.92422	0.110368	0.26854	putative conjugative transposon protein
CDIF630_03501	CDIF630_03501	CD630_32070	gene	protein_coding		-0.782204	4.62802	14.5347	0.00205842	0.0264685	putative multi antimicrobial extrusion protein, MatE family
CDIF630_03292	CDIF630_03292	CD630_30070	gene	protein_coding		-0.781614	2.04033	6.07972	0.0279254	0.119134	uncharacterized protein with SH3 domain
5utr_1440	5utr_1440		5UTR	5UTR	CDIF630_03977	-0.781429	0.779533	1.29048	0.275927	0.476423	DNA replication protein DnaD / DnaB
CDIF630_03177	CDIF630_03177	CD630_29050	gene	protein_coding		-0.780411	1.37312	13.2613	0.00286321	0.0324977	putative phage tail tape measure protein
CDIF630_01929	CDIF630_01929	CD630_17380	gene	protein_coding		-0.77886	5.78482	23.038	0.000321642	0.00980203	two-component sensor histidine kinase
3UTR_874	3UTR_874		3UTR	3UTR	CDIF630_02358	-0.778835	7.32603	6.34857	0.0252032	0.111314	putative exported protein
3UTR_728	3UTR_728		3UTR	3UTR	CDIF630_02071	-0.77833	5.33924	17.4273	0.00103	0.018201	putative conjugative transposon protein
tsf	CDIF630_02370	CD630_21390	gene	protein_coding		-0.775777	6.71111	10.3942	0.00644965	0.0499584	elongation factor ts (EF-ts)
CDIF630_00840	CDIF630_00840	CD630_07240	gene	protein_coding		-0.775412	3.02772	5.43258	0.0360246	0.138443	acetyl-CoA synthase, nickel-inserting subunit
CDIF630_02328	CDIF630_02328	CD630_21040	gene	protein_coding		-0.775289	3.21648	7.54823	0.01628	0.0869645	ABC-type transport system, permease
CDIF630_01312	CDIF630_01312	CD630_11650	gene	protein_coding		-0.775036	3.43759	7.5205	0.0164395	0.087314	rna-binding protein, yhby family
pyrC	CDIF630_01694	CD630_15260	gene	protein_coding		-0.774269	4.79906	12.0061	0.00403405	0.0391522	dihydroorotase
3UTR_1341	3UTR_1341		3UTR	3UTR	CDIF630_03382	-0.773303	3.73789	3.15699	0.0983652	0.251483	putative amidohydrolase, M20D family
CDIF630_02069	CDIF630_02069	CD630_18660	gene	protein_coding		-0.771973	4.33814	15.8862	0.00147581	0.0222459	putative conjugative transposon protein
CDIF630_01873	CDIF630_01873	CD630_16880	gene	protein_coding		-0.77169	4.74378	18.4118	0.000826768	0.0163609	two-component response regulator
cheY	CDIF630_00646	CD630_05330	gene	protein_coding		-0.770025	3.38306	8.49861	0.0117634	0.0708476	chemotaxis protein CheY
5utr_1197	5utr_1197		5UTR	5UTR	CDIF630_03204	-0.767715	2.30966	11.364	0.00484315	0.0427509	hypothetical protein
CDIF630_01948	CDIF630_01948	CD630_17530	gene	protein_coding		-0.767426	2.77911	9.28026	0.00911659	0.0603006	ABC-type transport system, multidrug-family ATP-binding protein
5utr_496	5utr_496		5UTR	5UTR	CDIF630_01459	-0.767314	3.33679	4.97791	0.0433919	0.154032	mannosyl-glycoprotein endo-beta-N-acetylglucosamidase
5utr_1360	5utr_1360		5UTR	5UTR	CDIF630_03760	-0.767176	-0.466844	1.68996	0.261385	0.460712	putative tagatose-6-phosphate ketose / aldose isomerase AgaS
5utr_269	5utr_269		5UTR	5UTR	CDIF630_00753	-0.766948	2.67968	8.1935	0.0130323	0.0752201	putative membrane protein
fdhD	CDIF630_03618	CD630_33160	gene	protein_coding		-0.766064	5.49776	24.3038	0.000253951	0.00892321	formate dehydrogenase formation protein
5utr_839	5utr_839		5UTR	5UTR	CDIF630_02290	-0.765371	0.221855	2.06797	0.173431	0.354958	hypothetical protein
hydN2	CDIF630_03616	CD630_33150	gene	protein_coding		-0.765179	3.45608	6.66725	0.0223693	0.104617	electron transport protein
CDIF630_00783	CDIF630_00783	CD630_06680	gene	protein_coding		-0.763627	2.18642	7.79993	0.0149121	0.0821039	two-component response regulator
CDIF630_02628	CDIF630_02628	CD630_23870	gene	protein_coding		-0.763493	5.15661	9.85869	0.00759891	0.0544886	alpha-hydroxy acid dehydrogenase, FMN-dependent
5utr_618	5utr_618		5UTR	5UTR	CDIF630_01716	-0.763244	7.12759	11.0207	0.00535214	0.0448711	ATP phosphoribosyltransferase, regulatory subunit
CDIF630nc_058	CDIF630nc_058		ncRNA	ncRNA		-0.762001	7.12588	10.9229	0.0055082	0.045864
rs_42	rs_42		Riboswitch	Riboswitch	CDIF630_02189	-0.761922	3.17487	4.9249	0.0443618	0.156079	hypothetical protein
CDIF630_01355	CDIF630_01355	CD630_12060	gene	protein_coding		-0.761356	4.12899	7.56434	0.0161882	0.0867784	putative membrane protein
3UTR_669	3UTR_669		3UTR	3UTR	CDIF630_01930	-0.760452	4.24939	5.64249	0.0331268	0.131498	two-component response regulator
3UTR_590	3UTR_590		3UTR	3UTR	CDIF630_01745	-0.759117	1.87989	3.73323	0.0748262	0.210751	putative esterase, SGNH hydrolase-type
5utr_461	5utr_461		5UTR	5UTR	CDIF630_01363	-0.757912	7.63392	10.0732	0.00711225	0.0524808	stage 0 sporulation protein A
prdB	CDIF630_03537	CD630_32410	gene	protein_coding		-0.755054	5.27475	17.9942	0.000906735	0.0172024	proline reductase PrdB subunit
CDIF630_01378	CDIF630_01378	CD630_12290	gene	protein_coding		-0.7544	2.16246	3.07515	0.102395	0.256198	uncharacterized protein, beta-lactamase / transpeptidase-like
3UTR_1223	3UTR_1223		3UTR	3UTR	CDIF630_03082	-0.754324	2.66968	5.29346	0.03811	0.142942	ABC-type transport system, multidrug-family ATP-binding / permease protein
5utr_790	5utr_790		5UTR	5UTR	CDIF630_02189	-0.753463	3.41207	5.8697	0.0302939	0.124949	hypothetical protein
CDIF630nc_127	CDIF630nc_127		ncRNA	ncRNA		-0.752949	-0.0424245	5.72443	0.0320706	0.128768
CDIF630_01545	CDIF630_01545	CD630_13850	gene	protein_coding		-0.751656	2.83646	3.97277	0.0670731	0.197434	putative transporter, NRAMP family
CDIF630_02527	CDIF630_02527	CD630_22920	gene	protein_coding		-0.748044	1.96053	3.84333	0.0711363	0.205291	putative membrane protein
ruvB	CDIF630_03070	CD630_28050	gene	protein_coding		-0.74769	2.42496	8.35273	0.0123512	0.073159	holliday junction ATP-dependent DNA helicase RuvB
rsiV	CDIF630_01728	CD630_15590	gene	protein_coding		-0.746034	3.75426	10.1029	0.0070477	0.0522118	extracytoplasmic function (ECF) anti-sigma factor rsiV
5utr_563	5utr_563		5UTR	5UTR	CDIF630_01600	-0.745619	2.07457	2.58773	0.13106	0.298715	putative hydrolase
CDIF630_01268	CDIF630_01268	CD630_11240	gene	protein_coding		-0.745612	4.4463	9.19344	0.00937355	0.0614982	uncharacterized protein
3UTR_969	3UTR_969		3UTR	3UTR	CDIF630nc_076	-0.744149	3.98317	11.7851	0.00429352	0.0403679
3UTR_396	3UTR_396		3UTR	3UTR	CDIF630_01317	-0.743009	0.191762	2.96903	0.107924	0.264601	transcriptional regulator, GntR family
CDIF630_01639	CDIF630_01639	CD630_14750	gene	protein_coding		-0.742065	3.56193	12.0668	0.00396603	0.0387488	putative hydrolase
CDIF630_02136	CDIF630_02136	CD630_19320	gene	protein_coding		-0.741998	4.53187	10.5643	0.00612779	0.0490767	putative phage integrase
3UTR_688	3UTR_688		3UTR	3UTR	CDIF630_01964	-0.74183	0.267115	4.42596	0.0548712	0.176964	glyceraldehyde-3-phosphate dehydrogenase (GAPDH)
ackA	CDIF630_01323	CD630_11750	gene	protein_coding		-0.741775	7.7956	7.96075	0.0141081	0.0788166	acetate kinase
5utr_1271	5utr_1271		5UTR	5UTR	CDIF630_03502	-0.741352	3.17968	4.1038	0.0632394	0.191098	transcriptional regulator, MarR family
xynC	CDIF630_03353	CD630_30700	gene	protein_coding		-0.741318	0.566217	3.17494	0.0975075	0.250024	PTS system, xyloside-specific IIC component
CDIF630_03842	CDIF630_03842	CD630_35280	gene	protein_coding		-0.74105	1.96091	6.55945	0.023284	0.106284	ABC-type transport system, iron-family extracellular solute-binding protein
3UTR_826	3UTR_826		3UTR	3UTR	CDIF630_02269	-0.740319	1.53104	2.74744	0.120694	0.285318	two-component response regulator
clpC	CDIF630_00088	CD630_00260	gene	protein_coding		-0.740181	7.68257	7.98934	0.0139705	0.0784796	class III stress response-related ATPase, AAA+ superfamily
feoA3	CDIF630_01685	CD630_15180	gene	protein_coding		-0.740162	2.26594	7.22107	0.0182829	0.0926116	ferrous iron transport protein A
thiF	CDIF630_01891	CD630_17030	gene	protein_coding		-0.739188	3.06488	8.88372	0.0103614	0.0657157	sulfur carrier protein ThiS adenylyltransferase
ssuA2	CDIF630_03273	CD630_29890	gene	protein_coding		-0.73911	5.11322	7.53811	0.016338	0.0871979	ABC-type transport system, sulfonate-family extracellular solute-binding protein
CDIF630_02982	CDIF630_02982	CD630_27200	gene	protein_coding		-0.737398	6.40553	13.9907	0.00236519	0.0289473	putative transporter
CDIF630_00704	CDIF630_00704	CD630_05910	gene	protein_coding		-0.736132	3.36151	2.45865	0.140252	0.310736	putative ATPase, P-type, heavy metal translocating
5utr_172	5utr_172		5UTR	5UTR	CDIF630_00437	-0.735768	0.0445641	2.07083	0.197127	0.385375	transcriptional regulator, ArsR family
cysS	CDIF630_00116	CD630_00520	gene	protein_coding		-0.735335	6.80893	10.3686	0.00649993	0.0499584	cysteine--tRNA ligase
3UTR_695	3UTR_695		3UTR	3UTR	CDIF630_01984	-0.735308	1.33674	6.02405	0.0285314	0.120565	argininosuccinate synthase
3UTR_1381	3UTR_1381		3UTR	3UTR	CDIF630_03484	-0.735275	1.62938	3.79858	0.0726092	0.207771	putative cell surface peptidase, M4 family-cwp20
3UTR_991	3UTR_991		3UTR	3UTR	CDIF630_02585	-0.734566	3.52022	7.71807	0.0153417	0.0837536	putative membrane protein
3UTR_432	3UTR_432		3UTR	3UTR	CDIF630_01417	-0.734445	5.95485	9.84353	0.00763474	0.0544933	uncharacterized protein
5utr_883	5utr_883		5UTR	5UTR	CDIF630_02389	-0.734327	-0.0145256	2.77068	0.11927	0.283302	isoleucine 2-epimerase
CDIF630_03224	CDIF630_03224	CD630_29430	gene	protein_coding		-0.734016	1.49754	3.63913	0.0781634	0.216745	putative phage replication protein
5utr_602	5utr_602		5UTR	5UTR	CDIF630_01692	-0.733341	8.04642	7.2398	0.0181608	0.0922847	reverse rubrerythrin
3UTR_1582	3UTR_1582		3UTR	3UTR	CDIF630_03983	-0.733192	2.23696	3.46709	0.0847395	0.229143	adenylosuccinate synthetase
CDIF630_01989	CDIF630_01989	CD630_17900	gene	protein_coding		-0.733182	5.84031	5.44527	0.0358412	0.138128	putative exonuclease
map2	CDIF630_01770	CD630_15960	gene	protein_coding		-0.731938	5.29435	18.3182	0.000843955	0.0166469	methionine aminopeptidase
CDIF630_02082	CDIF630_02082	CD630_18780	gene	protein_coding		-0.731784	3.29286	5.83606	0.0306948	0.125814	putative sigma factor
CDIF630_03340	CDIF630_03340	CD630_30570	gene	protein_coding		-0.731463	3.43746	4.18942	0.0608753	0.187202	transporter, major facilitator superfamily (MFS)
3UTR_968	3UTR_968		3UTR	3UTR	CDIF630_02531	-0.731151	2.45508	4.49536	0.0532452	0.174214	hypothetical protein
3UTR_949	3UTR_949		3UTR	3UTR	CDIF630_02496	-0.73102	3.77944	10.7038	0.00587773	0.0478941	transporter, major facilitator superfamily (MFS)
3UTR_1239	3UTR_1239		3UTR	3UTR	CDIF630_03109	-0.730508	4.93831	11.4116	0.0047771	0.0425335	bifunctional nitrilase / nitrile hydratase
CDIF630_03824	CDIF630_03824	CD630_35110	gene	protein_coding		-0.730504	2.10533	5.13235	0.0407056	0.14858	putative type IV pilus secretion protein
CDIF630_02065	CDIF630_02065	CD630_18620	gene	protein_coding		-0.730261	2.20299	5.66154	0.0328777	0.130717	putative DNA / RNA helicase
rplT	CDIF630_00800	CD630_06870	gene	protein_coding		-0.729507	8.7697	11.9836	0.00405966	0.0392457	50S ribosomal protein L20
5utr_1038	5utr_1038		5UTR	5UTR	CDIF630_02792	-0.728151	2.67899	8.98559	0.0100237	0.0642423	coenzyme A disulfide reductase
CDIF630_00958	CDIF630_00958	CD630_08390	gene	protein_coding		-0.727215	7.59276	9.77831	0.00779117	0.0548985	putative membrane protein
cwp18	CDIF630_01187	CD630_10470	gene	protein_coding		-0.725794	4.58836	10.154	0.00693821	0.0518876	putative cell wall-binding protein cwp18
3UTR_334	3UTR_334		3UTR	3UTR	CDIF630_01141	-0.725139	1.05007	3.56709	0.0808394	0.221445	malate dehydrogenase (oxaloacetate-decarboxylating)
CDIF630_02798	CDIF630_02798	CD630_25460	gene	protein_coding		-0.723895	2.38157	8.79318	0.0106727	0.066638	endoglucanase
5utr_653	5utr_653		5UTR	5UTR	CDIF630_01807	-0.723823	1.76305	1.75232	0.20779	0.399899	putative membrane protein
CDIF630_00562	CDIF630_00562	CD630_04340	gene	protein_coding		-0.723788	1.86716	7.46021	0.0167926	0.0880058	putative drug / sodium antiporter, MATE family
3UTR_380	3UTR_380		3UTR	3UTR	CDIF630_01279	-0.723228	4.00153	5.25012	0.0387887	0.144597	copper chaperone CopZ
CDIF630_03361	CDIF630_03361	CD630_30780	gene	protein_coding		-0.722609	1.97514	6.51452	0.0236782	0.107205	putative membrane protein
rs_54	rs_54		Riboswitch	Riboswitch	grdX (CDIF630_02597)	-0.722218	2.87813	1.50464	0.241138	0.438989
3UTR_488	3UTR_488		3UTR	3UTR	CDIF630_01542	-0.721194	1.01588	2.70851	0.123125	0.289078	glycerol kinase
5utr_348	5utr_348		5UTR	5UTR	CDIF630_00972	-0.720735	7.73584	5.84934	0.0305358	0.125368	ABC-type transport system, oligopeptide-family permease
CDIF630_01271	CDIF630_01271	CD630_11260	gene	protein_coding		-0.72064	5.68083	10.1431	0.00696147	0.0519341	transcriptional regulator, AraC family
CDIF630_03506	CDIF630_03506	CD630_32120	gene	protein_coding		-0.720482	3.61504	5.45023	0.0357698	0.138027	putative S-adenosyl-L-methionine-dependent methyltransferase
CDIF630_01473	CDIF630_01473	CD630_13170	gene	protein_coding		-0.720079	3.75842	8.40285	0.0121455	0.0722211	uncharacterized protein DegV family
dapB1	CDIF630_03522	CD630_32260	gene	protein_coding		-0.719141	5.48109	7.46164	0.0167841	0.0880058	4-hydroxy-tetrahydrodipicolinate reductase
CDIF630_03617	CDIF630_03617	CD630_33151	gene	protein_coding		-0.717897	2.31983	7.47555	0.0167019	0.0878902	hypothetical protein
prfB	CDIF630_00262	CD630_01440	gene	protein_coding		-0.717374	7.06518	21.1457	0.000465612	0.011924	peptide chain release factor 2 (RF-2)
CDIF630_01558	CDIF630_01558	CD630_13980	gene	protein_coding		-0.716918	0.727617	5.02626	0.0425289	0.152032	putative peptidase, M20D family
trxA2	CDIF630_02595	CD630_23550	gene	protein_coding		-0.71634	2.55634	7.36166	0.0173889	0.0898594	thioredoxin
3UTR_1041	3UTR_1041		3UTR	3UTR	CDIF630_02706	-0.7158	6.31696	7.28015	0.0179009	0.0917627	chaperone protein DnaJ
sugE	CDIF630_00617	CD630_04880	gene	protein_coding		-0.714626	1.77351	4.79139	0.0469206	0.161025	quaternary ammonium compound-resistance protein
3UTR_681	3UTR_681		3UTR	3UTR	CDIF630_01947	-0.714261	0.940744	5.71127	0.0322376	0.129184	transcriptional regulator, TetR family
CDIF630_01101	CDIF630_01101	CD630_09670	gene	protein_coding		-0.712954	0.786892	6.96798	0.0200314	0.0973617	putative phage protein
CDIF630_03169	CDIF630_03169	CD630_28970	gene	protein_coding		-0.712954	0.786892	6.96798	0.0200314	0.0973617	putative phage protein
3UTR_4	3UTR_4		3UTR	3UTR	CDIF630_00012	-0.711749	3.72819	3.27149	0.0930452	0.242999	16S ribosomal RNA
rs_62	rs_62		Riboswitch	Riboswitch	as (CDIF630_02950)	-0.711699	4.88637	1.37164	0.261996	0.461498
CDIF630_01467	CDIF630_01467	CD630_13110	gene	protein_coding		-0.709766	7.10196	4.78161	0.0471147	0.161419	putative RNA-binding protein
CDIF630_01364	CDIF630_01364	CD630_12150	gene	protein_coding		-0.708903	5.24921	11.7194	0.00437431	0.0406073	putative thiamine diphosphokinase
CDIF630_01446	CDIF630_01446	CD630_12920	gene	protein_coding		-0.708804	3.1718	4.78326	0.0470819	0.161397	peptidyl-tRNA hydrolase
5utr_200	5utr_200		5UTR	5UTR	CDIF630_00564	-0.708693	-0.0294535	5.22899	0.0391245	0.145376	putative conjugative transposon protein
CDIF630_00312	CDIF630_00312	CD630_01910	gene	protein_coding		-0.708446	3.81741	6.87377	0.0207317	0.0994959	putative 8-oxoguanine-DNA-glycosylase
CDIF630_01111	CDIF630_01111	CD630_09772	gene	protein_coding		-0.70691	6.4509	3.30055	0.091751	0.24094	putative phage protein
3UTR_836	3UTR_836		3UTR	3UTR	CDIF630_02287	-0.705834	4.13536	5.28918	0.0381764	0.143011	hypothetical protein
5utr_340	5utr_340		5UTR	5UTR	CDIF630_00957	-0.705822	3.49757	5.25112	0.0387727	0.144597	putative DNA-binding protein
CDIF630_03204	CDIF630_03204	CD630_29280	gene	protein_coding		-0.704887	4.87775	16.2275	0.00136046	0.0212616	hypothetical protein
3UTR_974	3UTR_974		3UTR	3UTR	CDIF630_02544	-0.704573	4.64169	9.55424	0.00835768	0.0571718	putative membrane protein
5utr_787	5utr_787		5UTR	5UTR	CDIF630_02179	-0.704253	4.56868	1.49293	0.242884	0.441114	Hfq-like RNA chaperone
CDIF630_02983	CDIF630_02983	CD630_27210	gene	protein_coding		-0.703946	5.74528	14.1631	0.0022626	0.0284341	two-component sensor histidine kinase
3UTR_33	3UTR_33		3UTR	3UTR	CDIF630_00205	-0.703777	5.26665	8.84836	0.0104817	0.0660661	anaerobic ribonucleoside-triphosphate reductase-activating protein
metV	CDIF630_00837	CD630_07210	gene	protein_coding		-0.70371	2.47575	2.34211	0.149247	0.323839	putative electron bifurcating methylenetetrahydrofolate reductase, small subunit
CDIF630_00261	CDIF630_00261	#	gene	protein_coding		-0.703676	2.90411	11.4189	0.00476705	0.0425335	hypothetical protein
mgtA1	CDIF630_03677	CD630_33730	gene	protein_coding		-0.701887	1.91838	3.65239	0.0776824	0.215804	magnesium-transporting ATPase, P-type
CDIF630_01747	CDIF630_01747	CD630_15780	gene	protein_coding		-0.701645	4.3483	10.3767	0.00648399	0.0499584	putative membrane-associated ribonuclease BN-like
5utr_1178	5utr_1178		5UTR	5UTR	CDIF630_03123	-0.70145	1.10592	2.19973	0.161238	0.339228	putative NAD(P)-binding oxidoreductase
hydN1	CDIF630_03614	CD630_33130	gene	protein_coding		-0.701372	7.0829	13.8634	0.00244438	0.0294872	electron transport protein
CDIF630_02835	CDIF630_02835	CD630_25820	gene	protein_coding		-0.700836	7.25338	13.9815	0.00237082	0.0289473	putative metal-dependent peptidase
abfD	CDIF630_02580	CD630_23410	gene	protein_coding		-0.700807	8.51503	7.51943	0.0164457	0.087314	bifunctional 4-hydroxybutyryl-CoA dehydratase / vinylacetyl-CoA-delta-isomerase
CDIF630_02545	CDIF630_02545	CD630_23080	gene	protein_coding		-0.700475	4.59967	9.29177	0.00908312	0.0603006	transcriptional regulator, HTH-type
CDIF630_01191	CDIF630_01191	CD630_10510	gene	protein_coding		-0.699413	5.80097	8.48631	0.0118116	0.0708582	ABC-type transport system, multidrug-family permease
spaF	CDIF630_00606	CD630_04780	gene	protein_coding		-0.699213	1.1361	5.55363	0.0343187	0.134653	ABC-type transport system, lantibiotic / multidrug-family ATP-binding protein
CDIF630nc_083	CDIF630nc_083		ncRNA	ncRNA		-0.699011	11.461	2.67771	0.125091	0.29033
5utr_131	5utr_131		5UTR	5UTR	CDIF630_00292	-0.698037	4.31904	4.55972	0.0517882	0.172535	transcriptional regulator, redox-sensing repressor Rex
5utr_1051	5utr_1051		5UTR	5UTR	CDIF630_02844	-0.697712	11.465	2.67749	0.125105	0.29033	diaminopimelate epimerase
CDIF630_01739	CDIF630_01739	CD630_15700	gene	protein_coding		-0.697674	4.07416	4.31374	0.0576272	0.181706	hydrolase, alpha / beta domain protein
ytsJ	CDIF630_01141	CD630_10050	gene	protein_coding		-0.697645	3.80591	6.46513	0.0241205	0.108173	malate dehydrogenase (oxaloacetate-decarboxylating)
3UTR_1107	3UTR_1107		3UTR	3UTR	CDIF630_02845	-0.696719	11.4725	2.66565	0.125871	0.291261	low specificity L-threonine aldolase
5utr_479	5utr_479		5UTR	5UTR	CDIF630_01418	-0.696513	3.65564	7.7689	0.0150732	0.0826281	transcriptional regulator, CarD family
cwp66	CDIF630_03052	CD630_27890	gene	protein_coding		-0.696485	8.32442	11.3992	0.00479417	0.0425335	cell surface protein cwp66
3UTR_1563	3UTR_1563		3UTR	3UTR	CDIF630_03937	-0.696401	5.44624	12.4589	0.00355725	0.0365007	hypothetical protein
spaE	CDIF630_00607	CD630_04790	gene	protein_coding		-0.696228	0.813073	4.39137	0.0557038	0.178511	ABC-type transport system, lantibiotic / multidrug-family permease
CDIF630_02046	CDIF630_02046	#	gene	protein_coding		-0.696028	1.08305	5.45388	0.0357173	0.138027	cell surface protein
3UTR_222	3UTR_222		3UTR	3UTR	CDIF630_00801	-0.695675	2.94335	7.21469	0.0183248	0.0926116	DNA-binding protein
CDIF630_03976	CDIF630_03976	CD630_36520	gene	protein_coding		-0.695588	1.14346	5.09877	0.0412726	0.149736	putative peptidase, M1 family
3UTR_1114	3UTR_1114		3UTR	3UTR	CDIF630_02854	-0.693656	3.06218	5.95277	0.0293299	0.122358	carbon starvation protein, CstA
CDIF630_00414	CDIF630_00414	CD630_02900	gene	protein_coding		-0.693368	0.98776	4.96199	0.0436805	0.154305	putative L-2-amino-thiazoline-4-carboxylic acid hydrolase
glyA2	CDIF630_03101	CD630_28340	gene	protein_coding		-0.693077	1.01618	5.09717	0.0412998	0.149745	serine hydroxymethyltransferase
sbcC	CDIF630_01183	CD630_10430	gene	protein_coding		-0.692328	4.91281	9.75622	0.007845	0.0551084	nuclease SbcCD subunit C
pfkA	CDIF630_03700	CD630_33950	gene	protein_coding		-0.691415	5.41722	4.27477	0.0586227	0.183272	ATP-dependent 6-phosphofructokinase
3UTR_466	3UTR_466		3UTR	3UTR	CDIF630_01486	-0.69135	4.54823	7.03601	0.019543	0.0959292	putative DNA helicase, UvrD / REP type
rpoZ	CDIF630_02841	CD630_25871	gene	protein_coding		-0.690927	2.96381	2.17107	0.163796	0.342482	DNA-directed RNA polymerase subunit omega
uppS2	CDIF630_03025	CD630_27620	gene	protein_coding		-0.69064	0.486348	2.14901	0.1658	0.344663	putative undecaprenyl pyrophosphate synthetase
CDIF630_00920	CDIF630_00920	CD630_08010	gene	protein_coding		-0.689389	0.0513594	2.9137	0.110951	0.269207	putative na / lactate symporter
5utr_187	5utr_187		5UTR	5UTR	CDIF630_00478	-0.689195	4.86549	4.01653	0.0657625	0.195619	putative hydrolase, HAD superfamily
ubiB	CDIF630_03010	CD630_27470	gene	protein_coding		-0.689174	5.37104	11.5003	0.0046568	0.0421173	putative protein kinase UbiB
3UTR_1105	3UTR_1105		3UTR	3UTR	CDIF630_02835	-0.688395	2.78066	3.191	0.0967473	0.248493	putative metal-dependent peptidase
3UTR_379	3UTR_379		3UTR	3UTR	CDIF630_01273	-0.688194	1.54255	4.38429	0.0558759	0.178867	putative membrane protein
CDIF630_01985	CDIF630_01985	CD630_17860	gene	protein_coding		-0.688106	0.698444	3.23965	0.0944891	0.244652	NlpC / p60-like transpeptidase
pyrH	CDIF630_02369	CD630_21380	gene	protein_coding		-0.686606	4.64773	4.8001	0.0467484	0.160799	uridylate kinase
CDIF630_01707	CDIF630_01707	CD630_15390	gene	protein_coding		-0.686568	0.0171593	2.94394	0.16509	0.343704	ABC-type transport system, ATP-binding protein
sucD	CDIF630_02581	CD630_23420	gene	protein_coding		-0.686492	8.61055	8.74714	0.0108352	0.0669954	succinate-semialdehyde dehydrogenase (acetylating)
rpsB	CDIF630_02371	CD630_21400	gene	protein_coding		-0.686422	6.88448	3.83321	0.0714663	0.205767	30S ribosomal protein S2
5utr_801	5utr_801		5UTR	5UTR	CDIF630_02208	-0.686289	7.2299	7.95171	0.014152	0.0789892	hypothetical protein
CDIF630_02242	CDIF630_02242	CD630_20210	gene	protein_coding		-0.686253	3.40649	7.37488	0.0173074	0.0896252	hypothetical protein
5utr_1275	5utr_1275		5UTR	5UTR	CDIF630_03515	-0.685866	0.911028	4.20383	0.0604878	0.186481	small acid-soluble spore protein
CDIF630_00677	CDIF630_00677	CD630_05640	gene	protein_coding		-0.685631	3.91755	8.52955	0.0116429	0.0706694	putative ATP-dependent protease
3UTR_815	3UTR_815		3UTR	3UTR	CDIF630_02246	-0.684647	2.30642	7.42641	0.0169944	0.0886062	ABC-type transport system, permease protein
bcsA	CDIF630_02797	CD630_25450	gene	protein_coding		-0.684074	4.39418	12.2965	0.00372038	0.0374857	cellulose synthase catalytic subunit (UDP-forming)
3UTR_158	3UTR_158		3UTR	3UTR	CDIF630_00636	-0.683668	3.50023	6.48532	0.0239385	0.107759	putative transcriptional regulator
CDIF630_03086	CDIF630_03086	CD630_28210	gene	protein_coding		-0.683315	1.13525	6.936	0.020266	0.0982682	putative membrane protein
5utr_1151	5utr_1151		5UTR	5UTR	CDIF630_03060	-0.682459	4.59404	2.89509	0.111993	0.270764	putative calcium-binding adhesion protein
5utr_233	5utr_233		5UTR	5UTR	CDIF630_00658	-0.681739	4.82361	19.3649	0.000672896	0.0147529	putative lipoprotein
3UTR_597	3UTR_597		3UTR	3UTR	CDIF630_01762	-0.681309	5.57495	6.26557	0.026009	0.113557	putative membrane protein
3UTR_1161	3UTR_1161		3UTR	3UTR	CDIF630_02952	-0.680735	4.96154	1.31035	0.272425	0.473057	putative cystathionine beta-lyase
CDIF630_01532	CDIF630_01532	CD630_13740	gene	protein_coding		-0.679648	2.79138	7.44725	0.0168696	0.0880637	putative beta-lactamase-inhibitor protein II
murE	CDIF630_02918	CD630_26640	gene	protein_coding		-0.679481	6.93666	11.8776	0.00418268	0.0398335	UDP-N-acetylmuramoyl-L-alanyl-D-glutamate--2, 6-diaminopimelate ligase
3UTR_982	3UTR_982		3UTR	3UTR	CDIF630_02566	-0.678979	2.56659	6.86412	0.020805	0.0997691	transcription antiterminator, PTS operon regulator
CDIF630_03593	CDIF630_03593	CD630_32930	gene	protein_coding		-0.678207	2.57346	3.57972	0.0803623	0.220636	putative pilus assembly protein
plsY	CDIF630_02885	CD630_26310	gene	protein_coding		-0.677401	3.7426	7.25626	0.0180542	0.0920301	glycerol-3-phosphate acyltransferase
3UTR_956	3UTR_956		3UTR	3UTR	CDIF630_02511	-0.677135	0.122153	1.15011	0.302516	0.503289	sodium:alanine symporter
CDIF630nc_081	CDIF630nc_081		ncRNA	ncRNA		-0.676606	9.25759	5.016	0.0427103	0.152412
5utr_429	5utr_429		5UTR	5UTR	CDIF630_01270	-0.676535	8.83931	5.78758	0.0312837	0.127328	putative nitroreductase-like oxidoreductase
recA	CDIF630_01484	CD630_13280	gene	protein_coding		-0.676286	4.87381	9.02751	0.00988847	0.0636412	protein RecA (Recombinase a)
prdA	CDIF630_03540	CD630_32440	gene	protein_coding		-0.676015	5.23883	8.7609	0.0107863	0.0669952	D-proline reductase proprotein prdA
3UTR_1382	3UTR_1382		3UTR	3UTR	CDIF630_03488	-0.67584	0.936666	3.25456	0.0938095	0.243825	putative penicillin-binding protein
CDIF630_03297	CDIF630_03297	CD630_30120	gene	protein_coding		-0.675677	7.57928	9.02435	0.00989858	0.0636412	putative mannosylglycerate hydrolase
5utr_1110	5utr_1110		5UTR	5UTR	CDIF630_02976	-0.675664	13.5502	2.35793	0.147985	0.321902	RNaseP_bact_a
CDIF630_02360	CDIF630_02360	CD630_21290	gene	protein_coding		-0.674655	6.3465	11.2046	0.00507215	0.0436033	putative membrane-associated peptidase, M50 family
CDIF630_01596	CDIF630_01596	CD630_14320	gene	protein_coding		-0.67413	2.01004	2.33044	0.150187	0.324836	putative ribonuclease
5utr_775	5utr_775		5UTR	5UTR	CDIF630_02147	-0.670819	0.0629171	0.922143	0.353971	0.554187	tRNA (guanine-N(7)-)-methyltransferase
CDIF630_01691	CDIF630_01691	CD630_15230	gene	protein_coding		-0.670602	5.76956	11.9597	0.00408707	0.0393693	putative transporter
5utr_1322	5utr_1322		5UTR	5UTR	CDIF630_03632	-0.669757	2.85388	1.71847	0.211977	0.405142	transcriptional regulator, HTH-type
ispA	CDIF630_01354	CD630_12050	gene	protein_coding		-0.669566	3.99399	3.61871	0.0789108	0.21829	geranylgeranyl pyrophosphate synthase
3UTR_1222	3UTR_1222		3UTR	3UTR	CDIF630_03081	-0.668909	2.84284	6.43536	0.0243917	0.108815	hypothetical protein
bglF5	CDIF630_03422	CD630_31370	gene	protein_coding		-0.668022	5.72846	4.4911	0.0533434	0.174214	PTS system, beta-glucoside-specific IIABC component, bglF5
bioB1	CDIF630_00422	CD630_02970	gene	protein_coding		-0.666733	1.49884	4.04139	0.0650317	0.194393	biotin synthase
3UTR_333	3UTR_333		3UTR	3UTR	CDIF630_01135	-0.666365	0.550206	5.21663	0.0393228	0.145748	ABC-type transport system, nitrate / sulfonate / taurine extracellular solute-binding protein
3UTR_351	3UTR_351		3UTR	3UTR	CDIF630_01193	-0.665189	4.46453	6.21085	0.0265568	0.115185	YbaK / aminoacyl-tRNA synthetase-associated protein
floX	CDIF630_00928	CD630_08100	gene	protein_coding		-0.664993	3.30813	9.96159	0.00736074	0.0533457	putative flavodoxin
CDIF630_01658	CDIF630_01658	CD630_14930	gene	protein_coding		-0.663812	5.60763	10.4545	0.00633335	0.0496309	putative 3-methyladenine DNA glycosylase
3UTR_1128	3UTR_1128		3UTR	3UTR	CDIF630_02884	-0.663301	2.61187	8.03343	0.0137614	0.0778069	glycerol-3-phosphate dehydrogenase [NAD(P)+]
rsbV	CDIF630_00009	CD630_00090	gene	protein_coding		-0.663006	2.77971	7.57973	0.016101	0.0865595	anti-sigma factor antagonist
spo0J	CDIF630_04000	CD630_36710	gene	protein_coding		-0.662709	4.65436	14.0255	0.00234402	0.0289473	stage 0 sporulation protein J
3UTR_576	3UTR_576		3UTR	3UTR	CDIF630_01712	-0.662589	6.76424	8.04747	0.0136956	0.0777047	hypothetical protein
CDIF630_01184	CDIF630_01184	CD630_10440	gene	protein_coding		-0.662371	6.21637	7.23452	0.0181951	0.0922847	putative membrane protein
CDIF630_02768	CDIF630_02768	CD630_25171	gene	protein_coding		-0.662222	9.6252	6.83688	0.0210136	0.100532	putative phage protein
CDIF630_00008	CDIF630_00008	CD630_00080	gene	protein_coding		-0.661159	2.22817	7.5236	0.0164216	0.087314	hypothetical protein
CDIF630_00421	CDIF630_00421	CD630_02960	gene	protein_coding		-0.659657	6.13426	11.3427	0.00487303	0.0427858	hypothetical protein
5utr_823	5utr_823		5UTR	5UTR	CDIF630_02264	-0.659435	0.259722	0.945841	0.363096	0.561692	transcriptional regulator, TetR family
CDIF630_02976	CDIF630_02976	#	gene	RNase_P_RNA		-0.657895	14.5559	2.74826	0.120643	0.285318	RNaseP_bact_a
gpsA	CDIF630_02884	CD630_26300	gene	protein_coding		-0.655249	4.73719	8.04972	0.0136851	0.0777047	glycerol-3-phosphate dehydrogenase [NAD(P)+]
3UTR_124	3UTR_124		3UTR	3UTR	CDIF630_00530	-0.654744	3.41198	12.3155	0.00370082	0.0374857	transcriptional regulator, sigma-54-dependent
CDIF630_03516	CDIF630_03516	CD630_32210	gene	protein_coding		-0.654576	6.14767	9.61233	0.00820636	0.0565383	N-acetyldiaminopimelate deacetylase
3UTR_510	3UTR_510		3UTR	3UTR	CDIF630_01576	-0.654241	2.53779	8.28419	0.0126392	0.0739307	putative membrane protein
CDIF630_01367	CDIF630_01367	CD630_12180	gene	protein_coding		-0.654153	4.49036	4.58967	0.0511262	0.171186	putative glycosyl transferase
CDIF630_01949	CDIF630_01949	CD630_17540	gene	protein_coding		-0.653396	3.03419	4.90161	0.0447961	0.157094	ABC-type transport system, multidrug-family permease
5utr_1096	5utr_1096		5UTR	5UTR	CDIF630_02950	-0.652751	4.98416	1.23882	0.285325	0.485878	aspartate--ammonia ligase
3UTR_1562	3UTR_1562		3UTR	3UTR	CDIF630_03937	-0.652429	3.57211	4.49565	0.0532384	0.174214	hypothetical protein
CDIF630_01932	CDIF630_01932	#	gene	protein_coding		-0.651702	2.06712	3.67377	0.0769143	0.214452	glycine/sarcosine/betaine reductase complex,protein b, gamma subunit (selenocysteine)
CDIF630_03065	CDIF630_03065	CD630_28000	gene	protein_coding		-0.651302	2.42065	5.70451	0.0323237	0.129444	putative membrane protein
CDIF630_02615	CDIF630_02615	CD630_23750	gene	protein_coding		-0.651283	1.47423	5.63524	0.0332223	0.131658	uncharacterized protein
CDIF630_01624	CDIF630_01624	CD630_14600	gene	protein_coding		-0.651049	6.97883	4.41293	0.055183	0.177684	putative phosphohydrolase, HD superfamily
3UTR_1394	3UTR_1394		3UTR	3UTR	CDIF630_03516	-0.649575	5.24549	5.64673	0.0330712	0.131401	N-acetyldiaminopimelate deacetylase
glgP	CDIF630_01005	CD630_08850	gene	protein_coding		-0.649146	7.8521	12.5018	0.00351556	0.0362561	glycogen phosphorylase
CDIF630nc_069	CDIF630nc_069		ncRNA	ncRNA		-0.648887	3.54881	4.84132	0.0459437	0.159106
yccF	CDIF630_03590	CD630_32900	gene	protein_coding		-0.647562	5.82326	10.8651	0.00560306	0.0463374	uncharacterized protein YccF
CDIF630_01986	CDIF630_01986	CD630_17870	gene	protein_coding		-0.646168	2.04108	7.16323	0.0186663	0.0936435	transcriptional regulator, MerR family
5utr_616	5utr_616		5UTR	5UTR	CDIF630_01714	-0.646034	4.64101	8.41647	0.0120903	0.071963	putative channel-forming hemolysin
hadA	CDIF630_00523	CD630_03950	gene	protein_coding		-0.645987	10.2839	6.77052	0.0215322	0.10237	isocaprenoyl-CoA:2-hydroxyisocaproate CoA-transferase
5utr_1288	5utr_1288		5UTR	5UTR	CDIF630_03540	-0.645002	2.05579	5.19127	0.0397328	0.146585	D-proline reductase proprotein prdA
5utr_292	5utr_292		5UTR	5UTR	CDIF630_00821	-0.644406	0.0571428	1.44826	0.249698	0.448113	putative nitroreductase-like oxidoreductase
3UTR_1537	3UTR_1537		3UTR	3UTR	CDIF630_03887	-0.644011	0.776673	2.72993	0.12178	0.287226	spore coat protein
CDIF630_02483	CDIF630_02483	CD630_22480	gene	protein_coding		-0.642472	5.20318	16.4059	0.00130432	0.0206906	uncharacterized protein, CoxE-like
CDIF630_01306	CDIF630_01306	CD630_11590	gene	protein_coding		-0.642082	3.323	5.86751	0.0303198	0.124949	radical SAM-linked protein
CDIF630_00643	CDIF630_00643	CD630_05300	gene	protein_coding		-0.641502	3.70559	0.923812	0.35355	0.553721	putative membrane protein
3UTR_605	3UTR_605		3UTR	3UTR	CDIF630_01791	-0.640956	3.71258	6.05315	0.0282128	0.119747	ABC-type transport system, permease
3UTR_72	3UTR_72		3UTR	3UTR	CDIF630_00309	-0.639994	4.38648	8.39725	0.0121683	0.0722861	putative 2-dehydropantoate 2-reductase
amyB	CDIF630_01006	CD630_08860	gene	protein_coding		-0.639903	7.18743	11.2211	0.00504782	0.0434875	amylopullulanase
3UTR_1390	3UTR_1390		3UTR	3UTR	CDIF630_03506	-0.639899	2.60603	3.89449	0.0694961	0.20152	putative S-adenosyl-L-methionine-dependent methyltransferase
CDIF630_02290	CDIF630_02290	CD630_20670	gene	protein_coding		-0.639649	3.35873	2.67979	0.124956	0.29033	hypothetical protein
5utr_1180	5utr_1180		5UTR	5UTR	CDIF630_03126	-0.638755	0.345542	2.457	0.140374	0.310793	putative membrane protein
sipL	CDIF630_03887	CD630_35670	gene	protein_coding		-0.637935	3.17837	6.36893	0.0250101	0.110702	spore coat protein
metF	CDIF630_00838	CD630_07220	gene	protein_coding		-0.636418	2.18382	2.08488	0.171803	0.352453	putative electron bifurcating methylenetetrahydrofolate reductase, large subunit
nrdF	CDIF630_03278	CD630_29940	gene	protein_coding		-0.635531	5.21268	5.9194	0.0297128	0.123533	ribonucleoside-diphosphate reductase subunit beta
5utr_379	5utr_379		5UTR	5UTR	CDIF630_01111	-0.635362	6.12472	1.74396	0.208814	0.400983	putative phage protein
CDIF630_03481	CDIF630_03481	CD630_31890	gene	protein_coding		-0.635008	2.58107	5.1031	0.041199	0.149647	putative NADPH-dependent FMN reductase
5utr_1190	5utr_1190		5UTR	5UTR	CDIF630_03159	-0.634867	6.13335	1.81636	0.200158	0.38964	putative phage protein
3UTR_63	3UTR_63		3UTR	3UTR	CDIF630_00293	-0.634703	4.20141	5.94083	0.0294662	0.122795	uncharacterized protein, FmdE-family
prdE	CDIF630_03535	CD630_32390	gene	protein_coding		-0.634603	0.905918	1.435	0.251771	0.450276	proline reductase PrdE subunit
CDIF630_02321	CDIF630_02321	CD630_20980	gene	protein_coding		-0.634367	4.75047	3.73917	0.0746212	0.210514	hypothetical protein
CDIF630_01947	CDIF630_01947	CD630_17520	gene	protein_coding		-0.633054	4.29383	10.9729	0.0054278	0.0453806	transcriptional regulator, TetR family
5utr_203	5utr_203		5UTR	5UTR	CDIF630_00568	-0.633001	3.47492	4.4515	0.0542662	0.176401	putative cell wall binding protein cwp27
5utr_1420	5utr_1420		5UTR	5UTR	CDIF630_03926	-0.632411	1.17401	1.14673	0.303199	0.503923	NAD dependent epimerase / dehydratase family protein
5utr_743	5utr_743		5UTR	5UTR	CDIF630_02042	-0.632062	3.32866	2.87065	0.113379	0.273165	two-component response regulator
bglF2	CDIF630_03380	CD630_30970	gene	protein_coding		-0.631288	2.27287	4.17954	0.0611427	0.187835	PTS system, beta-glucoside-specific IIABC component, bglF2
hpdA	CDIF630_00274	CD630_01550	gene	protein_coding		-0.630428	4.4299	10.0261	0.00721588	0.0530528	4-hydroxyphenylacetate decarboxylase activating subunit
CDIF630_03064	CDIF630_03064	CD630_27991	gene	protein_coding		-0.629606	8.39556	2.68298	0.124752	0.290325	six-cysteine peptide SCIFF
CDIF630_03326	CDIF630_03326	CD630_30420	gene	protein_coding		-0.629494	6.56622	4.36714	0.0562959	0.179385	putative membrane protein
CDIF630_03407	CDIF630_03407	CD630_31220	gene	protein_coding		-0.628961	3.28884	7.86307	0.0145902	0.0807696	transcriptional regulator, ArsR family
nadB	CDIF630_02611	CD630_23710	gene	protein_coding		-0.628839	1.96279	3.3533	0.089457	0.237444	L-aspartate oxidase
3UTR_996	3UTR_996		3UTR	3UTR	CDIF630_02589	-0.628444	2.42015	3.6649	0.077232	0.215043	glycine reductase complex, component B gamma subunit (selenocysteine)
3UTR_1010	3UTR_1010		3UTR	3UTR	CDIF630_02628	-0.628294	3.10164	4.91754	0.0444984	0.156321	alpha-hydroxy acid dehydrogenase, FMN-dependent
xdhA5	CDIF630_03469	CD630_31770	gene	protein_coding		-0.627265	0.954995	4.19239	0.0607952	0.18705	xanthine dehydrogenase, molybdenum binding subunit
eutW	CDIF630_02115	CD630_19110	gene	protein_coding		-0.626952	5.56694	13.8492	0.00245344	0.0294872	two-component sensor histidine kinase, ethanolamine specific
5utr_508	5utr_508		5UTR	5UTR	CDIF630_01485	-0.626443	4.55316	5.4574	0.0356668	0.138027	RNase Y
5utr_232	5utr_232		5UTR	5UTR	CDIF630_00657	-0.626412	2.32668	2.44387	0.141354	0.312157	Delta(1)-pyrroline-2-carboxylate reductase
CDIF630_03425	CDIF630_03425	CD630_31400	gene	protein_coding		-0.626174	3.30537	4.14136	0.0621889	0.189776	putative membrane protein
CDIF630_03591	CDIF630_03591	CD630_32910	gene	protein_coding		-0.625863	2.88353	2.00782	0.179385	0.362878	hypothetical protein
3UTR_1581	3UTR_1581		3UTR	3UTR	CDIF630_03978	-0.625763	4.87919	8.8724	0.0103998	0.0658219	helicase loader ATPase, DnaI
3UTR_893	3UTR_893		3UTR	3UTR	CDIF630_02396	-0.625257	2.53327	3.45435	0.0852525	0.230019	L-lactate dehydrogenase
CDIF630_03938	CDIF630_03938	CD630_36150	gene	protein_coding		-0.62508	3.55163	7.61994	0.0158759	0.0856314	transcriptional regulator, MerR family
5utr_262	5utr_262		5UTR	5UTR	CDIF630_00736	-0.624655	-0.0135174	0.264821	0.615234	0.766685	putative phage protein
3UTR_290	3UTR_290		3UTR	3UTR	CDIF630_00976	-0.624171	6.23885	5.86792	0.0303149	0.124949
3UTR_189	3UTR_189		3UTR	3UTR	CDIF630_00712	-0.624143	2.51002	1.76427	0.206337	0.39836	spore-coat protein, manganese catalase
5utr_1380	5utr_1380		5UTR	5UTR	CDIF630_03801	-0.624098	1.21109	2.51163	0.136386	0.305278	UTP--glucose-1-phosphate uridylyltransferase
3UTR_979	3UTR_979		3UTR	3UTR	CDIF630_02555	-0.623395	4.34604	4.10512	0.0632019	0.191098	two-component sensor histidine kinase
3UTR_395	3UTR_395		3UTR	3UTR	CDIF630_01315	-0.622343	2.11334	4.50742	0.0529684	0.174214	putative integrase / recombinase
CDIF630_00851	CDIF630_00851	CD630_07350	gene	protein_coding		-0.622292	6.40881	5.30958	0.0378613	0.142623	hypothetical protein
3UTR_1398	3UTR_1398		3UTR	3UTR	CDIF630_03525	-0.622062	3.62176	5.35884	0.0371128	0.140936	4-hydroxy-tetrahydrodipicolinate reductase
CDIF630_00674	CDIF630_00674	CD630_05610	gene	protein_coding		-0.62198	6.66034	7.92531	0.0142809	0.0794902	putative aldo / keto reductase
CDIF630_02437	CDIF630_02437	CD630_22040	gene	protein_coding		-0.621793	3.00265	2.07841	0.172424	0.353371	putative esterase
5utr_1	5utr_1		5UTR	5UTR	CDIF630_00007	-0.621535	0.763433	1.92956	0.187526	0.37194	putative spore protein
5utr_698	5utr_698		5UTR	5UTR	CDIF630_01939	-0.621357	6.53653	4.12983	0.0625093	0.18996	ferrous iron transport protein A
CDIF630_03159	CDIF630_03159	CD630_28890	gene	protein_coding		-0.620285	6.48546	3.00937	0.105781	0.261449	putative phage protein
rs_43	rs_43		Riboswitch	Riboswitch	trpP (CDIF630_02197)	-0.62018	7.84102	2.62636	0.128455	0.29489
CDIF630_03269	CDIF630_03269	CD630_29850	gene	protein_coding		-0.619699	0.894343	3.1163	0.100344	0.253565	ABC-type transport system, ATP-binding protein
CDIF630_02337	CDIF630_02337	CD630_21120	gene	protein_coding		-0.619252	2.08716	4.03651	0.0651746	0.194439	uncharacterized protein
3UTR_574	3UTR_574		3UTR	3UTR	CDIF630_01706	-0.618693	3.36924	3.23237	0.0948228	0.245204	putative signaling protein
CDIF630_00753	CDIF630_00753	CD630_06410	gene	protein_coding		-0.618653	3.77926	11.8578	0.00420612	0.0399943	putative membrane protein
CDIF630_02220	CDIF630_02220	CD630_20020	gene	protein_coding		-0.617388	0.497361	2.90433	0.111474	0.27026	transcriptional regulator, HTH-type
CDIF630_01853	CDIF630_01853	CD630_16680	gene	protein_coding		-0.617129	-0.228585	0.688077	0.421394	0.614595	putative membrane protein
5utr_794	5utr_794		5UTR	5UTR	CDIF630_02197	-0.616629	7.84913	2.61266	0.129372	0.296213	putative tryptophan transport protein
5utr_1007	5utr_1007		5UTR	5UTR	CDIF630_02738	-0.616513	1.30857	1.88627	0.192232	0.379054	mannose-6-phosphate isomerase
eutV	CDIF630_02114	CD630_19100	gene	protein_coding		-0.61638	2.01553	4.32976	0.057224	0.181185	two-component response regulator, ethanolamine specific
3UTR_511	3UTR_511		3UTR	3UTR	CDIF630_01578	-0.616356	1.98145	3.81295	0.0721322	0.207064	putative ATP-binding protein
thrS/udk	CDIF630_00670	CD630_05570	gene	protein_coding		-0.616231	6.36255	12.1724	0.00385083	0.0380403	fusion protein threonine-tRNA ligase / uridine kinase
5utr_629	5utr_629		5UTR	5UTR	CDIF630_01748	-0.616229	0.532527	2.3083	0.151991	0.32746	two-component sensor histidine kinase, sporulation-associated spo0A
CDIF630_02491	CDIF630_02491	CD630_22560	gene	protein_coding		-0.615507	1.96476	5.21578	0.0393364	0.145748	putative PTS system, EIIC component
CDIF630_01928	CDIF630_01928	CD630_17370	gene	protein_coding		-0.614963	1.55323	4.13225	0.0624417	0.18996	putative divalent ion symporter
5utr_1312	5utr_1312		5UTR	5UTR	CDIF630_03607	-0.614944	4.39113	10.167	0.00691078	0.0517459	trigger factor
3UTR_1297	3UTR_1297		3UTR	3UTR	CDIF630_03297	-0.614888	3.75268	4.49044	0.0533586	0.174214	putative mannosylglycerate hydrolase
CDIF630_03460	CDIF630_03460	CD630_31690	gene	protein_coding		-0.614749	2.21769	3.55283	0.0813821	0.222432	putative malate transporter
3UTR_1240	3UTR_1240		3UTR	3UTR	CDIF630_03110	-0.614258	2.44169	5.31079	0.0378427	0.142623	putative zinc-binding dehydrogenase
CDIF630_01858	CDIF630_01858	CD630_16730	gene	protein_coding		-0.613996	4.15198	3.13431	0.0994625	0.252699	protein trax
CDIF630_01246	CDIF630_01246	CD630_11030	gene	protein_coding		-0.613796	2.98808	3.11257	0.100528	0.2538	putative conjugative transposon protein
5utr_1407	5utr_1407		5UTR	5UTR	CDIF630_03888	-0.613584	8.50025	2.50216	0.137067	0.305904	protein veg
3UTR_604	3UTR_604		3UTR	3UTR	CDIF630_01789	-0.61332	2.28139	3.46558	0.0848001	0.229205	spore coat assembly protein
3UTR_182	3UTR_182		3UTR	3UTR	CDIF630_00693	-0.612834	3.44063	0.801672	0.386442	0.583613	glyceraldehyde-3-phosphate dehydrogenase (NADP+)
CDIF630_02904	CDIF630_02904	CD630_26500	gene	protein_coding		-0.612766	4.04265	8.48908	0.0118008	0.0708582	putative cell division protein fts-Q type
CDIF630_03201	CDIF630_03201	#	gene	protein_coding		-0.611835	9.02825	7.36036	0.0173969	0.0898594	putative phage protein
rpsP	CDIF630_01406	CD630_12530	gene	protein_coding		-0.611599	5.29132	3.85714	0.070689	0.204291	30S ribosomal protein S16
5utr_1372	5utr_1372		5UTR	5UTR	CDIF630_03777	-0.611505	1.89312	2.67929	0.124989	0.29033	holo-[acyl-carrier-protein] synthase
3UTR_530	3UTR_530		3UTR	3UTR	CDIF630_01619	-0.61143	3.13356	1.35363	0.265002	0.464803	RNA polymerase sigma factor SigA1 (sigma-43)
5utr_911	5utr_911		5UTR	5UTR	CDIF630_02476	-0.610151	1.35665	4.09341	0.0635336	0.191512	putative membrane protein
tpi	CDIF630_03464	CD630_31720	gene	protein_coding		-0.609972	7.49963	7.32726	0.0176029	0.090752	triosephosphate isomerase
3UTR_1387	3UTR_1387		3UTR	3UTR	CDIF630_03500	-0.60996	4.68812	13.2996	0.00283424	0.0322892	putative membrane protein
CDIF630_01065	CDIF630_01065	CD630_09390	gene	protein_coding		-0.609572	9.00905	7.34203	0.0175106	0.09037	putative phage protein
5utr_611	5utr_611		5UTR	5UTR	CDIF630_01709	-0.60929	6.42203	5.69763	0.0324117	0.129604	putative drug / sodium antiporter, MATE family
rs_17	rs_17		Riboswitch	Riboswitch	alaS (CDIF630_01436)	-0.609284	5.96193	2.27466	0.154783	0.331019
CDIF630_01475	CDIF630_01475	CD630_13190	gene	protein_coding		-0.6091	0.216015	1.58399	0.229736	0.424702	putative polysaccharide deacetylase
spoIVB1	CDIF630_01362	CD630_12130	gene	protein_coding		-0.609094	2.97919	6.01817	0.0285963	0.120619	stage IV sporulation protein b, S55 peptidase family
cbiT	CDIF630_03735	CD630_34270	gene	protein_coding		-0.608709	3.16265	2.83837	0.115241	0.276424	cobalt-precorrin-6B (C15)- methyltransferase
rs_9	rs_9		Riboswitch	Riboswitch	cbiM (CDIF630_00452)	-0.60839	9.11337	4.85479	0.0456843	0.158659
3UTR_1362	3UTR_1362		3UTR	3UTR	CDIF630_03435	-0.608319	5.14359	4.49756	0.0531946	0.174214	putative helicase
CDIF630_01790	CDIF630_01790	CD630_16140	gene	protein_coding		-0.607004	2.95265	3.28638	0.0923795	0.241758	ABC-type transport system, ATP-binding protein
5utr_1439	5utr_1439		5UTR	5UTR	CDIF630_03975	-0.606867	1.41409	1.12502	0.307639	0.508422	putative metallo-beta-lactamase-like hydrolase
CDIF630_03485	CDIF630_03485	CD630_31930	gene	protein_coding		-0.606729	0.921361	2.49289	0.137738	0.306839	putative phage-related protein
[truncated: 5,049 more rows]

## Sheet: Commonly regulated genes
Commonly Up- or Downregulated genes at both timepoints
[truncated: 20 more rows]
