# Supplementary material for: The conserved noncoding RNA ModT coordinates growth and virulence in Clostridioides difficile
Source: PLoS Biol. 2024 Dec 13;22(12):e3002948. doi: 10.1371/journal.pbio.3002948 (PMC11706538; doi:10.1371/journal.pbio.3002948)
Supplement: S3 Dataset — Sporulation vs. RNAseq: Differentially expressed genes (DEGs) in the modT mutant that are part of the sporulation pathway. # Indicates genes that are induced during sporulation by Spo0A, σF, σE, σG, or σK [39]. (XLSX) [file pbio.3002948.s009.xlsx]

## Sheet: Dataset S3 - SigB vs RNAseq
Dataset S3 (SigB vs RNAseq): Differentially expressed genes (DEGs) in the modT mutant that were also upegulated after sigB induction (log2FC bigger or equal to 1). (Boekhoud et al. 2020, PMID: 32938698)
DEGs in Exponential Phase (EP)				DEGs in Transition Phase (TP)
CP010905.2	AM.180355.1	logFC		CP010905.2	AM.180355.1	logFC
CDIF630_02448	CD630_22150	-2.08721		CDIF630_02447	CD630_22140	-2.15167
CDIF630_02447	CD630_22140	-1.88161		CDIF630_00296	CD630_01740	-1.84227
CDIF630_01768	CD630_15950	-1.4984		CDIF630_00297	CD630_01750	-1.79508
CDIF630_01767	CD630_15940	-1.46955		CDIF630_01627	CD630_14630	-1.78545
CDIF630_01769	CD630_15951	-1.41326		CDIF630_03928	CD630_36051	-1.72743
CDIF630_03322	CD630_30380	-1.39424		CDIF630_03933	CD630_36100	-1.71448
CDIF630_00876	CD630_07580	-1.37185		CDIF630_01737	CD630_15680	-1.67931
CDIF630_03326	CD630_30420	-1.21999		CDIF630_03351	CD630_30680	-1.66718
CDIF630_03059	CD630_27960	-1.19716		CDIF630_02499	CD630_22650	-1.64614
CDIF630_01377	CD630_12280	-1.14639		CDIF630_01920	CD630_17292	-1.64117
CDIF630_03509	CD630_32150	-1.12443		CDIF630_01876	CD630_16910	-1.58852
CDIF630_03350	CD630_30670	-1.0714		CDIF630_01875	CD630_16900	-1.58157
CDIF630_01627	CD630_14630	-1.06371		CDIF630_03323	CD630_30390	-1.58083
CDIF630_02102	CD630_18970	-1.05667		CDIF630_03246	CD630_29620	-1.55499
CDIF630_03516	CD630_32210	-1.03554		CDIF630_03350	CD630_30670	-1.54936
CDIF630_01433	CD630_12800	-1.02089		CDIF630_03352	CD630_30690	-1.53826
CDIF630_01677	CD630_15111	1.04315		CDIF630_03510	CD630_32160	-1.5327
				CDIF630_02024	CD630_18230	-1.53032
				CDIF630_00673	CD630_05600	-1.5148
				CDIF630_02723	CD630_24770	-1.48603
				CDIF630_01802	CD630_16250	-1.48463
				CDIF630_01463	CD630_13071	-1.48334
				CDIF630_02792	CD630_25400	-1.47679
				CDIF630_02344	CD630_21170	-1.47635
				CDIF630_00314	CD630_01930	-1.46951
				CDIF630_02398	CD630_21660	-1.46759
				CDIF630_03279	CD630_29950	-1.46443
				CDIF630_01711	CD630_15430	-1.4315
				CDIF630_02148	CD630_19430	-1.40995
				CDIF630_02023	CD630_18220	-1.39669
				CDIF630_00298	CD630_01760	-1.39331
				CDIF630_01692	CD630_15240	-1.37803
				CDIF630_02340	CD630_21150	-1.3543
				CDIF630_01800	CD630_16230	-1.30979
				CDIF630_01638	CD630_14740	-1.30792
				CDIF630_00608	CD630_04800	-1.30728
				CDIF630_01441	CD630_12870	-1.28671
				CDIF630_02025	CD630_18240	-1.25617
				CDIF630_01634	CD630_14700	-1.25149
				CDIF630_03937	CD630_36140	-1.25109
				CDIF630_01304	CD630_11570	-1.23826
				CDIF630_02341	CD630_21151	-1.23328
				CDIF630_03324	CD630_30400	-1.20577
				CDIF630_03715	CD630_34100	-1.18862
				CDIF630_00676	CD630_05630	-1.1775
				CDIF630_00131	CD630_00650	-1.17675
				CDIF630_01693	CD630_15250	-1.12997
				CDIF630_00115	CD630_00511	-1.12738
				CDIF630_02722	CD630_24760	-1.11147
				CDIF630_03608	CD630_33070	-1.09373
				CDIF630_01709	CD630_15410	-1.0934
				CDIF630_01270	CD630_11250	-1.08972
				CDIF630_00259	CD630_01420	-1.08593
				CDIF630_01975	CD630_17770	-1.08115
				CDIF630_02838	CD630_25850	-1.06734
				CDIF630_01801	CD630_16240	-1.06674
				CDIF630_03277	CD630_29930	-1.05018
				CDIF630_02448	CD630_22150	-1.03918
				CDIF630_00687	CD630_05740	-1.03416
				CDIF630_02042	CD630_18400	-1.02874
				CDIF630_01677	CD630_15111	-1.02718
				CDIF630_02268	CD630_20460	-1.00435
				CDIF630_00876	CD630_07580	1.40048
				CDIF630_00877	CD630_07590	1.57679

## Sheet: Sporulation vs. RNAseq
Dataset 3 (sporulation vs RNAseq): Differentially expressed genes (DEGs) in the modT mutant that are part of the sporulation pathway. # Inidicates whether genes are induced during sporulation by Spo0A, σF, σE, σG, or σK (Fimlaid et al, 2013 PMID:23950727)
DEG in Exponential Phase (EP)
Name	AM.180355.1	CP010905.2	logFC	sigma dependence #	function
CDIF630_02375	CD630_21440	CDIF630_02375	-1.21004	σK	putative sporulation membrane protein YtaF
sleB	CD630_35630	CDIF630_03883	-0.935342	Spo0A	spore cortex-lytic hydrolase
CDIF630_01477	CD630_13210	CDIF630_01477	2.02215	σE	sporulation protein (YlmC)
DEG in Transition Phase (TP)
Name	AM.180355.1	CP010905.2	logFC	sigma dependence #	function
CDIF630_00710	CD630_05960	CDIF630_00710	-2.24127	σK	hypothetical protein (CotJA homolog)
spoIIAB	CD630_07710	CDIF630_00889	-1.73553	Spo0A	anti-σF factor
CDIF630_01316	CD630_11680	CDIF630_01316	-1.40069	σE	Sheet1!_ENREF_4
spoIIAA	CD630_07700	CDIF630_00888	-1.31003	Spo0A	anti-σF factor antagonist
sspB	CD630_32490	CDIF630_03546	-1.28105	σG(σE)	Small, acid-soluble spore protein beta
spoIIE	CD630_34900	CDIF630_03803	-1.27127	Spo0A	phosphoprotein phosphatase
spoVT	CD630_34990	CDIF630_03812	-1.14513	σG	stage V sporulation protein T
sleB	CD630_35630	CDIF630_03883	-1.12919	Spo0A	spore cortex-lytic hydrolase
sigE	CD630_26430	CDIF630_02897	-1.0991	Spo0A	sporulation factor σE
spoIIIAD	CD630_11950	CDIF630_01344	-1.05931	σE	stage III sporulation protein AD
sigG	CD630_26420	CDIF630_02896	-1.05299	Spo0A	sporulation factor σG
spoIVA	CD630_26290	CDIF630_02883	-0.990563	σE	stage IV sporulation protein A
spoVD	CD630_26560	CDIF630_02910	-0.972042	Spo0A	stage V sporulation protein D (Sporulation-specific penicillin-binding protein)
dapA1	CD630_30000	CDIF630_03285	-0.953502	-	dihydrodipicolinate synthase 1
spoIIIAH	CD630_11990	CDIF630_01348	-0.939883	σE	stage III sporulation protein AH
sigF	CD630_07720	CDIF630_00890	-0.917925	Spo0A	sporulation factor σF
sipL	CD630_35670	CDIF630_03887	-0.637935	σE	cell wall hydrolase (binds SpoIVA)
spoIVB1	CD630_12130	CDIF630_01362	-0.609094	-	Stage IV sporulation protein SpoIVB
spo0A	CD630_12140	CDIF630_01363	-0.582998	Spo0A	stage 0 sporulation protein A
alr	CD630_34630	CDIF630_03774	-0.5304	σE	alanine racemase
sspA2	CD630_26880	CDIF630_02943	-0.521587	σG	Small, acid-soluble spore protein alpha
yabG	CD630_35690	CDIF630_03889	-0.520719	Spo0A	sporulation-specific protease (YabG)
CDIF630_03775	CD630_34640	CDIF630_03775	-0.482283	σE	hypothetical protein YdcC involved in sporulation
spoIID	CD630_01240	CDIF630_00240	0.511237	σE	stage II sporulation protein D
spoVB	CD630_34980	CDIF630_03811	0.569442	-	Stage V sporulation protein SpoVB
CDIF630_02375	CD630_21440	CDIF630_02375	0.612954	σK	putative sporulation membrane protein YtaF
spoIV	CD630_24420	CDIF630_02686	0.952717	σE	stage IV sporulation protein
