# Supplementary material for: The conserved noncoding RNA ModT coordinates growth and virulence in Clostridioides difficile
Source: PLoS Biol. 2024 Dec 13;22(12):e3002948. doi: 10.1371/journal.pbio.3002948 (PMC11706538; doi:10.1371/journal.pbio.3002948)
Supplement: S4 Dataset — (XLSX) [file pbio.3002948.s010.xlsx]

## Sheet: Dataset S4 - Strains
Dataset 4: Overview of strains, plasmids, oligonucleotides and gene products used in this study
Strains and Genomes used for cultivation or genetic manipulation
Product	Strain/Genotype		Notes	Origin
gDNA	Acetohalobium arabaticum DSM 5501	-	Reference genome: NC_014378	DSMZ
Synthesized DNA	Clostridium species CAG138	-	Reference genome: FR879693.1	Janusz Bujnicki Lab
Strain ID	Relevant markers/Genotype/Description	Plasmid	Notes	Origin
Cloning and donor strains
FFS-777	Clostridium perfringens ATCC 133124	-	Reference genome: NC_008261	DSMZ
FFS-1346	Paeniclostridium sordellii ATCC 9714	-	add DSM2141, Reference genome: NZ_LN679998	DSMZ
TOP10	Escherichia coli	-	F- mcrA Δ(mrr-hsdRMS-mcrBC) φ80lacZΔM15 ΔlacX74 nupG recA1 araD139 Δ(ara-leu)7697 galE15 galK16 rpsL(StrR) endA1 λ-.	Invitrogen
CA434	Escherichia coli	-	thi-1 hsdS20 (r-B, m-B) supE44 recAB ara-14 leuB5proA2 lacY1 galK rpsL20 (strR) xyl-5 mtl-1.	Dieter Jahn
FFS-437	Escherichia coli Top F	pFF-173		This study
FFS-438	Escherichia coli CA434	pFF-173		This study
FFS-583	Escherichia coli Top F	pFF-221		This study
FFS-584	Escherichia coli CA434	pFF-221		This study
FFS-599	Escherichia coli Top F	pFF-222		This study
FFS-600	Escherichia coli CA434	pFF-222		This study
FFS-846	Escherichia coli Top F	pFF-320		This study
FFS-847	Escherichia coli Top F	pFF-321		This study
FFS-894	Escherichia coli Top F	pFF-314		This study
FFS-895	Escherichia coli CA434	pFF-314		This study
FFS-965	Escherichia coli Top F	pFF-377		This study
FFS-966	Escherichia coli Top F	pFF-378		This study
FFS-993	Escherichia coli CA434	pFF-377		This study
FFS-994	Escherichia coli CA434	pFF-378		This study
FFS-1325	Escherichia coli Top F	pFF-451		This study
FFS-1322	Escherichia coli CA434	pFF-451		This study
FFS-1247	Escherichia coli Top F	pFF-458		This study
FFS-1261	Escherichia coli Top F	pFF-441		This study
FFS-1262	Escherichia coli Top F	pFF-442		This study
FFS-1249	Escherichia coli CA434	pFF-458		This study
FFS-1269	Escherichia coli CA434	pFF-441		This study
FFS-1270	Escherichia coli CA434	pFF-442		This study
Clostridioides difficile
FFS-001	Clostridioides difficile 630 DSM 27543	-	DSM 27543, Reference genome: CP010905.2	DSMZ
FFS-447	Clostridiodes difficile 630 ∆modT (deletion of CP010905.2: 185601-185815)	-		This study
FFS-706	ΔmodT chromosomally complemented in trans in the pyrE locus with CP01905.2: 185601-185815 .	-		This study
FFS-707	ΔmodT chromosomally complemented in trans in the pyrE locus with CP01905.2: 185601-185859 .	-		This study
FFS-911	Clostridiodes difficile 630, short modT isoform (CP010905.2 185601-185815) replaced with modT sequence of Clostridium perfringens (NC_008261: 2707094-2707310 (-)).	-		This study
FFS-912	Clostridiodes difficile 630, short modT isoform (CP010905.2 185601-185814) replaced with modT sequence of Acetohalobium arabaticum DSM 5501 (NC_014378: 13124 283949-284218 (+)).	-		This study
FFS-992	Clostridiodes difficile 630, short modT isoform (CP010905.2 185601-185815) replaced with modT sequence of Paeniclostridium sordellii (NZ_LN679998.1: 3191069-3190874 (-)).	-		This study
FFS-995	Clostridiodes difficile 630, short modT isoform (CP010905.2 185601-185815) replaced with modT sequence from Clostridia sp. CAG:138 at the endogenous loci (GenBank: FR879693.1: 2669-2892 (+))	-		This study
FFS-1314	FFS-1 ΔdccA + ΔCDIF630_01583	-		This study
FFS-1315	ΔmodT ΔdccA + ΔCDIF630_01583	-		This study
Reporter strains
FFS-1280	FFS-1	pFF-458	(WT pEV). C-di-GMP riboswitch no fluorescence ctr.	This study
FFS-1271	FFS-1	pFF-441	(WT pRS). C-di-GMP riboswitch reporter strain.	This study
FFS-1272	FFS-1	pFF-442	(WT pRSA70G). C-di-GMP riboswitch reporter inactivated riboswitch control.	This study
FFS-1281	FFS-447	pFF-458	(ΔmodT pEV). C-di-GMP riboswitch no fluorescence ctr.	This study
FFS-1273	FFS-447	pFF-441	(ΔmodT pRS). C-di-GMP riboswitch reporter strain.	This study
FFS-1274	FFS-447	pFF-442	(ΔmodT pRSA70G). C-di-GMP riboswitch reporter inactivated riboswitch control.	This study
FFS-1282	FFS-706	pFF-458	(ΔmodT pyrE::modT short pEV). C-di-GMP riboswitch reporter inactivated riboswitch control.	This study
FFS-1275	FFS-706	pFF-441	(ΔmodT pyrE::modT short pRS). C-di-GMP riboswitch reporter strain.	This study
FFS-1276	FFS-706	pFF-442	(ΔmodT pyrE::modT short pRSA70G). C-di-GMP riboswitch reporter inactivated riboswitch control.	This study
FFS-1283	FFS-707	pFF-458	(ΔmodT pyrE::modT long pEV). C-di-GMP riboswitch reporter inactivated riboswitch control.	This study
FFS-1277	FFS-707	pFF-441	(ΔmodT pyrE::modT long pRS). C-di-GMP riboswitch reporter strain.	This study
FFS-1278	FFS-707	pFF-442	(ΔmodT pyrE::modT long pRSA70G). C-di-GMP riboswitch reporter inactivated riboswitch control.	This study
FFS-1334	FFS-1315	pFF-458	(ΔmodT ΔdccA-CDIF630_01583 pEV). C-di-GMP riboswitch no fluorescence ctr.	This study
FFS-1332	FFS-1315	pFF-441	(ΔmodT ΔdccA-CDIF630_01583 pRS). C-di-GMP riboswitch reporter strain.	This study
FFS-1333	FFS-1315	pFF-442	(ΔmodT ΔdccA-CDIF630_01583 pRSA70G). C-di-GMP riboswitch reporter inactivated riboswitch control.	This study

## Sheet: Plasmids
Dataset 4: Overview of strains, plasmids, oligonucleotides and gene products used in this study
Plasmids used in this study
Plasmid	Parent vector	Insert (name, genome coordinates, size)	Notes/Purpose
Plasmid for chromosomal manipulation of C. difficile
pFF-173	pJAK112	1.2 kB homology regions to knock out short modT isoform (CP010905.2 upstream HR: 184365-185600; downstream HR : 185818-187014; (+) strand)	Generation of short modT knockout (215nt).
pFF-221	pJAK080	Short modT isoform including the modT promoter sequence upstream (CP010905.2: 185557 - 185815; (+) strand) and the slpA terminator downstream.	complementation of short modT (215 nt) including the native modT promoter at the pyrE locus.
pFF-222	pJAK080	Long modT isoform including the modT promoter sequence upstream (CP010905.2: 185557 - 185858; (+) strand) and the slpA terminator downstream.	complementation of short modT (258 nt) including the native modT promoter at the pyrE locus.
pFF-314	pJAK112	Paeniclostridium sordellii ATCC 9714 modT sequence (NZ_LN679998: 3191074 - 3190868; (-) strand). Flanked by C. difficile 630 modT up- and downstream homology region (CP010905.2: 184365 - 185600; CP010905.2:185816 - 187014)	Insertion of the Paeniclostridium sordellii ATCC9714 short modT orthologue at the endogenous modT locus of C. difficile 630.
pFF-320	pJAK112	Clostridium perfringens ATCC 133124 modT sequence (NC_008261: 2707095 - 2707310; (-) strand). Flanked by C. difficile 630 modT up- and downstream homology region (CP010905.2: 184365 - 185600; CP010905.2:185816 - 187014)	Insertion of the Clostridium perfringens ATCC 133124 short modT orthologue at the endogenous modT locus of C. difficile 630.
pFF-321	pJAK112	Acetohalobium arabaticum DSM5501 modT sequence (NC_014378: 283949 - 284218; (+) strand). Flanked by C. difficile 630 modT up- and downstream homology region (CP010905.2: 184365 - 185600; CP010905.2:185816 - 187014)	Insertion of the Acetohalobium arabaticum DSM5501 modT orthologue at the endogenous modT locus of C. difficile 630.
pFF-377	pJAK112	modT short sequence from Clostridium species CAG:138 (FR879693.1: 2669 - 2892; (+) strand). Flanked by C. difficile 630 modT up- and downstream homology region (CP010905.2: 184365 - 185600; CP010905.2:185816 - 187014)	Insertion of the Clostridium species CAG138 short modT orthologue at the endogenous modT locus of C. difficile 630.
pFF-451	pJAK112	Homology arms up- and downstreamof dccA and CDIF630_01583 operon (CP010905.2 downstream HR: 1632980 -1632155; upstream HR: 1636041 - 1637076).	In frame deletion of whole operon of dccA and CDIF630_01583
c-di-GMP reporter plasmids
pFF-441	pDSW1728	PCR from gDNA of C.difficile 630 (FFO-1706/07), digest at SacI and XbaI and insertion in pFF-380. Second Insert generated by PCR (FFO-1710, 861 on pFF-323); plasmid and Insert digested with SacI and BamHI and ligated.	Reporter plasmid with pDSW1728 backbone, expressing a c-di-GMP sensitive riboswitch controlling expression of the downstream encoded mCherry fluorophore. Transcript is controlled by the fdxA-promoter (CDIF630_00294). Referred to as pRS.
pFF-442	pDSW1728	PCR from gDNA C.Diff 630 (FFO-1706/08 and FFO-1709/07), SOEing PCR of inserts (FFO-1706/07); Digest at SacI and XbaI and insertion in pFF-380. Second insert generated by PCR (FFO-1710, 861 on pFF-323); plasmid and insert digested with SacI and BamHI and ligated.	Reporter plasmid with pDSW1728 backbone, expressing the c-di-GMP sensitive riboswitch with an inactivating mutation (A70>G) with the downstream encoded mCherry fluorophore. Transcript is controlled by the fdxA-promoter (CDIF630_00294). Referred to as pRSA70G.
pFF-458	pDSW1728	Derived from pDSW1728, empty control vector containing a fluorophore devoid of a start codon	C-di-GMP riboswitch no fluorescence Ctr. Reporter plasmid with pDSW1728 backbone, expressing a c-di-GMP sensitive riboswitch controlling expression of the downstream encoded mCherry fluorophore, but lacking the ATG start codon. Transcript is controlled by the fdxA-promoter (CDIF630_00294). Referred to as pEV.

## Sheet: Oligonucleotides
Dataset 4: Overview of strains, plasmids, oligonucleotides and gene products used in this study
Oligonucleotides used in this study
Oligonucleotide number	Oligonucleotide sequence (5`to 3`)	Notes/Purpose
FFO-360	GGATTTCACATTTGCCGTTTTGTAAAC	RF21- fwd primer for screening and sequencing of single recombination events in pMTLSC7215 / pMTLSC7315 and pMTLSC7215 / pMTLSC7315 derived plasmids.
FFO-361	GATCTTTTCTACGGGGTCTGAC	RF22 - rev primer for screening and sequencing of single recombination events in pMTLSC7215 / pMTLSC7315 and pMTLSC7215 / pMTLSC7315 derived plasmids.
modT knockout in C. difficile 630
FFO-482	GAGGTTTTAATCAGGCACAA	Amplification of modT including approximately 400nt up- and downstream respectively, for sequencing and knock-out control. Forward primer.
FFO-483	CTGTTCCATCTCCACTAAAT	Amplification of modT including approximately 400nt up- and downstream respectively, for sequencing and knock-out control. Reverse primer
FFO-498	GAGGTTTGAAAGTGAAGTGT	Annealing downstream of modT downstream homology arm to confirm single cross-over event or knockout. Reverse primer.
FFO-499	GAGTTGGCGATAAGGTAATG	Annealing upstream of modT upstream homology arm for confirmation of single cross-over event or knockout. Forward primer.
FFO-923	AGTGACGAGCTCAAGACCAAAAAGAAAGTGGAG	Amplification of modT upstream homology arm. Addition of SacI restriction site. Forward primer.
FFO-924	AGTCATGGATCCGTTATTTGTTTTCCTTTTAATTCAATTTC	Amplification of modT downstream homology arm. Addition of KpnI restriction site. Reverse primer.
FFO-926	GGTATGCTAGCTCTCTTTTTTATTCATTTTAATATTTTAAACTAAAATTGTCAATATATAAG	Amplification of modT upstream homology arm, adding an overhang matching the downstream homology arm. Reverse primer.
FFO-927	AAAAGAGAGCTAGCATACCTTTATG	Amplification of modT downstream homology arm. Forward primer.
In trans complementations in pyrE locus in C. difficile 630
FFO-1034	AAAAGGTACCTCTTATATATTGACAATTTTAGT	Amplification of modT including promoter sequence. Forward primer.
FFO-1086	AAGAGGTACCATAAAAATAAGAAGCCTGCA	Amplification of pJAK80 backbone. Reverse primer.
FFO-1087	AAAAAGGCTTCTCTCATGAGAAGTCTTTTTTATTT	Amplification of pJAK80 backbone. Forward primer.
FFO-1088	PHO-AATATGATATTTAGCTGACCTGGTTTTT	Amplification of short modT isoform. 5' phosphorylated reverse primer.
FFO-1089	PHO-ATATAAAAAAGAGCTATACATAAAGGTATGCTA	Amplification of long modT isoform. 5' phosphorylated reverse primer.
FFO-610	CATTGTTGGAGGGACATTTT	Amplification of pyrE locus including approximately 450-500 nt up- and downstream respectively. Forward primer.
FFO-611	TCAGCCTCTTGTTTATACTC	Amplification of pyrE locus including approximately 450-500 nt up- and downstream respectively. Reverse primer.
FFO-612	GAGGTGGGACATTAGAAGAC	Annealing upstream of pyrE upstream homology arm for confirmation of single cross-over event or successful complementations. Forward primer.
FFO-613	GCTACAACAGACATTTCTCA	Annealing downstream of pyrE downstream homology arm for confirmation of single cross-over event or successful complementations. Reverse primer.
FFO-1733	AAAGGATCCGAGTATGTACTATCATCATTGCTACC	Amplification of homology arm downstream of dccA for in frame deletion of dccA-01853 operon. Reverse primer. Overhang with BamHI restriction site for ligation in pJAK112.
FFO-1740	AGAAGAGCTCTATTTTTCGTAGACTCTATACTTCTGTCAT	Amplification of homology arm upstream of CDIF630_01583 for in frame deletion of dccA-CDIF630_01583 operon. Forward primer. Overhang with SacI restriction site for ligation in pJAK112.
FFO-1741	TACCATGCAAAATCATGAGAAAAACAAGAAAAAATTTGATAAAAATG	Amplification of homology arm downstream of dccA for in frame deletion of dccA and CDIF630_01583-operon. Forward primer.
FFO-1742	TTGTTTTTCTCATGATTTTGCATGGTATTCCTCCATAAGATACT	Amplification of homology arm upstream of CDIF630_01583 for in frame deletion of whole operon of dccA and CDIF630_01583 operon. Reverse Primer.
FFO-1743	CATCGTTCACAATCTTCTAGTGC	Screening primer for in frame deletion of dccA-01583 operon by colony PCR and verification by sequencing.
FFO-1746	CAGTAGAAAAGGCAGAACCAATATTGTTATTTCCAAGT	Screening primer for in frame deletion of dccA-CDIF630_01583 operon by colony PCR and verification by sequencing.
FFO-1749	TCAGTTCTTTTTTGTTAAAATTAACTTATTTA	Sequencing of dccA and CDIF630_01583 operon deletion.
Complementation in native C. difficile 630 modT locus - Clostridium perfringens orthologue
FFO-1294	TAGTTTAAAATATTAAAATGAATAATGTAGCTAGGTTTGTGGTTGAAAGT	Amplification of C. perfringens ATCC133124 modT sequence adding an overhang to the C. difficile 630 modT upstream homology arm. Forward primer.
FFO-1295	ACCTAGCTACATTATTCATTTTAATATTTTAAACTAAAATTGTCAAT	Amplification of C. difficile 630 modT upstream homology arm including the native modT promoter, adding an overhang matching the 5' end of the C. perfringens modT sequence. Reverse primer.
FFO-1296	AGGTCAACTAGCTATAAAAAGAGAGCTAGCATACCTTTATGTATAGCT	Amplification of C. difficile 630 modT downstream homology arm, adding an overhang matching the 3' end of the C. perfringens modT sequence. Forward primer.
FFO-1297	TATGCTAGCTCTCTTTTTATAGCTAGTTGACCTGGTCTTTGA	Amplification of C. perfringens ATCC133124 modT sequence, adding an overhang to the C. difficile 630 modT downstream homology arm. Reverse primer.
Complementation in native C. difficile 630 modT locus - Acetohalobium arabaticum DSM 5501 orthologue
FFO-1303	CTTTCAACCACAGACCTGAGTAAATTATTCATTTTAATATTTTAAACTAAAATTGTCAATATATAAG	Amplification of C. difficile 630 modT upstream homology arm including the native modT promoter, adding an overhang matching the 5' end of the Acetohalobium arabaticum DSM5501 modT. Reverse primer.
FFO-1304	AACCAGGTCAGCTGAGTAAAAAAAGAGAGCTAGCATACCTTTATG	Amplification of the C. difficile 630 modT downstream homology arm, adding an overhang matching the 3' end of the Acetohalobium arabaticum modT sequence.
FFO-1305	TTTACTCAGGTCTGTGGTTGAAAG	Amplification of the Acetohalobium arabaticum DSM5501 modT orthologue. Forward primer.
FFO-1306	TTTACTCAGCTGACCTGGTT	Amplification of the Acetohalobium arabaticum DSM5501 modT orthologue. Reverse primer.
Complementation in native C. difficile 630 modT locus - Paeniclostridium sordellii orthologue
FFO-1442	AAAGACCAGGTCAGCTAAAAAGAGAGCTAGCATACCTTTATG	Amplification of the C. difficile 630 modT downstream homology arm, adding an overhang matching the 3' end of the P. sordellii modT sequence. Forward primer.
FFO-1443	TATGCTAGCTCTCTTTTTAGCTGACCTGGTCTTTGC	Amplification of the Paeniclostridium sordellii ATCC9714 modT orthologue introducing an overhang to the C. difficile 630 downstream homology arm. Reverse primer.
FFO-1444	AGTTTAAAATATTAAAATGAATAATTAGGTCTGTGGTTGAAAGTTCATGC	Amplification of the Paeniclostridium sordellii ATCC9714 modT orthologue introducing an overhang to the C. difficile 630 upstream homology arm. Forward primer.
FFO-1445	AACCACAGACCTAATTATTCATTTTAATATTTTAAACTAAAATTGTCAAT	Amplification of the C. difficile 630 modT upstream homology arm including the native modT promoter, adding an overhang matching the 5' end of the P. sordellii modT sequence. Reverse primer.
Complementation in native C. difficile 630 modT locus - Clostridium species CAG138 orthologue
FFO-1502	AGACCCGACTCCCTTATTCATTTTAATATTTTAAACTAAAATTGTCAAT	Amplification of the C. difficile 630 modT upstream homology arm including the native modT promoter, adding an overhang matching the 5' end of the Clostridium species CAG:138 modT sequence. Reverse primer.
FFO-1503	TAAAATGAATAAGGGAGTCGGGTCTGTGGTTGA	Amplification of the Clostridium species CAG:138 modT orthologues. Forward primer.
FFO-1506	CAGGTCAGCCGACTCCAAAAAGAGAGCTAGCATACCTTTATGTATAGCT	Amplification of the C. difficile 630 modT downstream homology arm, adding an overhang matching the 3' end of the short sequence of the Clostridium species CAG:138 modT. Forward primer.
FFO-1521	TCTTTTTGGAGTCGGCTGACCTGGT	Amplification of the Clostridium species CAG:138 modT orthologue sequence. Reverse primer.
qPCR primer
FFO-862	GTGAGCCAGTACAGGATGGA	qPCR primer targeting the 16S rRNA of C. difficile 630 - NF1643. Forward primer.
FFO-863	AGGAGTTTGGACCGTGTCTC	qPCR primer targeting the 16S rRNA of C. difficile 630 - NF1644. Reverse primer.
FFO-1023	GTTGCATGAAGTGTGGAAAACCAAT	qPCR primer targeting CDIF630_00250. Forward primer.
FFO-1024	CTTCAGCCCTAACACCATCTTTT	qPCR primer targeting CDIF630_00250. Reverse primer.
FFO-1025	GGGATTAAATTTAGTGGAGATGGAACAG	qPCR primer targeting CDIF630_00251. Forward primer.
FFO-1026	ACTCTTTTAACTTCACCTCGCAAC	qPCR primer targeting CDIF630_00251. Reverse primer.
Northern blot probes
CD76	TCAGCGCTAGAGAGCTTAAC	Northern blot probe targeting the 5S rRNA of C. difficile 630.
FFO-67	CTGACCTGGTTTTTGACCCCACACTCGCCT	Northern blot probe targeting the short and long isoform of C. difficile 630 modT.
FFO-358	AGCTATACATAAAGGTATGCTAGCTCTC	Northern blot probe targeting the long isoform of C. difficile 630 modT.
Rifampicin
FFO-69	TCCTGCCTGCATTACCAGTAACATGTCTTC	Northern blot probe targeting CDIF630nc_008.
Sporulation specific probes
FFO-1165	TCCTCTACTCCATGCAACCTC	Northern blot probe targeting CDIF630_01363 (spo0A).
FFO-1430	GTCCTTCTGTTACCTTCTGTTC	Northern blot probe targeting CDIF630_00241 (spoIIQ).
FFO-1430	CTATCTGTTGCTTTTTCCAGC	Northern blot probe targeting CDIF630_02943 (sspA2).
Detection of 5S and ModT in Clostrial species
FFO-1298	TTGACCTGGTCTTTGACCCCACACTCGCCT	Northern blot probe targeting ModT orthologue from Clostridium perfringens ATCC 133124
FFO-1320	TCTCCCGTGCAGTACCATC	Northern blot probe targeting 5S rRNA, Clostridium perfringens ATCC 133124.
FFO-1321	AGCTTCCCACCAAGTACCA	Northern blot probe targeting 5S rRNA, Paeniclostridium sordellii ATCC 9714.
FFO-1441	CGGCAGGTCTTACTTCTAAGCTGCACCATG	Northern blot probe targeting ModT orthologue of Paeniclostridium sordellii ATCC 9714.
In vitro transcription templates
FFO-1235	GTTTTTTTTAATACGACTCACTATAGGGGTGATATTTAGGTCTGTGGTTGAA	Forward primer for amplifying ModT, appending a T7 promoter to the 5' end of the transcript. Forward primer.
DMS-structure probing
od1192	AAAgaattcTAATACGACTCACTATAGgtgatatttaggtctgtggttg	Amplification of ModT sequence, appending a T7 promoter to the 5' end. Forward primer.
od1193	ATATAAAAAAGAGCTATACATAAAG	Primer annealling to the 3' end of ModT long. Used for reverse transcription/ cDNA synthesis.
od1194	GATATTTAGCTGACCTGG	Oligo annealing at the 3' end of ModT short. Used for reverse transcription/ cDNA synthesis.
od1195	TCGTCGGCAGCGTCAGATGTGTATAAGAGACAGgtgatatttaggtctgtg	Binding to the 5' end of ModT short and long. Appending Nextera sequencing adapters to the 5' end of the PCR product. Forward primer
od1196	GTCTCGTGGGCTCGGAGATGTGTATAAGAGACAGatataaaaaagagctatac	Binding to the 3' end of ModT long. Appending Nextera sequencing adapters to the 3' end of the PCR product. Reverse primer.
od1197	GTCTCGTGGGCTCGGAGATGTGTATAAGAGACAGgatatttagctgacctgg	Binding to the 3' end of ModT short. Appending Nextera sequencing adapters to the 3' end of the PCR product. Reverse primer.
c-di-GMP reporter cloning
FFO-1706	ATTGTCTAGAATAAACAGTGTTGCTAAAATATG	Amplification of pilA1 (CDIF630_03826) riboswitch region from C. difficile 630. Appending an XbaI restriction site and 4 additional nucleotides to the 5' end. Forward primer.
FFO-1707	CTGCAGGAGCTCACTTACTTATAATATATCTGGTTAAA	Amplification of pilA1 (CDIF630_03826) riboswitch region from C. difficile 630. Appending a SacI restriction site and 4 additional nucleotides to the 3' end. Reverse primer [RT-3063].
FFO-1708	TAGCCGGCTGCACCACTAACTCAATATG	Mutation of pilA1 (CDIF630_03826) A>G at nucleotide 70 (CP010905.2: 4090342). Reverse primer
FFO-1709	TTAGTGGTGCAGCCGGCTATGAAATTGTATT	Mutation of pilA1 (CDIF630_03826) A>G at nucleotide 70 (CP010905.2: 4090342). Forward primer
FFO-1710	GGTAGAGCTCAGTTTAATAATTTAAGGAGGAGAATAAATGGTATCTAAAGGAGAAGAAGATAA	Amplification of mCherry from pDSW1728, introducing a silent point mutation removing an internal translation start site from the CDS.
FFO-861	AGGGATTTCTCACATAAAATAG	Amplification of mCherry CDS in pDSW1728.
