# Supplementary material for: The conserved noncoding RNA ModT coordinates growth and virulence in Clostridioides difficile
Source: PLoS Biol. 2024 Dec 13;22(12):e3002948. doi: 10.1371/journal.pbio.3002948 (PMC11706538; doi:10.1371/journal.pbio.3002948)
Supplement: S5 Dataset — (XLSX) [file pbio.3002948.s011.xlsx]

## Sheet: 2D
	L_Nat_9h	S_Nat_9h	L_Nat_24h	S_Nat_24h	L_Nat_3h	S_Nat_3h	S_In_vitro	L_In_vitro	L_Dep_3h	L_Dep_9h	L_Dep_24h	S_Dep_24h	S_Dep_3h	S_Dep_9h
A23	0.582	0.657	0.594	0.651	0.605	0.7	0.674	0.666	0.561	0.559	0.575	0.622	0.611	0.614
A24	0.587	0.629	0.583	0.65	0.645	0.739	0.752	0.715	0.643	0.627	0.645	0.7	0.702	0.683
A25	0.252	0.297	0.283	0.392	0.509	0.599	0.693	0.651	0.643	0.63	0.618	0.667	0.689	0.661
C28	0.022	0.031	0.032	0.033	0.099	0.11	0.243	0.186	0.124	0.126	0.135	0.14	0.144	0.138
C29	0.031	0.04	0.04	0.052	0.104	0.126	0.256	0.185	0.129	0.133	0.136	0.142	0.135	0.151
A30	0.637	0.664	0.661	0.689	0.702	0.76	0.765	0.759	0.662	0.664	0.669	0.704	0.683	0.673
A31	0.806	0.857	0.821	0.857	0.852	0.912	0.901	0.897	0.775	0.759	0.777	0.838	0.833	0.824
C33	0.023	0.034	0.054	0.064	0.057	0.082	0.221	0.177	0.147	0.132	0.139	0.182	0.177	0.168
C34	0.026	0.041	0.044	0.068	0.061	0.089	0.145	0.134	0.109	0.116	0.138	0.165	0.161	0.151
A35	0.834	0.867	0.855	0.852	0.857	0.884	0.824	0.872	0.735	0.747	0.734	0.777	0.761	0.761
C38	0.084	0.083	0.097	0.094	0.247	0.264	0.227	0.202	0.393	0.32	0.301	0.286	0.366	0.321
C40	0.086	0.079	0.094	0.079	0.233	0.247	0.215	0.195	0.335	0.32	0.297	0.288	0.349	0.295
A41	0.235	0.267	0.287	0.288	0.569	0.615	0.612	0.612	0.602	0.603	0.617	0.638	0.642	0.638
C44	0.039	0.07	0.067	0.107	0.122	0.186	0.246	0.229	0.191	0.195	0.205	0.277	0.274	0.252
A45	0.447	0.534	0.451	0.433	0.547	0.579	0.475	0.473	0.324	0.334	0.336	0.333	0.344	0.379
A46	0.141	0.161	0.19	0.217	0.357	0.545	0.583	0.56	0.508	0.418	0.479	0.556	0.563	0.566
A47	0.145	0.169	0.207	0.231	0.472	0.561	0.578	0.55	0.563	0.544	0.553	0.59	0.582	0.573
A51	0.122	0.142	0.161	0.194	0.31	0.415	0.602	0.58	0.502	0.477	0.513	0.556	0.57	0.56
C53	0.008	0.015	0.018	0.02	0.051	0.064	0.134	0.129	0.07	0.067	0.07	0.081	0.077	0.082
C54	0.026	0.034	0.042	0.058	0.094	0.126	0.152	0.149	0.107	0.108	0.109	0.125	0.124	0.12
A55	0.098	0.128	0.113	0.15	0.215	0.3	0.59	0.559	0.294	0.301	0.294	0.341	0.365	0.336
C56	0.057	0.074	0.074	0.12	0.177	0.238	0.276	0.24	0.215	0.206	0.219	0.259	0.256	0.253
A59	0.18	0.216	0.235	0.274	0.551	0.607	0.675	0.634	0.619	0.605	0.628	0.672	0.66	0.652
A60	0.25	0.296	0.323	0.441	0.548	0.609	0.75	0.713	0.754	0.752	0.76	0.835	0.81	0.81
A64	0.089	0.103	0.12	0.119	0.293	0.362	0.572	0.568	0.288	0.281	0.29	0.316	0.317	0.312
A65	0.075	0.092	0.109	0.086	0.246	0.278	0.558	0.561	0.274	0.254	0.258	0.289	0.289	0.29
C66	0.048	0.057	0.064	0.071	0.185	0.22	0.25	0.236	0.168	0.171	0.17	0.2	0.191	0.193
A67	0.573	0.587	0.571	0.58	0.665	0.711	0.759	0.736	0.592	0.586	0.594	0.621	0.612	0.605
C68	0.316	0.343	0.322	0.351	0.558	0.6	0.437	0.422	0.249	0.251	0.252	0.312	0.286	0.263
A70	0.345	0.417	0.339	0.432	0.523	0.569	0.599	0.605	0.38	0.399	0.406	0.554	0.478	0.483
A71	0.587	0.609	0.597	0.607	0.593	0.634	0.684	0.697	0.595	0.588	0.603	0.632	0.628	0.625
A72	0.506	0.561	0.554	0.565	0.456	0.572	0.609	0.621	0.532	0.489	0.539	0.582	0.575	0.57
A73	0.759	0.826	0.797	0.817	0.758	0.841	0.894	0.909	0.765	0.769	0.805	0.856	0.826	0.829
A74	0.929	0.98	0.948	0.993	0.911	0.979	0.98	0.975	0.878	0.877	0.891	0.948	0.923	0.923
C75	0.995	1	1	1	0.916	0.991	0.905	0.903	0.856	0.843	0.884	0.941	0.92	0.901
A82	0.119	0.132	0.143	0.142	0.405	0.558	0.589	0.58	0.311	0.31	0.321	0.335	0.343	0.333
A83	0.102	0.129	0.129	0.142	0.318	0.398	0.563	0.551	0.272	0.265	0.278	0.319	0.306	0.302
A86	0.633	0.686	0.664	0.721	0.679	0.765	0.795	0.781	0.791	0.769	0.773	0.852	0.833	0.82
C88	0.105	0.122	0.128	0.149	0.264	0.314	0.225	0.208	0.181	0.157	0.194	0.211	0.192	0.179
A89	0.401	0.478	0.506	0.526	0.634	0.685	0.666	0.637	0.596	0.596	0.614	0.641	0.647	0.628
C95	0.052	0.059	0.082	0.084	0.139	0.158	0.439	0.277	0.257	0.235	0.24	0.247	0.256	0.259
C98	0.044	0.042	0.048	0.046	0.153	0.155	0.18	0.168	0.118	0.11	0.114	0.115	0.108	0.109
A101	0.74	0.79	0.745	0.782	0.761	0.827	0.823	0.842	0.683	0.677	0.691	0.731	0.731	0.734
A103	0.92	0.961	0.941	0.956	0.917	0.97	0.926	0.922	0.861	0.862	0.877	0.886	0.894	0.88
A104	0.779	0.829	0.807	0.809	0.815	0.875	0.822	0.816	0.713	0.715	0.732	0.783	0.763	0.757
A107	0.044	0.046	0.057	0.061	0.171	0.169	0.631	0.619	0.561	0.570	0.572	0.591	0.585	0.580
A108	0.016	0.021	0.029	0.038	0.095	0.11	0.568	0.576	0.312	0.325	0.344	0.427	0.429	0.436
A110	0.869	0.939	0.873	0.938	0.88	0.995	0.862	0.86	0.691	0.717	0.726	0.803	0.799	0.784
C111	0.008	0.006	0.012	0.013	0.035	0.028	0.141	0.147	0.074	0.082	0.073	0.086	0.085	0.073
C112	0.008	0.005	0.012	0.004	0.035	0.026	0.101	0.097	0.06	0.062	0.069	0.081	0.07	0.06
A114	0.033	0.028	0.052	0.041	0.101	0.098	0.647	0.63	0.384	0.331	0.346	0.338	0.323	0.333
C115	0.008	0.005	0.015	0.017	0.04	0.036	0.155	0.15	0.103	0.095	0.101	0.106	0.082	0.089
C116	0.013	0.011	0.019	0.018	0.047	0.045	0.122	0.117	0.08	0.076	0.085	0.096	0.083	0.08
A118	0.122	0.114	0.14	0.13	0.237	0.262	0.619	0.601	0.571	0.571	0.57	0.572	0.571	0.573
A120	0.832	0.873	0.872	0.886	0.851	0.899	0.814	0.824	0.729	0.738	0.751	0.821	0.778	0.782
A121	0.789	0.836	0.807	0.83	0.784	0.858	0.856	0.866	0.75	0.744	0.762	0.811	0.793	0.784
A123	0.614	0.644	0.642	0.648	0.602	0.64	0.686	0.701	0.601	0.614	0.616	0.643	0.638	0.628
A124	0.584	0.627	0.598	0.609	0.59	0.627	0.652	0.662	0.579	0.574	0.601	0.624	0.615	0.602
A125	0.801	0.849	0.803	0.841	0.827	0.894	0.849	0.846	0.749	0.752	0.777	0.83	0.817	0.814
A126	0.26	0.261	0.261	0.255	0.418	0.548	0.643	0.636	0.571	0.556	0.562	0.598	0.588	0.579
C128	0.019	0.019	0.015	0.024	0.087	0.106	0.189	0.179	0.145	0.143	0.146	0.168	0.139	0.148
A130	0.782	0.839	0.798	0.842	0.817	0.877	0.877	0.868	0.78	0.807	0.824	0.863	0.842	0.833
A134	0.1	0.091	0.095	0.093	0.225	0.228	0.6	0.592	0.552	0.498	0.543	0.469	0.41	0.498
A136	0.832	0.82	0.828	0.801	0.817	0.823	0.807	0.826	0.719	0.713	0.733	0.753	0.72	0.742
A139	0.617	0.657	0.649	0.676	0.706	0.76	0.706	0.703	0.657	0.652	0.671	0.687	0.664	0.654
A142	0.23	0.217	0.272	0.271	0.516	0.574	0.641	0.615	0.678	0.682	0.67	0.696	0.678	0.67
C149	0.79	0.851	0.827	0.869	0.686	0.729	0.809	0.781	0.752	0.746	0.755	0.78	0.782	0.803
A151	1	1	1	1	1	1	1	1	0.976	0.986	0.997	0.998	0.987	1
A152	1	1	1	1	1	1	1	1	0.998	1	1	1	1	1
C153	0.903	0.998	0.9	0.969	0.839	0.928	0.835	0.857	0.717	0.752	0.789	0.841	0.82	0.817
C154	0.054	0.056	0.05	0.057	0.087	0.096	0.099	0.084	0.061	0.062	0.069	0.081	0.072	0.06
C155	0.059	0.07	0.06	0.077	0.121	0.131	0.137	0.118	0.106	0.1	0.103	0.112	0.106	0.094
A156	0.657	0.662	0.684	0.679	0.755	0.783	0.652	0.621	0.59	0.597	0.605	0.614	0.606	0.602
A157	0.723	0.693	0.781	0.765	0.851	0.871	1	1	1	1	1	1	1	1
C159	0.075	0.062	0.086	0.068	0.206	0.202	0.177	0.171	0.148	0.13	0.134	0.107	0.121	0.116
A161	1	1	1	1	1	1	0.994	0.985	1	1	1	1	1	1
A162	1	1	1	1	1	1	0.955	0.959	0.852	0.851	0.859	0.86	0.836	0.849
C163	0.98	0.88	0.953	0.862	0.905	0.856	0.796	0.835	0.706	0.69	0.679	0.652	0.63	0.628
C164	0.024	0.02	0.026	0.026	0.039	0.039	0.096	0.058	0.06	0.062	0.069	0.081	0.07	0.06
C165	0.008	0.005	0.012	0.009	0.035	0.026	0.096	0.047	0.06	0.062	0.069	0.081	0.07	0.06
C167	0.008	0.007	0.012	0.018	0.045	0.04	0.131	0.128	0.097	0.09	0.085	0.098	0.082	0.078
C168	0.037	0.03	0.048	0.046	0.119	0.123	0.306	0.286	0.508	0.459	0.47	0.492	0.372	0.392
A169	0.96	0.949	0.998	0.958	0.999	1	0.861	0.862	0.879	0.87	0.872	0.885	0.877	0.871
A172	0.053	0.044	0.056	0.055	0.161	0.155	0.431	0.345	0.274	0.271	0.266	0.268	0.249	0.242
C175	0.019	0.02	0.025	0.028	0.112	0.114	0.234	0.222	0.185	0.179	0.176	0.167	0.163	0.167
A177	0.865	0.854	0.876	0.858	0.901	0.914	0.966	0.961	0.984	0.972	0.998	1	0.999	0.991
C187	0.14	0.149	0.179	0.185	0.276	0.312	0.259	0.3	0.22	0.209	0.222	0.229	0.225	0.218
A188	0.08	0.1	0.111	0.127	0.177	0.227	0.313	0.287	0.231	0.215	0.216	0.251	0.265	0.245
A189	0.884	0.911	0.902	0.899	0.869	0.914	0.844	0.84	0.715	0.72	0.715	0.738	0.738	0.723
A190	0.095	0.1	0.131	0.128	0.194	0.22	0.47	0.317	0.551	0.438	0.417	0.476	0.551	0.486
A191	1	0.918	0.99	0.896	0.984	0.914	0.92	0.887	0.965	0.935	0.886	0.84	0.857	0.855
A192	0.099	0.064	0.1	0.067	0.191	0.151	0.432	0.577	0.335	0.32	0.283	0.246	0.234	0.234

## Sheet: 2E
Graph1: In vitro -> D(ModT(L) - ModT(S))					Graph2: In vivo Native -> D(ModT(L) - ModT(S))														Graph3: In vivo Native -> D(3h - 9h)												Graph4: ModT(L) -> D(Deproteinated - Native)
L_In_vitro	S_In_vitro	D(ModT(L) - ModT(S))	Nucleotide + Position		L_Nat_3h	L_Nat_9h	L_Nat_24h	S_Nat_3h	S_Nat_9h	S_Nat_24h	Average_long	STDEV_long	Average_short	STDEV_short	D(ModT(L) - ModT(S))	STDEV [SQRT(STDEV_long^2 + STDEV_short^2)]	Nucleotide + Position		L_Nat_3h	L_Nat_9h	S_Nat_3h	S_Nat_9h	Average_3h	STDEV_3h	Average_9h	STDEV_9h	D(3h - 9h)	STDEV [SQRT(STDEV_3h^2 + STDEV_9h^2)]	Nucleotide + Position		L_Dep_24h	L_Dep_3h	L_Dep_9h	S_Dep_24h	S_Dep_3h	S_Dep_9h	S_Nat_24h	S_Nat_3h	S_Nat_9h	L_Nat_24h	L_Nat_3h	L_Nat_9h	AVERAGE(Dep)	STDEV(Dep)	AVERAGE(native)	STDEV(native)	D(Dep - Nat)	STDEV [SQRT(STDEV_Dep^2 + STDEV_Nat^2)]	Nucleotide + Position
0.666	0.674	-0.008	A 23		0.605	0.582	0.594	0.7	0.657	0.651	0.593667	0.0115036	0.6785	0.0304056	-0.0848333	0.032509	A 23		0.605	0.582	0.7	0.657	0.6525	0.0671751	0.6195	0.053033	0.033	0.0855862	A 23		0.575	0.561	0.559	0.622	0.611	0.614	0.651	0.7	0.657	0.594	0.605	0.582	0.590333	0.0285213	0.6315	0.0453464	-0.0411667	0.0535702	A 23
0.715	0.752	-0.037	A 24		0.645	0.587	0.583	0.739	0.629	0.650	0.605	0.0346987	0.684	0.0777817	-0.079	0.0851704	A 24		0.645	0.587	0.739	0.629	0.692	0.066468	0.608	0.0296985	0.084	0.0728011	A 24		0.645	0.643	0.627	0.7	0.702	0.683	0.65	0.739	0.629	0.583	0.645	0.587	0.666667	0.0323399	0.638833	0.0567395	0.0278333	0.0653088	A 24
0.651	0.693	-0.042	A 25		0.509	0.252	0.283	0.599	0.297	0.392	0.348	0.140289	0.448	0.213546	-0.1	0.255505	A 25		0.509	0.252	0.599	0.297	0.554	0.0636396	0.2745	0.0318198	0.2795	0.0711512	A 25		0.618	0.643	0.63	0.667	0.689	0.661	0.392	0.599	0.297	0.283	0.509	0.252	0.651333	0.0260512	0.388667	0.139268	0.262667	0.141683	A 25
0.186	0.243	-0.057	C 28		0.099	0.022	0.032	0.11	0.031	0.033	0.051	0.0418688	0.0705	0.0558614	-0.0195	0.0698105	C 28		0.099	0.022	0.11	0.031	0.1045	0.00777817	0.0265	0.00636396	0.078	0.0100499	C 28		0.135	0.124	0.126	0.14	0.144	0.138	0.033	0.11	0.031	0.032	0.099	0.022	0.1345	0.00794355	0.0545	0.0390832	0.08	0.0398823	C 28
0.185	0.256	-0.071	C 29		0.104	0.031	0.04	0.126	0.04	0.052	0.0583333	0.0398037	0.083	0.0608112	-0.0246667	0.0726797	C 29		0.104	0.031	0.126	0.04	0.115	0.0155563	0.0355	0.00636396	0.0795	0.0168077	C 29		0.136	0.129	0.133	0.142	0.135	0.151	0.052	0.126	0.04	0.04	0.104	0.031	0.137667	0.00778888	0.0655	0.0395361	0.0721667	0.040296	C 29
0.759	0.765	-0.006	A 30		0.702	0.637	0.661	0.76	0.664	0.689	0.666667	0.0328684	0.712	0.0678823	-0.0453333	0.075421	A 30		0.702	0.637	0.76	0.664	0.731	0.0410122	0.6505	0.0190919	0.0805	0.0452383	A 30		0.669	0.662	0.664	0.704	0.683	0.673	0.689	0.76	0.664	0.661	0.702	0.637	0.675833	0.0156897	0.6855	0.0430105	-0.00966667	0.0457828	A 30
0.897	0.901	-0.004	A 31		0.852	0.806	0.821	0.912	0.857	0.857	0.826333	0.0234592	0.8845	0.0388909	-0.0581667	0.0454184	A 31		0.852	0.806	0.912	0.857	0.882	0.0424264	0.8315	0.0360624	0.0505	0.0556821	A 31		0.777	0.775	0.759	0.838	0.833	0.824	0.857	0.912	0.857	0.821	0.852	0.806	0.801	0.0344616	0.850833	0.0366574	-0.0498333	0.0503127	A 31
0.177	0.221	-0.044	C 33		0.057	0.023	0.054	0.082	0.034	0.064	0.0446667	0.0188237	0.058	0.0339411	-0.0133333	0.0388115	C 33		0.057	0.023	0.082	0.034	0.0695	0.0176777	0.0285	0.00777817	0.041	0.0193132	C 33		0.139	0.147	0.132	0.182	0.177	0.168	0.064	0.082	0.034	0.054	0.057	0.023	0.1575	0.0209452	0.0523333	0.0211534	0.105167	0.0297686	C 33
0.134	0.145	-0.011	C 34		0.061	0.026	0.044	0.089	0.041	0.068	0.0436667	0.0175024	0.065	0.0339411	-0.0213333	0.0381881	C 34		0.061	0.026	0.089	0.041	0.075	0.019799	0.0335	0.0106066	0.0415	0.0224611	C 34		0.138	0.109	0.116	0.165	0.161	0.151	0.068	0.089	0.041	0.044	0.061	0.026	0.14	0.0233581	0.0548333	0.0224447	0.0851667	0.0323939	C 34
0.872	0.824	0.048	A 35		0.857	0.834	0.855	0.884	0.867	0.852	0.848667	0.012741	0.8755	0.0120208	-0.0268333	0.0175167	A 35		0.857	0.834	0.884	0.867	0.8705	0.0190919	0.8505	0.0233345	0.02	0.0301496	A 35		0.734	0.735	0.747	0.777	0.761	0.761	0.852	0.884	0.867	0.855	0.857	0.834	0.7525	0.0168731	0.858167	0.0166062	-0.105667	0.0236742	A 35
0.202	0.227	-0.025	C 38		0.247	0.084	0.097	0.264	0.083	0.094	0.142667	0.0905888	0.1735	0.127986	-0.0308333	0.156802	C 38		0.247	0.084	0.264	0.083	0.2555	0.0120208	0.0835	0.000707107	0.172	0.0120416	C 38		0.301	0.393	0.32	0.286	0.366	0.321	0.094	0.264	0.083	0.097	0.247	0.084	0.331167	0.0405335	0.144833	0.0860637	0.186333	0.0951311	C 38
0.195	0.215	-0.02	C 40		0.233	0.086	0.094	0.247	0.079	0.079	0.137667	0.0826579	0.163	0.118794	-0.0253333	0.144722	C 40		0.233	0.086	0.247	0.079	0.24	0.00989949	0.0825	0.00494975	0.1575	0.011068	C 40		0.297	0.335	0.32	0.288	0.349	0.295	0.079	0.247	0.079	0.094	0.233	0.086	0.314	0.0246089	0.136333	0.0806118	0.177667	0.0842844	C 40
0.612	0.612	0	A 41		0.569	0.235	0.287	0.615	0.267	0.288	0.363667	0.179715	0.441	0.246073	-0.0773333	0.304712	A 41		0.569	0.235	0.615	0.267	0.592	0.0325269	0.251	0.0226274	0.341	0.0396232	A 41		0.617	0.602	0.603	0.638	0.642	0.638	0.288	0.615	0.267	0.287	0.569	0.235	0.623333	0.0183703	0.376833	0.1684	0.2465	0.169399	A 41
0.229	0.246	-0.017	C 44		0.122	0.039	0.067	0.186	0.07	0.107	0.076	0.0422256	0.128	0.0820244	-0.052	0.0922551	C 44		0.122	0.039	0.186	0.07	0.154	0.0452548	0.0545	0.0219203	0.0995	0.0502842	C 44		0.205	0.191	0.195	0.277	0.274	0.252	0.107	0.186	0.07	0.067	0.122	0.039	0.232333	0.0399182	0.0985	0.0522025	0.133833	0.0657158	C 44
0.473	0.475	-0.002	A 45		0.547	0.447	0.451	0.579	0.534	0.433	0.481667	0.0566157	0.5565	0.0318198	-0.0748333	0.0649448	A 45		0.547	0.447	0.579	0.534	0.563	0.0226274	0.4905	0.0615183	0.0725	0.0655477	A 45		0.336	0.324	0.334	0.333	0.344	0.379	0.433	0.579	0.534	0.451	0.547	0.447	0.341667	0.019377	0.4985	0.0621152	-0.156833	0.0650674	A 45
0.56	0.583	-0.023	A 46		0.357	0.141	0.19	0.545	0.161	0.217	0.229333	0.113245	0.353	0.271529	-0.123667	0.294198	A 46		0.357	0.141	0.545	0.161	0.451	0.132936	0.151	0.0141421	0.3	0.133686	A 46		0.479	0.508	0.418	0.556	0.563	0.566	0.217	0.545	0.161	0.19	0.357	0.141	0.515	0.0588897	0.2685	0.155507	0.2465	0.166284	A 46
0.55	0.578	-0.028	A 47		0.472	0.145	0.207	0.561	0.169	0.231	0.274667	0.173685	0.365	0.277186	-0.0903333	0.327106	A 47		0.472	0.145	0.561	0.169	0.5165	0.0629325	0.157	0.0169706	0.3595	0.0651805	A 47		0.553	0.563	0.544	0.59	0.582	0.573	0.231	0.561	0.169	0.207	0.472	0.145	0.5675	0.01749	0.2975	0.174507	0.27	0.175381	A 47
0.58	0.602	-0.022	A 51		0.31	0.122	0.161	0.415	0.142	0.194	0.197667	0.0992186	0.2785	0.19304	-0.0808333	0.217046	A 51		0.31	0.122	0.415	0.142	0.3625	0.0742462	0.132	0.0141421	0.2305	0.0755811	A 51		0.513	0.502	0.477	0.556	0.57	0.56	0.194	0.415	0.142	0.161	0.31	0.122	0.529667	0.0375695	0.224	0.114782	0.305667	0.120774	A 51
0.129	0.134	-0.005	C 53		0.051	0.008	0.018	0.064	0.015	0.020	0.0256667	0.0225019	0.0395	0.0346482	-0.0138333	0.0413138	C 53		0.051	0.008	0.064	0.015	0.0575	0.00919239	0.0115	0.00494975	0.046	0.0104403	C 53		0.07	0.07	0.067	0.081	0.077	0.082	0.02	0.064	0.015	0.018	0.051	0.008	0.0745	0.00634823	0.0293333	0.0225714	0.0451667	0.0234471	C 53
0.149	0.152	-0.003	C 54		0.094	0.026	0.042	0.126	0.034	0.058	0.054	0.0355528	0.08	0.0650538	-0.026	0.074135	C 54		0.094	0.026	0.126	0.034	0.11	0.0226274	0.03	0.00565685	0.08	0.0233238	C 54		0.109	0.107	0.108	0.125	0.124	0.12	0.058	0.126	0.034	0.042	0.094	0.026	0.1155	0.00840833	0.0633333	0.0390009	0.0521667	0.039897	C 54
0.559	0.59	-0.031	A 55		0.215	0.098	0.113	0.3	0.128	0.150	0.142	0.0636632	0.214	0.121622	-0.072	0.137277	A 55		0.215	0.098	0.3	0.128	0.2575	0.0601041	0.113	0.0212132	0.1445	0.0637377	A 55		0.294	0.294	0.301	0.341	0.365	0.336	0.15	0.3	0.128	0.113	0.215	0.098	0.321833	0.0297148	0.167333	0.0767845	0.1545	0.0823337	A 55
0.24	0.276	-0.036	C 56		0.177	0.057	0.074	0.238	0.074	0.120	0.102667	0.0649333	0.156	0.115966	-0.0533333	0.132907	C 56		0.177	0.057	0.238	0.074	0.2075	0.0431335	0.0655	0.0120208	0.142	0.0447772	C 56		0.219	0.215	0.206	0.259	0.256	0.253	0.12	0.238	0.074	0.074	0.177	0.057	0.234667	0.0238216	0.123333	0.071144	0.111333	0.0750262	C 56
0.634	0.675	-0.041	A 59		0.551	0.18	0.235	0.607	0.216	0.274	0.322	0.200217	0.4115	0.276479	-0.0895	0.341361	A 59		0.551	0.18	0.607	0.216	0.579	0.039598	0.198	0.0254558	0.381	0.0470744	A 59		0.628	0.619	0.605	0.672	0.66	0.652	0.274	0.607	0.216	0.235	0.551	0.18	0.639333	0.025982	0.343833	0.185515	0.2955	0.187325	A 59
0.713	0.75	-0.037	A 60		0.548	0.25	0.323	0.609	0.296	0.441	0.373667	0.155327	0.4525	0.221324	-0.0788333	0.27039	A 60		0.548	0.25	0.609	0.296	0.5785	0.0431335	0.273	0.0325269	0.3055	0.0540231	A 60		0.76	0.754	0.752	0.835	0.81	0.81	0.441	0.609	0.296	0.323	0.548	0.25	0.786833	0.0357906	0.411167	0.145439	0.375667	0.149778	A 60
0.568	0.572	-0.004	A 64		0.293	0.089	0.12	0.362	0.103	0.119	0.167333	0.109929	0.2325	0.183141	-0.0651667	0.2136	A 64		0.293	0.089	0.362	0.103	0.3275	0.0487904	0.096	0.00989949	0.2315	0.0497845	A 64		0.29	0.288	0.281	0.316	0.317	0.312	0.119	0.362	0.103	0.12	0.293	0.089	0.300667	0.0160707	0.181	0.116119	0.119667	0.117226	A 64
0.561	0.558	0.003	A 65		0.246	0.075	0.109	0.278	0.092	0.086	0.143333	0.0905226	0.185	0.131522	-0.0416667	0.159663	A 65		0.246	0.075	0.278	0.092	0.262	0.0226274	0.0835	0.0120208	0.1785	0.0256223	A 65		0.258	0.274	0.254	0.289	0.289	0.29	0.086	0.278	0.092	0.109	0.246	0.075	0.275667	0.0164033	0.147667	0.0898146	0.128	0.0913002	A 65
0.236	0.25	-0.014	C 66		0.185	0.048	0.064	0.22	0.057	0.071	0.099	0.0749066	0.1385	0.115258	-0.0395	0.137461	C 66		0.185	0.048	0.22	0.057	0.2025	0.0247487	0.0525	0.00636396	0.15	0.0255539	C 66		0.17	0.168	0.171	0.2	0.191	0.193	0.071	0.22	0.057	0.064	0.185	0.048	0.182167	0.0140487	0.1075	0.0748031	0.0746667	0.0761109	C 66
0.736	0.759	-0.023	A 67		0.665	0.573	0.571	0.711	0.587	0.580	0.603	0.0537029	0.649	0.0876812	-0.046	0.10282	A 67		0.665	0.573	0.711	0.587	0.688	0.0325269	0.58	0.00989949	0.108	0.034	A 67		0.594	0.592	0.586	0.621	0.612	0.605	0.58	0.711	0.587	0.571	0.665	0.573	0.601667	0.0133367	0.6145	0.0590313	-0.0128333	0.0605191	A 67
0.422	0.437	-0.015	C 68		0.558	0.316	0.322	0.6	0.343	0.351	0.398667	0.138019	0.4715	0.181726	-0.0728333	0.228197	C 68		0.558	0.316	0.6	0.343	0.579	0.0296985	0.3295	0.0190919	0.2495	0.0353058	C 68		0.252	0.249	0.251	0.312	0.286	0.263	0.351	0.6	0.343	0.322	0.558	0.316	0.268833	0.0252461	0.415	0.128378	-0.146167	0.130836	C 68
0.605	0.599	0.006	A 70		0.523	0.345	0.339	0.569	0.417	0.432	0.402333	0.104543	0.493	0.10748	-0.0906667	0.149938	A 70		0.523	0.345	0.569	0.417	0.546	0.0325269	0.381	0.0509117	0.165	0.0604152	A 70		0.406	0.38	0.399	0.554	0.478	0.483	0.432	0.569	0.417	0.339	0.523	0.345	0.45	0.0665222	0.4375	0.0930715	0.0125	0.114401	A 70
0.697	0.684	0.013	A 71		0.593	0.587	0.597	0.634	0.609	0.607	0.592333	0.00503322	0.6215	0.0176777	-0.0291667	0.0183802	A 71		0.593	0.587	0.634	0.609	0.6135	0.0289914	0.598	0.0155563	0.0155	0.0329014	A 71		0.603	0.595	0.588	0.632	0.628	0.625	0.607	0.634	0.609	0.597	0.593	0.587	0.611833	0.0188193	0.6045	0.0166823	0.00733333	0.0251489	A 71
0.621	0.609	0.012	A 72		0.456	0.506	0.554	0.572	0.561	0.565	0.505333	0.0490034	0.5665	0.00777817	-0.0611667	0.0496169	A 72		0.456	0.506	0.572	0.561	0.514	0.0820244	0.5335	0.0388909	-0.0195	0.0907772	A 72		0.539	0.532	0.489	0.582	0.575	0.57	0.565	0.572	0.561	0.554	0.456	0.506	0.547833	0.0351762	0.535667	0.0455748	0.0121667	0.0575711	A 72
0.909	0.894	0.015	A 73		0.758	0.759	0.797	0.841	0.826	0.817	0.771333	0.0222336	0.8335	0.0106066	-0.0621667	0.024634	A 73		0.758	0.759	0.841	0.826	0.7995	0.0586899	0.7925	0.0473762	0.007	0.0754255	A 73		0.805	0.765	0.769	0.856	0.826	0.829	0.817	0.841	0.826	0.797	0.758	0.759	0.808333	0.0359091	0.799667	0.0349266	0.00866667	0.0500932	A 73
0.975	0.98	-0.005	A 74		0.911	0.929	0.948	0.979	0.98	0.993	0.929333	0.0185023	0.9795	0.000707107	-0.0501667	0.0185158	A 74		0.911	0.929	0.979	0.98	0.945	0.0480833	0.9545	0.0360624	-0.0095	0.0601041	A 74		0.891	0.878	0.877	0.948	0.923	0.923	0.993	0.979	0.98	0.948	0.911	0.929	0.906667	0.0289459	0.956667	0.0325249	-0.05	0.04354	A 74
0.903	0.905	-0.002	C 75		0.916	0.995	1	0.991	1	1	0.970333	0.0471204	0.997	0.00519615	-0.0266667	0.047406	C 75		0.916	0.995	0.991	1	0.9535	0.053033	0.9975	0.00353553	-0.044	0.0531507	C 75		0.884	0.856	0.843	0.941	0.92	0.901	1	0.991	1	1	0.916	0.995	0.890833	0.0374669	0.983667	0.0333507	-0.0928333	0.0501601	C 75
0.58	0.589	-0.009	A 82		0.405	0.119	0.143	0.558	0.132	0.142	0.222333	0.158648	0.345	0.301227	-0.122667	0.340452	A 82		0.405	0.119	0.558	0.132	0.4815	0.108187	0.1255	0.00919239	0.356	0.108577	A 82		0.321	0.311	0.31	0.335	0.343	0.333	0.142	0.558	0.132	0.143	0.405	0.119	0.3255	0.0135904	0.249833	0.186057	0.0756667	0.186553	A 82
0.551	0.563	-0.012	A 83		0.318	0.102	0.129	0.398	0.129	0.142	0.183	0.11769	0.2635	0.190212	-0.0805	0.223677	A 83		0.318	0.102	0.398	0.129	0.358	0.0565685	0.1155	0.0190919	0.2425	0.0597034	A 83		0.278	0.272	0.265	0.319	0.306	0.302	0.142	0.398	0.129	0.129	0.318	0.102	0.290333	0.0216025	0.203	0.123389	0.0873333	0.125266	A 83
0.781	0.795	-0.014	A 86		0.679	0.633	0.664	0.765	0.686	0.721	0.658667	0.0234592	0.7255	0.0558614	-0.0668333	0.0605874	A 86		0.679	0.633	0.765	0.686	0.722	0.0608112	0.6595	0.0374767	0.0625	0.0714318	A 86		0.773	0.791	0.769	0.852	0.833	0.82	0.721	0.765	0.686	0.664	0.679	0.633	0.806333	0.0338329	0.691333	0.0461245	0.115	0.0572026	A 86
0.208	0.225	-0.017	C 88		0.264	0.105	0.128	0.314	0.122	0.149	0.165667	0.0859321	0.218	0.135765	-0.0523333	0.160675	C 88		0.264	0.105	0.314	0.122	0.289	0.0353553	0.1135	0.0120208	0.1755	0.037343	C 88		0.194	0.181	0.157	0.211	0.192	0.179	0.149	0.314	0.122	0.128	0.264	0.105	0.185667	0.0181071	0.180333	0.0867932	0.00533333	0.0886619	C 88
0.637	0.666	-0.029	A 89		0.634	0.401	0.506	0.685	0.478	0.526	0.513667	0.116689	0.5815	0.146371	-0.0678333	0.187192	A 89		0.634	0.401	0.685	0.478	0.6595	0.0360624	0.4395	0.0544472	0.22	0.065307	A 89		0.614	0.596	0.596	0.641	0.647	0.628	0.526	0.685	0.478	0.506	0.634	0.401	0.620333	0.0220061	0.538333	0.10427	0.082	0.106567	A 89
0.277	0.439	-0.162	C 95		0.139	0.052	0.082	0.158	0.059	0.084	0.091	0.0441928	0.1085	0.0700036	-0.0175	0.0827859	C 95		0.139	0.052	0.158	0.059	0.1485	0.013435	0.0555	0.00494975	0.093	0.0143178	C 95		0.24	0.257	0.235	0.247	0.256	0.259	0.084	0.158	0.059	0.082	0.139	0.052	0.249	0.00993982	0.0956667	0.0432142	0.153333	0.0443426	C 95
0.168	0.18	-0.012	C 98		0.153	0.044	0.048	0.155	0.042	0.046	0.0816667	0.0618088	0.0985	0.0799031	-0.0168333	0.101019	C 98		0.153	0.044	0.155	0.042	0.154	0.00141421	0.043	0.00141421	0.111	0.002	C 98		0.114	0.118	0.11	0.115	0.108	0.109	0.046	0.155	0.042	0.048	0.153	0.044	0.112333	0.00393277	0.0813333	0.0563264	0.031	0.0564636	C 98
0.842	0.823	0.019	A 101		0.761	0.74	0.745	0.827	0.79	0.782	0.748667	0.0109697	0.8085	0.026163	-0.0598333	0.0283696	A 101		0.761	0.74	0.827	0.79	0.794	0.046669	0.765	0.0353553	0.029	0.0585491	A 101		0.691	0.683	0.677	0.731	0.731	0.734	0.782	0.827	0.79	0.745	0.761	0.74	0.707833	0.0268657	0.774167	0.0325418	-0.0663333	0.0421987	A 101
0.922	0.926	-0.004	A 103		0.917	0.92	0.941	0.97	0.961	0.956	0.926	0.0130767	0.9655	0.00636396	-0.0395	0.014543	A 103		0.917	0.92	0.97	0.961	0.9435	0.0374767	0.9405	0.0289914	0.003	0.0473814	A 103		0.877	0.861	0.862	0.886	0.894	0.88	0.956	0.97	0.961	0.941	0.917	0.92	0.876667	0.0131098	0.944167	0.0220129	-0.0675	0.025621	A 103
0.816	0.822	-0.006	A 104		0.815	0.779	0.807	0.875	0.829	0.809	0.800333	0.0189033	0.852	0.0325269	-0.0516667	0.0376209	A 104		0.815	0.779	0.875	0.829	0.845	0.0424264	0.804	0.0353553	0.041	0.0552268	A 104		0.732	0.713	0.715	0.783	0.763	0.757	0.809	0.875	0.829	0.807	0.815	0.779	0.743833	0.0282731	0.819	0.0319249	-0.0751667	0.0426447	A 104
0.619	0.631	-0.012	A 107		0.171	0.044	0.057	0.169	0.046	0.061	0.0906667	0.0698737	0.1075	0.0869741	-0.0168333	0.111565	A 107		0.171	0.044	0.169	0.046	0.17	0.00141421	0.045	0.00141421	0.125	0.002	A 107		0.572	0.561	0.57	0.591	0.585	0.58	0.061	0.169	0.046	0.057	0.171	0.044	0.5765	0.0109316	0.0913333	0.0612753	0.485167	0.0622428	A 107
0.576	0.568	0.008	A 108		0.095	0.016	0.029	0.11	0.021	0.038	0.0466667	0.0423596	0.0655	0.0629325	-0.0188333	0.0758606	A 108		0.095	0.016	0.11	0.021	0.1025	0.0106066	0.0185	0.00353553	0.084	0.0111803	A 108		0.344	0.312	0.325	0.427	0.429	0.436	0.038	0.11	0.021	0.029	0.095	0.016	0.378833	0.057763	0.0515	0.0404809	0.327333	0.0705356	A 108
0.86	0.862	-0.002	A 110		0.88	0.869	0.873	0.995	0.939	0.938	0.874	0.00556776	0.967	0.039598	-0.093	0.0399875	A 110		0.88	0.869	0.995	0.939	0.9375	0.0813173	0.904	0.0494975	0.0335	0.0951972	A 110		0.726	0.691	0.717	0.803	0.799	0.784	0.938	0.995	0.939	0.873	0.88	0.869	0.753333	0.0478442	0.915667	0.0502142	-0.162333	0.069358	A 110
0.147	0.141	0.006	C 111		0.035	0.008	0.012	0.028	0.006	0.013	0.0183333	0.0145717	0.017	0.0155563	0.00133333	0.0213151	C 111		0.035	0.008	0.028	0.006	0.0315	0.00494975	0.007	0.00141421	0.0245	0.00514782	C 111		0.073	0.074	0.082	0.086	0.085	0.073	0.013	0.028	0.006	0.012	0.035	0.008	0.0788333	0.00617792	0.017	0.0117303	0.0618333	0.0132577	C 111
0.097	0.101	-0.004	C 112		0.035	0.008	0.012	0.026	0.005	0.004	0.0183333	0.0145717	0.0155	0.0148492	0.00283333	0.0208046	C 112		0.035	0.008	0.026	0.005	0.0305	0.00636396	0.0065	0.00212132	0.024	0.0067082	C 112		0.069	0.06	0.062	0.081	0.07	0.06	0.004	0.026	0.005	0.012	0.035	0.008	0.067	0.00814862	0.015	0.0126491	0.052	0.0150466	C 112
0.63	0.647	-0.017	A 114		0.101	0.033	0.052	0.098	0.028	0.041	0.062	0.0350856	0.063	0.0494975	-0.001	0.0606712	A 114		0.101	0.033	0.098	0.028	0.0995	0.00212132	0.0305	0.00353553	0.069	0.00412311	A 114		0.346	0.384	0.331	0.338	0.323	0.333	0.041	0.098	0.028	0.052	0.101	0.033	0.3425	0.0217141	0.0588333	0.0325418	0.283667	0.0391212	A 114
0.15	0.155	-0.005	C 115		0.04	0.008	0.015	0.036	0.005	0.017	0.021	0.0168226	0.0205	0.0219203	0.0005	0.0276315	C 115		0.04	0.008	0.036	0.005	0.038	0.00282843	0.0065	0.00212132	0.0315	0.00353553	C 115		0.101	0.103	0.095	0.106	0.082	0.089	0.017	0.036	0.005	0.015	0.04	0.008	0.096	0.00916515	0.0201667	0.0145522	0.0758333	0.0171979	C 115
0.117	0.122	-0.005	C 116		0.047	0.013	0.019	0.045	0.011	0.018	0.0263333	0.0181475	0.028	0.0240416	-0.00166667	0.030122	C 116		0.047	0.013	0.045	0.011	0.046	0.00141421	0.012	0.00141421	0.034	0.002	C 116		0.085	0.08	0.076	0.096	0.083	0.08	0.018	0.045	0.011	0.019	0.047	0.013	0.0833333	0.00691857	0.0255	0.016171	0.0578333	0.0175888	C 116
0.601	0.619	-0.018	A 118		0.237	0.122	0.14	0.262	0.114	0.130	0.166333	0.0618574	0.188	0.104652	-0.0216667	0.121566	A 118		0.237	0.122	0.262	0.114	0.2495	0.0176777	0.118	0.00565685	0.1315	0.0185607	A 118		0.57	0.571	0.571	0.572	0.571	0.573	0.13	0.262	0.114	0.14	0.237	0.122	0.571333	0.0010328	0.1675	0.0645841	0.403833	0.0645923	A 118
0.824	0.814	0.01	A 120		0.851	0.832	0.872	0.899	0.873	0.886	0.851667	0.0200083	0.886	0.0183848	-0.0343333	0.0271723	A 120		0.851	0.832	0.899	0.873	0.875	0.0339411	0.8525	0.0289914	0.0225	0.0446374	A 120		0.751	0.729	0.738	0.821	0.778	0.782	0.886	0.899	0.873	0.872	0.851	0.832	0.7665	0.0340632	0.868833	0.0241115	-0.102333	0.0417333	A 120
0.866	0.856	0.01	A 121		0.784	0.789	0.807	0.858	0.836	0.830	0.793333	0.0120968	0.847	0.0155563	-0.0536667	0.0197062	A 121		0.784	0.789	0.858	0.836	0.821	0.0523259	0.8125	0.033234	0.0085	0.0619879	A 121		0.762	0.75	0.744	0.811	0.793	0.784	0.83	0.858	0.836	0.807	0.784	0.789	0.774	0.0262679	0.817333	0.0289252	-0.0433333	0.0390726	A 121
0.701	0.686	0.015	A 123		0.602	0.614	0.642	0.64	0.644	0.648	0.619333	0.0205264	0.642	0.00282843	-0.0226667	0.0207204	A 123		0.602	0.614	0.64	0.644	0.621	0.0268701	0.629	0.0212132	-0.008	0.0342345	A 123		0.616	0.601	0.614	0.643	0.638	0.628	0.648	0.64	0.644	0.642	0.602	0.614	0.623333	0.0158955	0.631667	0.0189068	-0.00833333	0.0247009	A 123
0.662	0.652	0.01	A 124		0.59	0.584	0.598	0.627	0.627	0.609	0.590667	0.00702377	0.627	0	-0.0363333	0.00702377	A 124		0.59	0.584	0.627	0.627	0.6085	0.026163	0.6055	0.0304056	0.003	0.0401123	A 124		0.601	0.579	0.574	0.624	0.615	0.602	0.609	0.627	0.627	0.598	0.59	0.584	0.599167	0.01959	0.605833	0.018411	-0.00666667	0.0268837	A 124
0.846	0.849	-0.003	A 125		0.827	0.801	0.803	0.894	0.849	0.841	0.810333	0.0144684	0.8715	0.0318198	-0.0611667	0.0349547	A 125		0.827	0.801	0.894	0.849	0.8605	0.0473762	0.825	0.0339411	0.0355	0.0582795	A 125		0.777	0.749	0.752	0.83	0.817	0.814	0.841	0.894	0.849	0.803	0.827	0.801	0.789833	0.0352103	0.835833	0.0345046	-0.046	0.0492984	A 125
0.636	0.643	-0.007	A 126		0.418	0.26	0.261	0.548	0.261	0.255	0.313	0.090934	0.4045	0.20294	-0.0915	0.222381	A 126		0.418	0.26	0.548	0.261	0.483	0.0919239	0.2605	0.000707107	0.2225	0.0919266	A 126		0.562	0.571	0.556	0.598	0.588	0.579	0.255	0.548	0.261	0.261	0.418	0.26	0.575667	0.0158577	0.333833	0.12266	0.241833	0.12368	A 126
0.179	0.189	-0.01	C 128		0.087	0.019	0.015	0.106	0.019	0.024	0.0403333	0.040464	0.0625	0.0615183	-0.0221667	0.0736331	C 128		0.087	0.019	0.106	0.019	0.0965	0.013435	0.019	0	0.0775	0.013435	C 128		0.146	0.145	0.143	0.168	0.139	0.148	0.024	0.106	0.019	0.015	0.087	0.019	0.148167	0.0101866	0.045	0.0404426	0.103167	0.0417057	C 128
0.868	0.877	-0.009	A 130		0.817	0.782	0.798	0.877	0.839	0.842	0.799	0.0175214	0.858	0.0268701	-0.059	0.032078	A 130		0.817	0.782	0.877	0.839	0.847	0.0424264	0.8105	0.0403051	0.0365	0.0585192	A 130		0.824	0.78	0.807	0.863	0.842	0.833	0.842	0.877	0.839	0.798	0.817	0.782	0.824833	0.0287987	0.825833	0.0341375	-0.001	0.0446624	A 130
0.592	0.6	-0.008	A 134		0.225	0.1	0.095	0.228	0.091	0.093	0.14	0.0736546	0.1595	0.0968736	-0.0195	0.121694	A 134		0.225	0.1	0.228	0.091	0.2265	0.00212132	0.0955	0.00636396	0.131	0.0067082	A 134		0.543	0.552	0.498	0.469	0.41	0.498	0.093	0.228	0.091	0.095	0.225	0.1	0.495	0.0519076	0.138667	0.0681078	0.356333	0.0856333	A 134
0.826	0.807	0.019	A 136		0.817	0.832	0.828	0.823	0.82	0.801	0.825667	0.00776745	0.8215	0.00212132	0.00416667	0.00805191	A 136		0.817	0.832	0.823	0.82	0.82	0.00424264	0.826	0.00848528	-0.006	0.00948683	A 136		0.733	0.719	0.713	0.753	0.72	0.742	0.801	0.823	0.82	0.828	0.817	0.832	0.73	0.0154402	0.820167	0.0108336	-0.0901667	0.0188618	A 136
0.703	0.706	-0.003	A 139		0.706	0.617	0.649	0.76	0.657	0.676	0.657333	0.0450814	0.7085	0.072832	-0.0511667	0.0856553	A 139		0.706	0.617	0.76	0.657	0.733	0.0381838	0.637	0.0282843	0.096	0.0475184	A 139		0.671	0.657	0.652	0.687	0.664	0.654	0.676	0.76	0.657	0.649	0.706	0.617	0.664167	0.0131972	0.6775	0.050027	-0.0133333	0.0517384	A 139
0.615	0.641	-0.026	A 142		0.516	0.23	0.272	0.574	0.217	0.271	0.339333	0.154432	0.3955	0.252437	-0.0561667	0.295929	A 142		0.516	0.23	0.574	0.217	0.545	0.0410122	0.2235	0.00919239	0.3215	0.0420298	A 142		0.67	0.678	0.682	0.696	0.678	0.67	0.271	0.574	0.217	0.272	0.516	0.23	0.679	0.00961249	0.346667	0.156256	0.332333	0.156551	A 142
0.781	0.809	-0.028	C 149		0.686	0.79	0.827	0.729	0.851	0.869	0.767667	0.0731049	0.79	0.086267	-0.0223333	0.113077	C 149		0.686	0.79	0.729	0.851	0.7075	0.0304056	0.8205	0.0431335	-0.113	0.0527731	C 149		0.755	0.752	0.746	0.78	0.782	0.803	0.869	0.729	0.851	0.827	0.686	0.79	0.769667	0.022169	0.792	0.0718944	-0.0223333	0.0752347	C 149
1	1	0	A 151		1	1	1	1	1	1	1	0	1	0	0	0	A 151		1	1	1	1	1	0	1	0	0	0	A 151		0.997	0.976	0.986	0.998	0.987	1	1	1	1	1	1	1	0.990667	0.00928799	1	0	-0.00933333	0.00928799	A 151
1	1	0	A 152		1	1	1	1	1	1	1	0	1	0	0	0	A 152		1	1	1	1	1	0	1	0	0	0	A 152		1	0.998	1	1	1	1	1	1	1	1	1	1	0.999667	0.000816497	1	0	-0.000333333	0.000816497	A 152
0.857	0.835	0.022	C 153		0.839	0.903	0.9	0.928	0.998	0.969	0.880667	0.0361156	0.963	0.0494975	-0.0823333	0.0612726	C 153		0.839	0.903	0.928	0.998	0.8835	0.0629325	0.9505	0.0671751	-0.067	0.0920489	C 153		0.789	0.717	0.752	0.841	0.82	0.817	0.969	0.928	0.998	0.9	0.839	0.903	0.789333	0.046907	0.922833	0.0561263	-0.1335	0.0731467	C 153
0.084	0.099	-0.015	C 154		0.087	0.054	0.05	0.096	0.056	0.057	0.0636667	0.020306	0.076	0.0282843	-0.0123333	0.0348186	C 154		0.087	0.054	0.096	0.056	0.0915	0.00636396	0.055	0.00141421	0.0365	0.0065192	C 154		0.069	0.061	0.062	0.081	0.072	0.06	0.057	0.096	0.056	0.05	0.087	0.054	0.0675	0.00816701	0.0666667	0.0195925	0.000833333	0.0212266	C 154
0.118	0.137	-0.019	C 155		0.121	0.059	0.06	0.131	0.07	0.077	0.08	0.0355106	0.1005	0.0431335	-0.0205	0.0558704	C 155		0.121	0.059	0.131	0.07	0.126	0.00707107	0.0645	0.00777817	0.0615	0.0105119	C 155		0.103	0.106	0.1	0.112	0.106	0.094	0.077	0.131	0.07	0.06	0.121	0.059	0.1035	0.00612372	0.0863333	0.0315954	0.0171667	0.0321833	C 155
0.621	0.652	-0.031	A 156		0.755	0.657	0.684	0.783	0.662	0.679	0.698667	0.0506195	0.7225	0.0855599	-0.0238333	0.0994124	A 156		0.755	0.657	0.783	0.662	0.769	0.019799	0.6595	0.00353553	0.1095	0.0201122	A 156		0.605	0.59	0.597	0.614	0.606	0.602	0.679	0.783	0.662	0.684	0.755	0.657	0.602333	0.00821381	0.703333	0.0526067	-0.101	0.0532441	A 156
1	1	0	A 157		0.851	0.723	0.781	0.871	0.693	0.765	0.785	0.0640937	0.782	0.125865	0.003	0.141244	A 157		0.851	0.723	0.871	0.693	0.861	0.0141421	0.708	0.0212132	0.153	0.0254951	A 157		1	1	1	1	1	1	0.765	0.871	0.693	0.781	0.851	0.723	1	0	0.780667	0.0698045	0.219333	0.0698045	A 157
0.171	0.177	-0.006	C 159		0.206	0.075	0.086	0.202	0.062	0.068	0.122333	0.0726659	0.132	0.0989949	-0.00966667	0.122802	C 159		0.206	0.075	0.202	0.062	0.204	0.00282843	0.0685	0.00919239	0.1355	0.00961769	C 159		0.134	0.148	0.13	0.107	0.121	0.116	0.068	0.202	0.062	0.086	0.206	0.075	0.126	0.0144914	0.1165	0.0682576	0.0095	0.0697789	C 159
0.985	0.994	-0.009	A 161		1	1	1	1	1	1	1	0	1	0	0	0	A 161		1	1	1	1	1	0	1	0	0	0	A 161		1	1	1	1	1	1	1	1	1	1	1	1	1	0	1	0	0	0	A 161
0.959	0.955	0.004	A 162		1	1	1	1	1	1	1	0	1	0	0	0	A 162		1	1	1	1	1	0	1	0	0	0	A 162		0.859	0.852	0.851	0.86	0.836	0.849	1	1	1	1	1	1	0.851167	0.00865833	1	0	-0.148833	0.00865833	A 162
0.835	0.796	0.039	C 163		0.905	0.98	0.953	0.856	0.88	0.862	0.946	0.0379868	0.868	0.0169706	0.078	0.0416053	C 163		0.905	0.98	0.856	0.88	0.8805	0.0346482	0.93	0.0707107	-0.0495	0.0787433	C 163		0.679	0.706	0.69	0.652	0.63	0.628	0.862	0.856	0.88	0.953	0.905	0.98	0.664167	0.0324371	0.906	0.0505925	-0.241833	0.060098	C 163
0.058	0.096	-0.038	C 164		0.039	0.024	0.026	0.039	0.02	0.026	0.0296667	0.00814453	0.0295	0.013435	0.000166667	0.0157109	C 164		0.039	0.024	0.039	0.02	0.039	0	0.022	0.00282843	0.017	0.00282843	C 164		0.069	0.06	0.062	0.081	0.07	0.06	0.026	0.039	0.02	0.026	0.039	0.024	0.067	0.00814862	0.029	0.00804984	0.038	0.0114543	C 164
0.047	0.096	-0.049	C 165		0.035	0.008	0.012	0.026	0.005	0.009	0.0183333	0.0145717	0.0155	0.0148492	0.00283333	0.0208046	C 165		0.035	0.008	0.026	0.005	0.0305	0.00636396	0.0065	0.00212132	0.024	0.0067082	C 165		0.069	0.06	0.062	0.081	0.07	0.06	0.009	0.026	0.005	0.012	0.035	0.008	0.067	0.00814862	0.0158333	0.0119234	0.0511667	0.0144418	C 165
0.128	0.131	-0.003	C 167		0.045	0.008	0.012	0.04	0.007	0.018	0.0216667	0.020306	0.0235	0.0233345	-0.00183333	0.0309327	C 167		0.045	0.008	0.04	0.007	0.0425	0.00353553	0.0075	0.000707107	0.035	0.00360555	C 167		0.085	0.097	0.09	0.098	0.082	0.078	0.018	0.04	0.007	0.012	0.045	0.008	0.0883333	0.00811583	0.0216667	0.0166693	0.0666667	0.01854	C 167
0.286	0.306	-0.02	C 168		0.119	0.037	0.048	0.123	0.03	0.046	0.068	0.0445084	0.0765	0.0657609	-0.0085	0.0794072	C 168		0.119	0.037	0.123	0.03	0.121	0.00282843	0.0335	0.00494975	0.0875	0.00570088	C 168		0.47	0.508	0.459	0.492	0.372	0.392	0.046	0.123	0.03	0.048	0.119	0.037	0.448833	0.0548613	0.0671667	0.0422157	0.381667	0.0692238	C 168
0.862	0.861	0.001	A 169		0.999	0.96	0.998	1	0.949	0.958	0.985667	0.0222336	0.9745	0.0360624	0.0111667	0.0423655	A 169		0.999	0.96	1	0.949	0.9995	0.000707107	0.9545	0.00777817	0.045	0.00781025	A 169		0.872	0.879	0.87	0.885	0.877	0.871	0.958	1	0.949	0.998	0.999	0.96	0.875667	0.00578504	0.977333	0.0240305	-0.101667	0.0247171	A 169
0.345	0.431	-0.086	A 172		0.161	0.053	0.056	0.155	0.044	0.055	0.09	0.0615061	0.0995	0.0784889	-0.0095	0.0997171	A 172		0.161	0.053	0.155	0.044	0.158	0.00424264	0.0485	0.00636396	0.1095	0.00764853	A 172		0.266	0.274	0.271	0.268	0.249	0.242	0.055	0.155	0.044	0.056	0.161	0.053	0.261667	0.0130026	0.0873333	0.0549351	0.174333	0.0564529	A 172
0.222	0.234	-0.012	C 175		0.112	0.019	0.025	0.114	0.02	0.028	0.052	0.0520481	0.067	0.066468	-0.015	0.0844216	C 175		0.112	0.019	0.114	0.02	0.113	0.00141421	0.0195	0.000707107	0.0935	0.00158114	C 175		0.176	0.185	0.179	0.167	0.163	0.167	0.028	0.114	0.02	0.025	0.112	0.019	0.172833	0.0084951	0.053	0.0465961	0.119833	0.0473642	C 175
0.961	0.966	-0.005	A 177		0.901	0.865	0.876	0.914	0.854	0.858	0.880667	0.0184481	0.884	0.0424264	-0.00333333	0.0462637	A 177		0.901	0.865	0.914	0.854	0.9075	0.00919239	0.8595	0.00777817	0.048	0.0120416	A 177		0.998	0.984	0.972	1	0.999	0.991	0.858	0.914	0.854	0.876	0.901	0.865	0.990667	0.0109848	0.878	0.0243885	0.112667	0.0267482	A 177
0.3	0.259	0.041	C 187		0.276	0.14	0.179	0.312	0.149	0.185	0.198333	0.0700309	0.2305	0.115258	-0.0321667	0.134866	C 187		0.276	0.14	0.312	0.149	0.294	0.0254558	0.1445	0.00636396	0.1495	0.0262393	C 187		0.222	0.22	0.209	0.229	0.225	0.218	0.185	0.312	0.149	0.179	0.276	0.14	0.2205	0.00683374	0.206833	0.0705788	0.0136667	0.0709089	C 187
0.287	0.313	-0.026	A 188		0.177	0.08	0.111	0.227	0.1	0.127	0.122667	0.0495412	0.1635	0.0898026	-0.0408333	0.102561	A 188		0.177	0.08	0.227	0.1	0.202	0.0353553	0.09	0.0141421	0.112	0.0380789	A 188		0.216	0.231	0.215	0.251	0.265	0.245	0.127	0.227	0.1	0.111	0.177	0.08	0.237167	0.0200242	0.137	0.0549436	0.100167	0.0584788	A 188
0.84	0.844	-0.004	A 189		0.869	0.884	0.902	0.914	0.911	0.899	0.885	0.0165227	0.9125	0.00212132	-0.0275	0.0166583	A 189		0.869	0.884	0.914	0.911	0.8915	0.0318198	0.8975	0.0190919	-0.006	0.037108	A 189		0.715	0.715	0.72	0.738	0.738	0.723	0.899	0.914	0.911	0.902	0.869	0.884	0.724833	0.0106474	0.8965	0.0171202	-0.171667	0.020161	A 189
0.317	0.47	-0.153	A 190		0.194	0.095	0.131	0.22	0.1	0.128	0.14	0.0501099	0.16	0.0848528	-0.02	0.0985444	A 190		0.194	0.095	0.22	0.1	0.207	0.0183848	0.0975	0.00353553	0.1095	0.0187216	A 190		0.417	0.551	0.438	0.476	0.551	0.486	0.128	0.22	0.1	0.131	0.194	0.095	0.4865	0.0558811	0.144667	0.0510594	0.341833	0.0756952	A 190
0.887	0.92	-0.033	A 191		0.984	1	0.99	0.914	0.918	0.896	0.991333	0.0080829	0.916	0.00282843	0.0753333	0.00856349	A 191		0.984	1	0.914	0.918	0.949	0.0494975	0.959	0.0579828	-0.01	0.0762365	A 191		0.886	0.965	0.935	0.84	0.857	0.855	0.896	0.914	0.918	0.99	0.984	1	0.889667	0.0499586	0.950333	0.0458068	-0.0606667	0.06778	A 191
0.577	0.432	0.145	A 192		0.191	0.099	0.1	0.151	0.064	0.067	0.13	0.0528299	0.1075	0.0615183	0.0225	0.0810895	A 192		0.191	0.099	0.151	0.064	0.171	0.0282843	0.0815	0.0247487	0.0895	0.0375832	A 192		0.283	0.335	0.32	0.246	0.234	0.234	0.067	0.151	0.064	0.1	0.191	0.099	0.275333	0.0444777	0.112	0.0498076	0.163333	0.0667762	A 192

## Sheet: 3B
OD595 TY														OD595 Glucose														OD595 Fructose														OD595 Mannose
Elapsed time	WT			DmodT			DmodT-Cshort			DmodT-Clong				Elapsed time	WT			DmodT			DmodT-Cshort			DmodT-Clong				Elapsed time	WT			DmodT			DmodT-Cshort			DmodT-Clong				Elapsed time	WT			DmodT			DmodT-Cshort
0:00:00	0	0	0	0	0	0	0	0	0	0	0	0		0:00:00	0	0	0	0	0	0	0	0	0	0	0	0		0:00:00	0	0	0	0	0	0	0	0	0	0	0	0		0:00:00	0	0	0	0	0	0	0
0:20:00	-0.001	-0.001	0	-0.001	0	-0.001	-0.001	0.001	0	0	0.001	0		0:20:00	-0.001	0	0	0	0	-0.001	0	0.001	0	0.001	0.001	0.001		0:20:00	0.001	0	0.001	0	0	0.001	0	0	0	0	0	0.001		0:20:00	0	0	0	0	0	0.001	0
0:40:00	0.001	0.001	0.001	0.001	0.002	0.001	0.002	0.002	0.002	0.001	0.002	0.001		0:40:00	0.001	0.001	0.001	0.001	0.002	0.001	0.001	0.002	0.001	0.001	0.002	0.002		0:40:00	0.001	0.002	0.002	0.002	0.001	0.002	0.002	0.002	0.001	0.002	0.001	0.002		0:40:00	0.001	0.001	0	0.001	0	0.002	0.001
1:00:00	0.002	0.002	0.003	0.001	0.003	0.002	0.002	0.003	0.003	0.002	0.003	0.003		1:00:00	0.002	0.002	0.002	0.002	0.003	0.001	0.003	0.004	0.003	0.003	0.003	0.003		1:00:00	0.003	0.002	0.003	0.002	0.003	0.004	0.003	0.003	0.003	0.003	0.002	0.003		1:00:00	0.003	0.002	0.001	0.002	0.002	0.003	0.003
1:20:00	0.004	0.003	0.004	0.003	0.005	0.004	0.004	0.005	0.005	0.004	0.006	0.004		1:20:00	0.003	0.004	0.004	0.005	0.005	0.003	0.006	0.007	0.004	0.006	0.006	0.006		1:20:00	0.006	0.005	0.005	0.004	0.005	0.006	0.005	0.005	0.004	0.006	0.004	0.006		1:20:00	0.006	0.003	0.004	0.004	0.004	0.005	0.006
1:40:00	0.007	0.006	0.008	0.005	0.007	0.006	0.006	0.007	0.008	0.007	0.008	0.006		1:40:00	0.007	0.007	0.008	0.007	0.008	0.006	0.01	0.01	0.008	0.01	0.011	0.009		1:40:00	0.009	0.009	0.007	0.007	0.011	0.01	0.008	0.009	0.007	0.009	0.007	0.01		1:40:00	0.009	0.007	0.008	0.006	0.007	0.009	0.009
2:00:00	0.01	0.011	0.012	0.008	0.011	0.01	0.009	0.012	0.012	0.01	0.012	0.01		2:00:00	0.01	0.012	0.012	0.011	0.011	0.01	0.015	0.015	0.012	0.015	0.017	0.015		2:00:00	0.012	0.012	0.011	0.009	0.011	0.012	0.011	0.014	0.01	0.012	0.011	0.013		2:00:00	0.012	0.012	0.012	0.01	0.01	0.013	0.014
2:20:00	0.017	0.016	0.018	0.013	0.016	0.015	0.015	0.017	0.017	0.016	0.018	0.015		2:20:00	0.015	0.019	0.019	0.019	0.017	0.016	0.021	0.02	0.019	0.022	0.022	0.02		2:20:00	0.02	0.017	0.017	0.013	0.014	0.015	0.015	0.017	0.014	0.016	0.021	0.016		2:20:00	0.018	0.022	0.021	0.016	0.016	0.02	0.021
2:40:00	0.025	0.024	0.025	0.019	0.022	0.021	0.021	0.025	0.025	0.023	0.026	0.021		2:40:00	0.023	0.026	0.028	0.028	0.024	0.023	0.03	0.029	0.025	0.027	0.028	0.023		2:40:00	0.027	0.025	0.023	0.019	0.021	0.019	0.022	0.022	0.022	0.023	0.031	0.023		2:40:00	0.027	0.027	0.027	0.026	0.022	0.026	0.028
3:00:00	0.034	0.033	0.035	0.028	0.031	0.029	0.03	0.033	0.034	0.032	0.035	0.03		3:00:00	0.032	0.035	0.039	0.039	0.034	0.032	0.04	0.04	0.035	0.036	0.038	0.028		3:00:00	0.037	0.035	0.032	0.026	0.029	0.026	0.03	0.031	0.031	0.033	0.034	0.031		3:00:00	0.038	0.04	0.038	0.035	0.033	0.033	0.037
3:20:00	0.044	0.044	0.044	0.038	0.041	0.039	0.039	0.043	0.043	0.04	0.044	0.037		3:20:00	0.045	0.047	0.051	0.051	0.045	0.045	0.051	0.051	0.047	0.047	0.044	0.04		3:20:00	0.05	0.047	0.043	0.038	0.04	0.036	0.042	0.043	0.041	0.043	0.045	0.044		3:20:00	0.047	0.051	0.049	0.044	0.04	0.041	0.048
3:40:00	0.055	0.056	0.057	0.05	0.052	0.05	0.048	0.053	0.054	0.05	0.055	0.048		3:40:00	0.054	0.063	0.06	0.063	0.054	0.054	0.056	0.057	0.057	0.062	0.063	0.051		3:40:00	0.067	0.066	0.062	0.052	0.055	0.049	0.057	0.061	0.055	0.059	0.058	0.059		3:40:00	0.063	0.065	0.067	0.052	0.052	0.055	0.055
4:00:00	0.068	0.066	0.068	0.059	0.062	0.059	0.059	0.065	0.065	0.06	0.066	0.059		4:00:00	0.066	0.074	0.072	0.07	0.065	0.063	0.069	0.071	0.067	0.071	0.074	0.064		4:00:00	0.082	0.086	0.08	0.069	0.074	0.066	0.075	0.079	0.071	0.078	0.078	0.078		4:00:00	0.08	0.079	0.075	0.062	0.059	0.065	0.071
4:20:00	0.079	0.078	0.078	0.068	0.073	0.067	0.07	0.08	0.076	0.074	0.08	0.071		4:20:00	0.085	0.087	0.091	0.079	0.075	0.072	0.082	0.087	0.083	0.087	0.088	0.074		4:20:00	0.105	0.102	0.102	0.089	0.096	0.085	0.09	0.103	0.086	0.094	0.102	0.098		4:20:00	0.086	0.092	0.085	0.071	0.077	0.075	0.083
4:40:00	0.09	0.093	0.092	0.076	0.085	0.077	0.088	0.096	0.091	0.088	0.096	0.085		4:40:00	0.103	0.105	0.098	0.087	0.087	0.084	0.102	0.109	0.1	0.104	0.107	0.09		4:40:00	0.132	0.139	0.131	0.113	0.118	0.106	0.115	0.129	0.115	0.124	0.136	0.124		4:40:00	0.116	0.103	0.1	0.083	0.091	0.085	0.102
5:00:00	0.104	0.111	0.111	0.087	0.098	0.091	0.103	0.111	0.107	0.103	0.113	0.1		5:00:00	0.127	0.12	0.126	0.096	0.111	0.106	0.119	0.127	0.115	0.122	0.127	0.111		5:00:00	0.158	0.166	0.162	0.139	0.145	0.134	0.139	0.152	0.14	0.152	0.165	0.149		5:00:00	0.133	0.13	0.115	0.1	0.109	0.105	0.123
5:20:00	0.117	0.117	0.13	0.106	0.113	0.108	0.123	0.132	0.127	0.127	0.136	0.117		5:20:00	0.156	0.159	0.148	0.127	0.135	0.127	0.149	0.146	0.142	0.138	0.155	0.138		5:20:00	0.194	0.195	0.188	0.169	0.182	0.161	0.165	0.182	0.166	0.175	0.189	0.177		5:20:00	0.152	0.142	0.139	0.128	0.127	0.129	0.148
5:40:00	0.137	0.144	0.138	0.124	0.128	0.124	0.143	0.146	0.14	0.142	0.147	0.133		5:40:00	0.188	0.175	0.174	0.154	0.163	0.154	0.174	0.185	0.169	0.169	0.183	0.163		5:40:00	0.223	0.219	0.221	0.206	0.208	0.194	0.189	0.207	0.189	0.21	0.225	0.203		5:40:00	0.182	0.177	0.179	0.151	0.155	0.152	0.168
6:00:00	0.154	0.153	0.158	0.148	0.144	0.142	0.152	0.16	0.156	0.161	0.164	0.151		6:00:00	0.219	0.199	0.213	0.185	0.191	0.183	0.2	0.205	0.206	0.198	0.212	0.188		6:00:00	0.242	0.257	0.251	0.249	0.254	0.232	0.221	0.25	0.225	0.243	0.269	0.236		6:00:00	0.219	0.206	0.206	0.179	0.183	0.188	0.201
6:20:00	0.173	0.178	0.175	0.164	0.161	0.156	0.167	0.17	0.165	0.176	0.182	0.166		6:20:00	0.247	0.249	0.248	0.212	0.219	0.222	0.238	0.245	0.238	0.232	0.243	0.219		6:20:00	0.286	0.288	0.28	0.289	0.305	0.265	0.248	0.292	0.263	0.284	0.306	0.274		6:20:00	0.248	0.257	0.247	0.215	0.218	0.218	0.244
6:40:00	0.189	0.197	0.199	0.187	0.186	0.175	0.185	0.193	0.185	0.19	0.202	0.193		6:40:00	0.3	0.302	0.296	0.264	0.263	0.267	0.276	0.292	0.276	0.278	0.291	0.265		6:40:00	0.32	0.335	0.331	0.332	0.357	0.323	0.295	0.33	0.303	0.323	0.338	0.318		6:40:00	0.294	0.301	0.296	0.271	0.283	0.27	0.286
7:00:00	0.212	0.227	0.216	0.215	0.218	0.204	0.204	0.217	0.215	0.21	0.222	0.213		7:00:00	0.339	0.342	0.333	0.323	0.324	0.316	0.317	0.329	0.297	0.318	0.329	0.301		7:00:00	0.355	0.367	0.363	0.389	0.409	0.369	0.343	0.365	0.339	0.363	0.368	0.353		7:00:00	0.316	0.337	0.327	0.322	0.331	0.311	0.324
7:20:00	0.243	0.256	0.247	0.241	0.246	0.227	0.237	0.247	0.246	0.24	0.25	0.249		7:20:00	0.376	0.386	0.368	0.364	0.377	0.376	0.362	0.369	0.344	0.356	0.367	0.342		7:20:00	0.397	0.408	0.395	0.434	0.456	0.416	0.372	0.403	0.374	0.399	0.413	0.389		7:20:00	0.353	0.379	0.368	0.375	0.378	0.364	0.352
7:40:00	0.276	0.293	0.282	0.267	0.274	0.267	0.263	0.275	0.275	0.272	0.285	0.279		7:40:00	0.406	0.425	0.408	0.414	0.435	0.41	0.393	0.41	0.376	0.382	0.398	0.374		7:40:00	0.422	0.442	0.436	0.479	0.491	0.46	0.408	0.427	0.405	0.432	0.436	0.418		7:40:00	0.384	0.403	0.388	0.416	0.409	0.401	0.376
8:00:00	0.314	0.322	0.318	0.301	0.312	0.29	0.29	0.307	0.3	0.303	0.316	0.314		8:00:00	0.436	0.447	0.436	0.455	0.463	0.434	0.418	0.418	0.409	0.415	0.43	0.412		8:00:00	0.455	0.465	0.463	0.51	0.531	0.487	0.438	0.46	0.442	0.456	0.471	0.446		8:00:00	0.422	0.423	0.406	0.436	0.448	0.429	0.405
8:20:00	0.352	0.354	0.345	0.322	0.355	0.324	0.326	0.338	0.336	0.342	0.348	0.346		8:20:00	0.459	0.469	0.461	0.486	0.513	0.478	0.439	0.461	0.427	0.437	0.451	0.445		8:20:00	0.483	0.486	0.481	0.54	0.566	0.531	0.463	0.489	0.472	0.494	0.486	0.478		8:20:00	0.439	0.442	0.441	0.48	0.472	0.464	0.436
8:40:00	0.377	0.384	0.375	0.365	0.401	0.367	0.357	0.369	0.37	0.36	0.375	0.364		8:40:00	0.488	0.497	0.493	0.534	0.531	0.511	0.477	0.481	0.472	0.477	0.485	0.469		8:40:00	0.513	0.511	0.519	0.569	0.606	0.564	0.494	0.514	0.499	0.511	0.513	0.494		8:40:00	0.47	0.482	0.465	0.51	0.505	0.497	0.463
9:00:00	0.401	0.406	0.4	0.401	0.43	0.401	0.382	0.392	0.392	0.384	0.39	0.384		9:00:00	0.507	0.517	0.512	0.569	0.577	0.549	0.501	0.52	0.498	0.505	0.51	0.495		9:00:00	0.526	0.545	0.533	0.605	0.631	0.587	0.514	0.531	0.516	0.539	0.535	0.512		9:00:00	0.505	0.509	0.484	0.54	0.538	0.55	0.497
9:20:00	0.422	0.417	0.421	0.436	0.453	0.435	0.388	0.398	0.404	0.379	0.386	0.386		9:20:00	0.55	0.539	0.532	0.588	0.611	0.598	0.53	0.534	0.499	0.507	0.525	0.524		9:20:00	0.549	0.572	0.565	0.638	0.643	0.623	0.534	0.566	0.53	0.566	0.541	0.531		9:20:00	0.519	0.52	0.519	0.567	0.588	0.575	0.519
9:40:00	0.431	0.427	0.426	0.454	0.465	0.45	0.399	0.408	0.412	0.388	0.397	0.39		9:40:00	0.566	0.567	0.576	0.607	0.636	0.631	0.553	0.551	0.533	0.526	0.56	0.544		9:40:00	0.572	0.586	0.584	0.664	0.661	0.648	0.553	0.571	0.566	0.576	0.555	0.543		9:40:00	0.546	0.546	0.546	0.61	0.624	0.616	0.549
10:00:00	0.44	0.442	0.435	0.46	0.476	0.444	0.401	0.408	0.419	0.387	0.402	0.396		10:00:00	0.587	0.592	0.57	0.648	0.649	0.636	0.551	0.568	0.54	0.542	0.573	0.551		10:00:00	0.591	0.609	0.597	0.681	0.67	0.67	0.572	0.584	0.567	0.592	0.571	0.553		10:00:00	0.566	0.588	0.561	0.636	0.635	0.624	0.557
10:20:00	0.447	0.45	0.465	0.462	0.471	0.455	0.407	0.406	0.423	0.396	0.41	0.399		10:20:00	0.605	0.617	0.587	0.69	0.678	0.686	0.576	0.554	0.559	0.545	0.591	0.573		10:20:00	0.6	0.615	0.606	0.698	0.7	0.69	0.599	0.615	0.588	0.602	0.612	0.566		10:20:00	0.593	0.592	0.579	0.666	0.673	0.662	0.564
10:40:00	0.469	0.461	0.464	0.471	0.49	0.464	0.418	0.414	0.427	0.397	0.417	0.405		10:40:00	0.616	0.614	0.592	0.672	0.698	0.679	0.578	0.566	0.584	0.555	0.585	0.587		10:40:00	0.638	0.643	0.641	0.735	0.714	0.706	0.605	0.609	0.603	0.623	0.595	0.585		10:40:00	0.638	0.611	0.594	0.669	0.686	0.659	0.568
11:00:00	0.48	0.479	0.455	0.484	0.52	0.476	0.43	0.431	0.437	0.413	0.435	0.427		11:00:00	0.622	0.649	0.617	0.716	0.718	0.737	0.598	0.584	0.593	0.607	0.632	0.585		11:00:00	0.616	0.636	0.64	0.685	0.713	0.705	0.61	0.629	0.602	0.623	0.611	0.576		11:00:00	0.645	0.625	0.591	0.71	0.679	0.684	0.611
11:20:00	0.461	0.464	0.47	0.484	0.488	0.48	0.422	0.426	0.439	0.414	0.43	0.415		11:20:00	0.659	0.641	0.63	0.747	0.698	0.705	0.616	0.577	0.621	0.582	0.584	0.599		11:20:00	0.643	0.607	0.604	0.711	0.695	0.725	0.601	0.623	0.62	0.621	0.608	0.592		11:20:00	0.654	0.626	0.63	0.702	0.711	0.689	0.602
11:40:00	0.477	0.497	0.472	0.496	0.494	0.486	0.432	0.439	0.454	0.41	0.428	0.416		11:40:00	0.614	0.658	0.623	0.732	0.721	0.743	0.612	0.621	0.576	0.592	0.608	0.6		11:40:00	0.642	0.642	0.652	0.73	0.718	0.738	0.64	0.631	0.597	0.615	0.645	0.617		11:40:00	0.684	0.633	0.613	0.719	0.698	0.689	0.596
12:00:00	0.475	0.474	0.473	0.499	0.532	0.49	0.433	0.442	0.454	0.414	0.426	0.419		12:00:00	0.624	0.625	0.626	0.752	0.725	0.739	0.618	0.626	0.592	0.627	0.605	0.599		12:00:00	0.608	0.622	0.656	0.722	0.717	0.741	0.618	0.63	0.619	0.649	0.676	0.602		12:00:00	0.726	0.643	0.623	0.718	0.709	0.723	0.603
12:20:00	0.474	0.48	0.473	0.498	0.521	0.493	0.431	0.439	0.452	0.415	0.433	0.421		12:20:00	0.666	0.661	0.634	0.726	0.692	0.706	0.624	0.609	0.626	0.615	0.611	0.632		12:20:00	0.621	0.656	0.619	0.759	0.713	0.71	0.628	0.627	0.605	0.638	0.643	0.614		12:20:00	0.666	0.659	0.603	0.728	0.735	0.713	0.625
12:40:00	0.469	0.479	0.476	0.498	0.505	0.496	0.44	0.449	0.457	0.426	0.44	0.435		12:40:00	0.63	0.7	0.633	0.693	0.685	0.728	0.616	0.595	0.619	0.661	0.651	0.607		12:40:00	0.599	0.595	0.637	0.706	0.709	0.754	0.604	0.643	0.59	0.641	0.637	0.634		12:40:00	0.708	0.662	0.631	0.759	0.735	0.701	0.643
13:00:00	0.46	0.487	0.49	0.511	0.52	0.508	0.451	0.459	0.47	0.436	0.455	0.445		13:00:00	0.706	0.679	0.646	0.728	0.726	0.73	0.663	0.657	0.626	0.636	0.665	0.638		13:00:00	0.59	0.617	0.647	0.697	0.668	0.707	0.62	0.593	0.658	0.608	0.633	0.638		13:00:00	0.673	0.654	0.661	0.702	0.685	0.709	0.641
13:20:00	0.464	0.486	0.488	0.509	0.52	0.507	0.45	0.456	0.463	0.436	0.454	0.442		13:20:00	0.615	0.6	0.648	0.729	0.688	0.69	0.638	0.616	0.684	0.624	0.617	0.607		13:20:00	0.541	0.606	0.593	0.686	0.704	0.689	0.605	0.586	0.598	0.623	0.638	0.632		13:20:00	0.728	0.633	0.641	0.739	0.68	0.742	0.618
13:40:00	0.457	0.482	0.48	0.498	0.502	0.499	0.442	0.446	0.452	0.428	0.439	0.432		13:40:00	0.583	0.627	0.626	0.728	0.709	0.712	0.658	0.586	0.626	0.61	0.632	0.645		13:40:00	0.593	0.582	0.631	0.685	0.674	0.703	0.603	0.559	0.611	0.596	0.623	0.615		13:40:00	0.674	0.616	0.65	0.743	0.725	0.704	0.665
14:00:00	0.46	0.488	0.487	0.504	0.504	0.507	0.445	0.448	0.457	0.432	0.445	0.444		14:00:00	0.602	0.589	0.675	0.695	0.703	0.686	0.623	0.616	0.648	0.61	0.642	0.615		14:00:00	0.538	0.59	0.612	0.653	0.673	0.671	0.612	0.593	0.621	0.595	0.633	0.636		14:00:00	0.652	0.616	0.637	0.78	0.666	0.727	0.618
14:20:00	0.459	0.483	0.485	0.496	0.503	0.5	0.445	0.445	0.451	0.434	0.444	0.449		14:20:00	0.615	0.595	0.626	0.717	0.707	0.73	0.613	0.6	0.629	0.628	0.652	0.646		14:20:00	0.55	0.597	0.602	0.675	0.698	0.699	0.581	0.577	0.615	0.609	0.656	0.612		14:20:00	0.64	0.625	0.618	0.745	0.666	0.741	0.632
14:40:00	0.46	0.476	0.488	0.49	0.489	0.501	0.448	0.444	0.454	0.434	0.446	0.453		14:40:00	0.591	0.602	0.619	0.727	0.708	0.733	0.614	0.576	0.65	0.614	0.641	0.69		14:40:00	0.558	0.662	0.619	0.667	0.673	0.667	0.563	0.587	0.633	0.615	0.635	0.623		14:40:00	0.625	0.623	0.638	0.702	0.669	0.708	0.614
15:00:00	0.46	0.475	0.482	0.484	0.478	0.497	0.445	0.442	0.447	0.439	0.446	0.454		15:00:00	0.624	0.589	0.619	0.7	0.712	0.714	0.584	0.582	0.614	0.602	0.652	0.702		15:00:00	0.596	0.651	0.625	0.689	0.697	0.674	0.573	0.622	0.624	0.604	0.653	0.645		15:00:00	0.628	0.615	0.659	0.725	0.678	0.727	0.617
15:20:00	0.449	0.479	0.483	0.479	0.469	0.493	0.448	0.446	0.448	0.443	0.446	0.457		15:20:00	0.593	0.588	0.633	0.711	0.71	0.719	0.572	0.564	0.604	0.611	0.638	0.682		15:20:00	0.639	0.657	0.668	0.721	0.696	0.71	0.572	0.613	0.62	0.608	0.643	0.622		15:20:00	0.624	0.623	0.649	0.704	0.677	0.721	0.602
15:40:00	0.446	0.477	0.48	0.475	0.467	0.489	0.45	0.448	0.447	0.444	0.447	0.457		15:40:00	0.64	0.6	0.595	0.715	0.717	0.718	0.565	0.57	0.592	0.613	0.629	0.684		15:40:00	0.641	0.643	0.674	0.719	0.696	0.724	0.558	0.614	0.603	0.598	0.633	0.647		15:40:00	0.633	0.621	0.647	0.707	0.681	0.718	0.615
16:00:00	0.46	0.474	0.479	0.471	0.461	0.484	0.454	0.45	0.446	0.447	0.448	0.461		16:00:00	0.586	0.618	0.592	0.702	0.718	0.722	0.556	0.572	0.583	0.579	0.6	0.663		16:00:00	0.631	0.624	0.649	0.7	0.704	0.712	0.546	0.612	0.631	0.614	0.63	0.614		16:00:00	0.646	0.632	0.655	0.72	0.685	0.715	0.618
16:20:00	0.462	0.471	0.477	0.467	0.46	0.48	0.455	0.454	0.453	0.447	0.461	0.461		16:20:00	0.569	0.602	0.59	0.701	0.732	0.722	0.57	0.57	0.592	0.585	0.617	0.604		16:20:00	0.601	0.595	0.614	0.704	0.686	0.693	0.565	0.598	0.603	0.599	0.612	0.62		16:20:00	0.643	0.655	0.641	0.72	0.676	0.71	0.607
16:40:00	0.451	0.466	0.471	0.466	0.456	0.477	0.456	0.453	0.448	0.457	0.457	0.463		16:40:00	0.603	0.582	0.583	0.704	0.739	0.688	0.559	0.571	0.582	0.575	0.599	0.624		16:40:00	0.588	0.598	0.602	0.691	0.687	0.682	0.538	0.591	0.6	0.614	0.59	0.599		16:40:00	0.654	0.624	0.645	0.724	0.682	0.711	0.605
17:00:00	0.448	0.471	0.464	0.46	0.456	0.464	0.45	0.446	0.44	0.45	0.462	0.462		17:00:00	0.58	0.541	0.574	0.707	0.703	0.691	0.544	0.549	0.561	0.541	0.622	0.619		17:00:00	0.577	0.577	0.601	0.696	0.664	0.669	0.544	0.58	0.594	0.58	0.581	0.594		17:00:00	0.654	0.639	0.622	0.699	0.688	0.71	0.601
17:20:00	0.447	0.473	0.467	0.46	0.455	0.458	0.451	0.445	0.442	0.455	0.462	0.457		17:20:00	0.562	0.556	0.573	0.72	0.711	0.714	0.525	0.546	0.573	0.562	0.591	0.608		17:20:00	0.555	0.556	0.609	0.686	0.642	0.657	0.549	0.559	0.581	0.565	0.552	0.591		17:20:00	0.686	0.63	0.639	0.716	0.684	0.695	0.618
17:40:00	0.452	0.475	0.461	0.459	0.456	0.454	0.448	0.45	0.435	0.449	0.46	0.465		17:40:00	0.566	0.553	0.565	0.699	0.705	0.712	0.513	0.569	0.572	0.549	0.546	0.601		17:40:00	0.542	0.533	0.592	0.666	0.634	0.651	0.539	0.561	0.572	0.556	0.539	0.565		17:40:00	0.682	0.631	0.624	0.716	0.702	0.707	0.595
18:00:00	0.448	0.473	0.458	0.46	0.458	0.454	0.446	0.442	0.433	0.453	0.454	0.464		18:00:00	0.547	0.559	0.564	0.699	0.69	0.697	0.534	0.551	0.566	0.535	0.527	0.598		18:00:00	0.529	0.539	0.575	0.657	0.622	0.639	0.536	0.541	0.548	0.551	0.525	0.568		18:00:00	0.667	0.66	0.636	0.708	0.678	0.693	0.616
18:20:00	0.451	0.472	0.459	0.459	0.46	0.451	0.443	0.445	0.43	0.449	0.453	0.458		18:20:00	0.523	0.547	0.538	0.692	0.675	0.696	0.52	0.54	0.577	0.519	0.536	0.568		18:20:00	0.522	0.527	0.572	0.65	0.607	0.621	0.527	0.532	0.531	0.534	0.52	0.552		18:20:00	0.659	0.637	0.639	0.712	0.705	0.704	0.634
18:40:00	0.455	0.466	0.455	0.459	0.462	0.453	0.44	0.448	0.429	0.449	0.454	0.463		18:40:00	0.541	0.544	0.523	0.665	0.67	0.667	0.514	0.555	0.545	0.561	0.537	0.592		18:40:00	0.517	0.524	0.555	0.645	0.591	0.608	0.501	0.516	0.518	0.531	0.522	0.556		18:40:00	0.67	0.644	0.635	0.703	0.692	0.692	0.622
19:00:00	0.453	0.463	0.455	0.457	0.459	0.449	0.439	0.444	0.43	0.446	0.459	0.46		19:00:00	0.521	0.533	0.517	0.67	0.641	0.659	0.507	0.514	0.525	0.533	0.522	0.569		19:00:00	0.513	0.519	0.542	0.635	0.574	0.596	0.5	0.499	0.503	0.507	0.508	0.551		19:00:00	0.628	0.648	0.665	0.705	0.684	0.694	0.619
19:20:00	0.455	0.463	0.45	0.456	0.458	0.447	0.438	0.445	0.428	0.449	0.46	0.455		19:20:00	0.507	0.51	0.51	0.631	0.623	0.64	0.482	0.508	0.524	0.517	0.501	0.547		19:20:00	0.509	0.508	0.532	0.618	0.561	0.586	0.496	0.491	0.491	0.498	0.502	0.543		19:20:00	0.658	0.666	0.624	0.699	0.688	0.71	0.591
19:40:00	0.455	0.461	0.445	0.457	0.458	0.45	0.434	0.443	0.425	0.446	0.449	0.452		19:40:00	0.506	0.495	0.513	0.617	0.607	0.619	0.485	0.503	0.501	0.512	0.495	0.533		19:40:00	0.501	0.496	0.524	0.607	0.553	0.566	0.464	0.48	0.481	0.49	0.497	0.539		19:40:00	0.667	0.662	0.665	0.679	0.681	0.708	0.608
20:00:00	0.456	0.46	0.445	0.454	0.459	0.447	0.433	0.445	0.425	0.443	0.45	0.46		20:00:00	0.497	0.5	0.491	0.608	0.598	0.599	0.475	0.498	0.513	0.487	0.492	0.515		20:00:00	0.497	0.491	0.514	0.598	0.544	0.557	0.454	0.468	0.473	0.478	0.487	0.533		20:00:00	0.642	0.681	0.668	0.692	0.684	0.721	0.609
20:20:00	0.454	0.453	0.451	0.453	0.453	0.444	0.434	0.442	0.421	0.441	0.447	0.452		20:20:00	0.495	0.475	0.48	0.579	0.584	0.589	0.465	0.482	0.495	0.489	0.476	0.508		20:20:00	0.487	0.479	0.505	0.59	0.535	0.544	0.434	0.458	0.462	0.47	0.476	0.529		20:20:00	0.634	0.682	0.657	0.706	0.676	0.717	0.601
20:40:00	0.455	0.453	0.453	0.455	0.451	0.444	0.434	0.442	0.421	0.445	0.451	0.457		20:40:00	0.488	0.471	0.475	0.576	0.576	0.581	0.457	0.465	0.48	0.474	0.478	0.491		20:40:00	0.479	0.471	0.5	0.58	0.531	0.535	0.431	0.455	0.456	0.462	0.469	0.52		20:40:00	0.647	0.652	0.638	0.695	0.681	0.71	0.598
21:00:00	0.457	0.457	0.448	0.454	0.447	0.441	0.433	0.436	0.42	0.444	0.45	0.455		21:00:00	0.473	0.462	0.471	0.563	0.563	0.565	0.443	0.455	0.468	0.465	0.466	0.481		21:00:00	0.472	0.465	0.491	0.573	0.521	0.523	0.409	0.451	0.449	0.458	0.463	0.513		21:00:00	0.646	0.655	0.666	0.697	0.676	0.699	0.591
21:20:00	0.456	0.458	0.45	0.454	0.445	0.438	0.433	0.438	0.422	0.443	0.449	0.458		21:20:00	0.466	0.458	0.463	0.556	0.557	0.56	0.436	0.447	0.46	0.456	0.462	0.473		21:20:00	0.461	0.456	0.487	0.565	0.517	0.514	0.402	0.446	0.442	0.45	0.451	0.506		21:20:00	0.664	0.647	0.655	0.691	0.67	0.692	0.587
21:40:00	0.462	0.457	0.452	0.454	0.442	0.435	0.431	0.439	0.419	0.444	0.449	0.453		21:40:00	0.462	0.453	0.451	0.552	0.55	0.549	0.425	0.44	0.452	0.445	0.456	0.462		21:40:00	0.456	0.45	0.481	0.559	0.506	0.503	0.385	0.439	0.44	0.446	0.45	0.502		21:40:00	0.667	0.626	0.645	0.694	0.671	0.694	0.579
22:00:00	0.458	0.458	0.453	0.451	0.439	0.432	0.431	0.437	0.415	0.442	0.447	0.449		22:00:00	0.455	0.445	0.443	0.543	0.541	0.537	0.417	0.432	0.444	0.434	0.449	0.457		22:00:00	0.451	0.445	0.476	0.55	0.5	0.494	0.379	0.435	0.433	0.443	0.442	0.501		22:00:00	0.65	0.632	0.625	0.697	0.667	0.686	0.584
22:20:00	0.453	0.451	0.445	0.446	0.435	0.429	0.43	0.442	0.419	0.446	0.451	0.453		22:20:00	0.45	0.438	0.436	0.534	0.536	0.531	0.41	0.425	0.437	0.428	0.439	0.45		22:20:00	0.444	0.441	0.474	0.543	0.495	0.485	0.37	0.432	0.429	0.437	0.436	0.496		22:20:00	0.646	0.635	0.621	0.685	0.657	0.683	0.57
22:40:00	0.447	0.445	0.444	0.443	0.433	0.427	0.431	0.444	0.418	0.44	0.448	0.452		22:40:00	0.439	0.431	0.43	0.527	0.531	0.526	0.404	0.419	0.433	0.425	0.433	0.444		22:40:00	0.441	0.434	0.468	0.535	0.488	0.476	0.369	0.427	0.426	0.433	0.433	0.495		22:40:00	0.662	0.628	0.599	0.681	0.655	0.673	0.558
23:00:00	0.445	0.438	0.44	0.438	0.431	0.423	0.429	0.441	0.414	0.429	0.446	0.452		23:00:00	0.434	0.423	0.425	0.522	0.528	0.523	0.399	0.414	0.427	0.416	0.428	0.437		23:00:00	0.435	0.432	0.466	0.528	0.482	0.466	0.363	0.426	0.422	0.429	0.428	0.496		23:00:00	0.65	0.624	0.577	0.663	0.658	0.674	0.555
23:20:00	0.443	0.434	0.433	0.436	0.427	0.42	0.429	0.442	0.419	0.424	0.434	0.451		23:20:00	0.427	0.419	0.419	0.518	0.522	0.517	0.394	0.409	0.423	0.412	0.422	0.431		23:20:00	0.431	0.426	0.459	0.52	0.476	0.456	0.359	0.42	0.417	0.423	0.424	0.493		23:20:00	0.618	0.624	0.579	0.666	0.643	0.664	0.545
23:40:00	0.447	0.434	0.424	0.43	0.429	0.418	0.422	0.437	0.418	0.419	0.429	0.449		23:40:00	0.421	0.413	0.416	0.512	0.519	0.514	0.391	0.405	0.418	0.406	0.417	0.424		23:40:00	0.426	0.423	0.457	0.514	0.47	0.447	0.356	0.417	0.413	0.42	0.419	0.495		23:40:00	0.608	0.595	0.575	0.658	0.634	0.657	0.54
24:00:00	0.446	0.435	0.424	0.426	0.427	0.411	0.425	0.44	0.412	0.416	0.425	0.447		24:00:00	0.417	0.409	0.411	0.51	0.513	0.511	0.389	0.403	0.414	0.405	0.414	0.42		24:00:00	0.42	0.418	0.451	0.506	0.462	0.44	0.353	0.412	0.408	0.415	0.417	0.494		24:00:00	0.614	0.586	0.563	0.655	0.63	0.655	0.544
24:20:00	0.443	0.434	0.424	0.421	0.427	0.408	0.43	0.438	0.407	0.412	0.425	0.446		24:20:00	0.412	0.405	0.408	0.506	0.509	0.507	0.384	0.399	0.411	0.401	0.41	0.415		24:20:00	0.417	0.413	0.446	0.497	0.456	0.432	0.349	0.408	0.402	0.409	0.41	0.495		24:20:00	0.603	0.578	0.553	0.648	0.624	0.649	0.537
24:40:00	0.443	0.431	0.423	0.416	0.424	0.404	0.431	0.435	0.413	0.41	0.427	0.448		24:40:00	0.407	0.401	0.403	0.501	0.505	0.502	0.381	0.397	0.407	0.398	0.405	0.411		24:40:00	0.411	0.41	0.441	0.49	0.447	0.425	0.347	0.404	0.396	0.405	0.407	0.496		24:40:00	0.593	0.569	0.539	0.637	0.619	0.643	0.533
25:00:00	0.444	0.429	0.418	0.412	0.419	0.401	0.431	0.44	0.416	0.414	0.428	0.451		25:00:00	0.403	0.397	0.4	0.497	0.501	0.499	0.379	0.394	0.404	0.394	0.4	0.407		25:00:00	0.408	0.405	0.433	0.482	0.439	0.418	0.342	0.398	0.391	0.4	0.403	0.497		25:00:00	0.584	0.561	0.538	0.632	0.614	0.639	0.525
25:20:00	0.442	0.43	0.419	0.406	0.414	0.398	0.429	0.437	0.415	0.413	0.428	0.452		25:20:00	0.399	0.394	0.395	0.493	0.497	0.494	0.376	0.389	0.4	0.39	0.396	0.403		25:20:00	0.403	0.4	0.427	0.473	0.432	0.411	0.339	0.393	0.386	0.394	0.398	0.504		25:20:00	0.581	0.544	0.542	0.627	0.604	0.631	0.516
25:40:00	0.443	0.43	0.419	0.402	0.412	0.394	0.429	0.439	0.417	0.415	0.431	0.453		25:40:00	0.395	0.39	0.392	0.488	0.492	0.492	0.372	0.388	0.398	0.386	0.393	0.4		25:40:00	0.4	0.396	0.419	0.466	0.423	0.405	0.338	0.388	0.38	0.388	0.394	0.505		25:40:00	0.561	0.539	0.529	0.619	0.597	0.629	0.511
26:00:00	0.441	0.431	0.418	0.399	0.408	0.39	0.43	0.437	0.422	0.417	0.433	0.454		26:00:00	0.391	0.388	0.388	0.484	0.488	0.486	0.369	0.384	0.394	0.383	0.388	0.397		26:00:00	0.397	0.393	0.413	0.458	0.415	0.398	0.337	0.382	0.375	0.383	0.391	0.505		26:00:00	0.551	0.534	0.524	0.614	0.593	0.62	0.508
26:20:00	0.441	0.432	0.42	0.398	0.405	0.387	0.429	0.436	0.419	0.409	0.433	0.454		26:20:00	0.388	0.385	0.386	0.479	0.483	0.482	0.367	0.381	0.39	0.38	0.385	0.393		26:20:00	0.393	0.387	0.404	0.449	0.407	0.392	0.332	0.376	0.369	0.377	0.387	0.507		26:20:00	0.541	0.522	0.516	0.607	0.586	0.615	0.505
26:40:00	0.438	0.434	0.422	0.398	0.401	0.383	0.43	0.436	0.421	0.408	0.431	0.454		26:40:00	0.384	0.382	0.383	0.474	0.476	0.477	0.365	0.378	0.387	0.376	0.382	0.389		26:40:00	0.39	0.383	0.397	0.44	0.399	0.386	0.329	0.369	0.362	0.37	0.382	0.506		26:40:00	0.537	0.523	0.509	0.602	0.58	0.609	0.501
27:00:00	0.437	0.433	0.425	0.398	0.397	0.38	0.432	0.434	0.422	0.405	0.433	0.455		27:00:00	0.38	0.379	0.379	0.469	0.471	0.473	0.362	0.375	0.383	0.373	0.378	0.386		27:00:00	0.387	0.379	0.391	0.432	0.389	0.381	0.326	0.364	0.358	0.365	0.379	0.505		27:00:00	0.533	0.523	0.505	0.595	0.573	0.6	0.498
27:20:00	0.434	0.434	0.424	0.396	0.393	0.375	0.427	0.434	0.423	0.4	0.427	0.454		27:20:00	0.377	0.375	0.376	0.462	0.465	0.468	0.358	0.371	0.38	0.368	0.375	0.382		27:20:00	0.384	0.373	0.383	0.423	0.381	0.373	0.321	0.358	0.352	0.358	0.373	0.506		27:20:00	0.528	0.515	0.504	0.589	0.571	0.597	0.493
27:40:00	0.433	0.436	0.425	0.395	0.39	0.371	0.428	0.433	0.423	0.398	0.424	0.451		27:40:00	0.374	0.372	0.372	0.456	0.459	0.462	0.356	0.368	0.376	0.365	0.372	0.379		27:40:00	0.381	0.37	0.376	0.414	0.374	0.369	0.318	0.352	0.348	0.353	0.371	0.506		27:40:00	0.519	0.507	0.497	0.583	0.565	0.592	0.487
28:00:00	0.431	0.436	0.424	0.392	0.386	0.367	0.426	0.433	0.424	0.394	0.427	0.447		28:00:00	0.37	0.369	0.37	0.449	0.452	0.455	0.353	0.365	0.372	0.362	0.37	0.376		28:00:00	0.377	0.365	0.369	0.406	0.365	0.363	0.313	0.347	0.343	0.347	0.367	0.506		28:00:00	0.519	0.507	0.491	0.579	0.559	0.59	0.482
28:20:00	0.426	0.434	0.423	0.386	0.382	0.365	0.42	0.43	0.422	0.385	0.418	0.438		28:20:00	0.367	0.366	0.367	0.443	0.445	0.449	0.351	0.361	0.368	0.359	0.367	0.373		28:20:00	0.375	0.36	0.364	0.397	0.357	0.357	0.309	0.341	0.338	0.342	0.362	0.501		28:20:00	0.515	0.499	0.481	0.575	0.555	0.583	0.478
28:40:00	0.42	0.433	0.423	0.382	0.378	0.362	0.416	0.427	0.42	0.379	0.413	0.424		28:40:00	0.364	0.363	0.363	0.435	0.437	0.442	0.347	0.357	0.365	0.356	0.364	0.37		28:40:00	0.372	0.356	0.357	0.39	0.351	0.352	0.305	0.337	0.333	0.338	0.359	0.5		28:40:00	0.51	0.494	0.478	0.572	0.553	0.583	0.475
29:00:00	0.416	0.429	0.421	0.378	0.374	0.358	0.412	0.425	0.417	0.374	0.411	0.411		29:00:00	0.361	0.362	0.361	0.428	0.43	0.435	0.345	0.354	0.362	0.354	0.362	0.368		29:00:00	0.369	0.353	0.353	0.382	0.344	0.346	0.3	0.333	0.329	0.335	0.355	0.497		29:00:00	0.506	0.489	0.473	0.569	0.548	0.577	0.474
29:20:00	0.412	0.427	0.422	0.373	0.37	0.353	0.408	0.421	0.411	0.373	0.406	0.398		29:20:00	0.358	0.359	0.357	0.42	0.421	0.428	0.343	0.351	0.357	0.352	0.36	0.366		29:20:00	0.367	0.35	0.348	0.373	0.338	0.341	0.296	0.329	0.325	0.33	0.352	0.494		29:20:00	0.5	0.487	0.47	0.562	0.546	0.572	0.472
29:40:00	0.407	0.424	0.423	0.366	0.365	0.349	0.405	0.413	0.404	0.367	0.403	0.389		29:40:00	0.355	0.356	0.354	0.413	0.414	0.419	0.34	0.349	0.354	0.349	0.357	0.363		29:40:00	0.363	0.347	0.343	0.366	0.332	0.336	0.292	0.325	0.322	0.326	0.348	0.493		29:40:00	0.494	0.484	0.462	0.559	0.541	0.569	0.468
30:00:00	0.404	0.426	0.421	0.36	0.363	0.345	0.404	0.411	0.401	0.369	0.401	0.382		30:00:00	0.354	0.354	0.352	0.405	0.407	0.411	0.337	0.346	0.351	0.348	0.356	0.361		30:00:00	0.36	0.344	0.341	0.359	0.327	0.332	0.286	0.322	0.319	0.323	0.346	0.487		30:00:00	0.493	0.482	0.463	0.555	0.537	0.566	0.466
30:20:00	0.4	0.423	0.421	0.355	0.358	0.342	0.399	0.411	0.399	0.368	0.398	0.375		30:20:00	0.351	0.352	0.349	0.398	0.4	0.403	0.335	0.343	0.348	0.346	0.354	0.36		30:20:00	0.357	0.34	0.337	0.352	0.323	0.328	0.282	0.319	0.316	0.32	0.342	0.483		30:20:00	0.494	0.479	0.46	0.549	0.535	0.56	0.463
30:40:00	0.395	0.422	0.415	0.35	0.354	0.336	0.393	0.408	0.393	0.361	0.391	0.368		30:40:00	0.348	0.35	0.347	0.39	0.393	0.395	0.333	0.341	0.345	0.343	0.351	0.357		30:40:00	0.354	0.337	0.334	0.346	0.318	0.323	0.277	0.315	0.313	0.319	0.34	0.48		30:40:00	0.496	0.475	0.453	0.547	0.528	0.559	0.461
31:00:00	0.393	0.419	0.41	0.343	0.351	0.331	0.39	0.407	0.389	0.359	0.387	0.363		31:00:00	0.346	0.348	0.345	0.384	0.385	0.388	0.331	0.338	0.343	0.342	0.35	0.356		31:00:00	0.352	0.336	0.332	0.341	0.315	0.319	0.273	0.314	0.311	0.317	0.337	0.476		31:00:00	0.495	0.473	0.452	0.543	0.524	0.556	0.459
31:20:00	0.391	0.417	0.405	0.338	0.348	0.326	0.386	0.403	0.386	0.358	0.386	0.357		31:20:00	0.343	0.345	0.343	0.377	0.379	0.38	0.329	0.336	0.34	0.339	0.349	0.353		31:20:00	0.35	0.333	0.329	0.336	0.312	0.316	0.269	0.311	0.308	0.315	0.335	0.473		31:20:00	0.49	0.467	0.445	0.541	0.524	0.55	0.455
31:40:00	0.39	0.415	0.4	0.333	0.344	0.322	0.38	0.4	0.38	0.351	0.381	0.353		31:40:00	0.341	0.344	0.341	0.371	0.373	0.373	0.326	0.334	0.337	0.339	0.347	0.352		31:40:00	0.348	0.332	0.327	0.332	0.309	0.313	0.265	0.309	0.306	0.314	0.334	0.473		31:40:00	0.486	0.463	0.441	0.539	0.519	0.549	0.453
32:00:00	0.39	0.413	0.396	0.327	0.34	0.317	0.375	0.397	0.377	0.348	0.376	0.348		32:00:00	0.34	0.343	0.339	0.366	0.368	0.366	0.325	0.331	0.334	0.337	0.345	0.35		32:00:00	0.346	0.33	0.325	0.328	0.307	0.31	0.261	0.307	0.304	0.312	0.337	0.47		32:00:00	0.483	0.456	0.438	0.537	0.517	0.546	0.45
32:20:00	0.387	0.411	0.393	0.322	0.333	0.313	0.371	0.395	0.373	0.347	0.376	0.343		32:20:00	0.338	0.341	0.337	0.36	0.362	0.36	0.323	0.33	0.333	0.336	0.344	0.349		32:20:00	0.345	0.328	0.324	0.324	0.306	0.308	0.257	0.306	0.302	0.311	0.342	0.467		32:20:00	0.481	0.453	0.434	0.533	0.514	0.544	0.445
32:40:00	0.382	0.409	0.39	0.318	0.328	0.309	0.367	0.391	0.368	0.345	0.375	0.339		32:40:00	0.336	0.34	0.335	0.355	0.359	0.354	0.322	0.328	0.331	0.334	0.343	0.347		32:40:00	0.345	0.326	0.323	0.322	0.304	0.305	0.254	0.305	0.301	0.31	0.356	0.463		32:40:00	0.475	0.451	0.432	0.53	0.513	0.543	0.441
33:00:00	0.378	0.409	0.389	0.313	0.323	0.305	0.363	0.388	0.365	0.343	0.374	0.335		33:00:00	0.334	0.338	0.334	0.351	0.354	0.349	0.32	0.327	0.329	0.333	0.342	0.346		33:00:00	0.345	0.325	0.321	0.319	0.304	0.304	0.251	0.303	0.299	0.309	0.364	0.459		33:00:00	0.473	0.448	0.429	0.527	0.509	0.538	0.439
33:20:00	0.372	0.402	0.384	0.308	0.319	0.3	0.358	0.384	0.359	0.337	0.37	0.331		33:20:00	0.333	0.337	0.332	0.347	0.35	0.344	0.319	0.325	0.327	0.332	0.341	0.344		33:20:00	0.347	0.324	0.32	0.316	0.302	0.302	0.247	0.301	0.297	0.308	0.374	0.457		33:20:00	0.471	0.446	0.427	0.523	0.506	0.535	0.435
33:40:00	0.367	0.394	0.382	0.304	0.313	0.296	0.352	0.378	0.351	0.333	0.365	0.326		33:40:00	0.332	0.336	0.331	0.343	0.347	0.34	0.318	0.324	0.326	0.331	0.34	0.343		33:40:00	0.35	0.323	0.32	0.315	0.303	0.3	0.245	0.3	0.297	0.307	0.378	0.455		33:40:00	0.468	0.442	0.424	0.52	0.503	0.532	0.432
34:00:00	0.36	0.391	0.377	0.299	0.308	0.291	0.347	0.372	0.347	0.328	0.359	0.323		34:00:00	0.33	0.335	0.331	0.34	0.344	0.336	0.317	0.323	0.325	0.33	0.339	0.342		34:00:00	0.353	0.323	0.319	0.313	0.302	0.3	0.242	0.3	0.296	0.307	0.384	0.454		34:00:00	0.464	0.439	0.422	0.517	0.502	0.529	0.43
34:20:00	0.356	0.388	0.375	0.295	0.304	0.286	0.341	0.371	0.344	0.324	0.353	0.319		34:20:00	0.329	0.334	0.33	0.337	0.342	0.333	0.316	0.322	0.324	0.331	0.339	0.341		34:20:00	0.357	0.323	0.318	0.311	0.302	0.298	0.241	0.299	0.295	0.307	0.388	0.453		34:20:00	0.463	0.437	0.421	0.514	0.498	0.527	0.428
34:40:00	0.352	0.38	0.371	0.291	0.299	0.281	0.336	0.366	0.337	0.319	0.346	0.315		34:40:00	0.328	0.334	0.328	0.335	0.339	0.33	0.315	0.321	0.323	0.329	0.338	0.34		34:40:00	0.363	0.322	0.318	0.31	0.302	0.298	0.239	0.298	0.294	0.307	0.394	0.45		34:40:00	0.46	0.435	0.417	0.511	0.496	0.523	0.424
35:00:00	0.346	0.378	0.367	0.285	0.294	0.276	0.33	0.363	0.334	0.318	0.345	0.311		35:00:00	0.326	0.332	0.328	0.332	0.337	0.327	0.314	0.32	0.321	0.328	0.337	0.338		35:00:00	0.371	0.321	0.316	0.308	0.301	0.297	0.237	0.297	0.292	0.305	0.394	0.448		35:00:00	0.455	0.433	0.415	0.507	0.493	0.52	0.421
35:20:00	0.341	0.375	0.362	0.28	0.291	0.273	0.326	0.36	0.328	0.312	0.34	0.307		35:20:00	0.325	0.332	0.327	0.331	0.335	0.325	0.313	0.32	0.321	0.328	0.337	0.338		35:20:00	0.369	0.32	0.316	0.307	0.301	0.297	0.236	0.296	0.292	0.305	0.4	0.449		35:20:00	0.453	0.431	0.415	0.505	0.491	0.518	0.419
35:40:00	0.337	0.371	0.356	0.276	0.286	0.267	0.322	0.356	0.323	0.308	0.339	0.304		35:40:00	0.324	0.332	0.327	0.329	0.334	0.324	0.312	0.319	0.32	0.328	0.337	0.337		35:40:00	0.372	0.32	0.316	0.305	0.301	0.296	0.234	0.295	0.292	0.305	0.395	0.446		35:40:00	0.45	0.431	0.412	0.502	0.489	0.515	0.417
36:00:00	0.332	0.365	0.352	0.273	0.282	0.263	0.316	0.351	0.319	0.306	0.34	0.301		36:00:00	0.323	0.331	0.326	0.327	0.332	0.321	0.311	0.318	0.319	0.328	0.336	0.336		36:00:00	0.377	0.319	0.316	0.304	0.301	0.295	0.233	0.294	0.299	0.312	0.397	0.444		36:00:00	0.448	0.426	0.409	0.499	0.485	0.512	0.415
36:20:00	0.327	0.36	0.346	0.268	0.278	0.26	0.312	0.348	0.315	0.303	0.338	0.297		36:20:00	0.322	0.331	0.325	0.326	0.331	0.32	0.311	0.318	0.318	0.327	0.336	0.336		36:20:00	0.378	0.321	0.315	0.303	0.301	0.295	0.233	0.294	0.303	0.313	0.399	0.443		36:20:00	0.449	0.425	0.406	0.496	0.484	0.51	0.412
36:40:00	0.323	0.357	0.343	0.263	0.274	0.256	0.308	0.344	0.312	0.3	0.336	0.294		36:40:00	0.322	0.33	0.325	0.325	0.33	0.319	0.311	0.318	0.318	0.327	0.335	0.334		36:40:00	0.374	0.32	0.315	0.302	0.301	0.295	0.232	0.294	0.309	0.321	0.393	0.443		36:40:00	0.447	0.423	0.404	0.493	0.481	0.507	0.41
37:00:00	0.318	0.355	0.34	0.26	0.271	0.251	0.303	0.34	0.307	0.297	0.334	0.291		37:00:00	0.322	0.33	0.325	0.324	0.329	0.317	0.309	0.317	0.317	0.327	0.335	0.335		37:00:00	0.375	0.322	0.315	0.301	0.301	0.295	0.231	0.294	0.314	0.324	0.393	0.44		37:00:00	0.446	0.421	0.402	0.49	0.479	0.504	0.407
37:20:00	0.313	0.351	0.335	0.255	0.267	0.246	0.299	0.336	0.301	0.293	0.332	0.287		37:20:00	0.321	0.33	0.325	0.322	0.328	0.315	0.309	0.316	0.317	0.326	0.334	0.334		37:20:00	0.375	0.321	0.314	0.3	0.301	0.295	0.232	0.294	0.313	0.32	0.393	0.441		37:20:00	0.444	0.419	0.399	0.487	0.478	0.502	0.405
37:40:00	0.31	0.349	0.333	0.25	0.263	0.241	0.295	0.332	0.297	0.292	0.329	0.284		37:40:00	0.321	0.329	0.325	0.322	0.327	0.315	0.309	0.317	0.316	0.326	0.334	0.334		37:40:00	0.372	0.322	0.313	0.299	0.302	0.295	0.232	0.294	0.311	0.32	0.39	0.442		37:40:00	0.442	0.416	0.398	0.485	0.476	0.499	0.406
38:00:00	0.305	0.346	0.33	0.246	0.259	0.236	0.291	0.328	0.292	0.289	0.324	0.28		38:00:00	0.319	0.329	0.324	0.321	0.326	0.313	0.307	0.315	0.315	0.325	0.334	0.333		38:00:00	0.368	0.322	0.312	0.298	0.301	0.294	0.231	0.294	0.312	0.319	0.386	0.439		38:00:00	0.44	0.413	0.395	0.481	0.473	0.496	0.405
38:20:00	0.3	0.343	0.325	0.241	0.256	0.231	0.286	0.325	0.288	0.288	0.321	0.277		38:20:00	0.319	0.328	0.323	0.32	0.325	0.312	0.307	0.315	0.315	0.325	0.333	0.332		38:20:00	0.367	0.323	0.312	0.297	0.3	0.294	0.231	0.298	0.312	0.326	0.384	0.437		38:20:00	0.438	0.412	0.394	0.479	0.47	0.493	0.406
38:40:00	0.296	0.341	0.322	0.237	0.252	0.227	0.282	0.321	0.283	0.284	0.317	0.273		38:40:00	0.318	0.328	0.323	0.319	0.324	0.311	0.306	0.314	0.314	0.325	0.333	0.332		38:40:00	0.365	0.322	0.314	0.296	0.3	0.293	0.23	0.303	0.31	0.327	0.382	0.437		38:40:00	0.437	0.41	0.395	0.475	0.468	0.49	0.404
39:00:00	0.292	0.337	0.318	0.233	0.247	0.223	0.278	0.317	0.279	0.282	0.314	0.27		39:00:00	0.318	0.328	0.323	0.319	0.324	0.31	0.306	0.314	0.313	0.324	0.332	0.331		39:00:00	0.362	0.324	0.314	0.296	0.302	0.292	0.23	0.302	0.31	0.327	0.38	0.438		39:00:00	0.437	0.408	0.396	0.473	0.465	0.487	0.404
39:20:00	0.288	0.335	0.315	0.229	0.244	0.219	0.275	0.313	0.274	0.279	0.312	0.266		39:20:00	0.318	0.328	0.323	0.319	0.324	0.31	0.306	0.314	0.314	0.324	0.334	0.331		39:20:00	0.359	0.325	0.317	0.296	0.303	0.292	0.229	0.306	0.309	0.327	0.383	0.439		39:20:00	0.434	0.406	0.397	0.471	0.463	0.485	0.405
39:40:00	0.282	0.33	0.311	0.225	0.24	0.214	0.272	0.309	0.27	0.277	0.309	0.262		39:40:00	0.317	0.328	0.322	0.318	0.323	0.309	0.304	0.314	0.313	0.324	0.333	0.331		39:40:00	0.363	0.326	0.313	0.296	0.303	0.292	0.23	0.304	0.309	0.327	0.383	0.442		39:40:00	0.432	0.404	0.397	0.467	0.46	0.482	0.402
40:00:00	0.278	0.328	0.307	0.221	0.237	0.21	0.267	0.306	0.267	0.275	0.306	0.259		40:00:00	0.317	0.328	0.323	0.317	0.323	0.309	0.305	0.314	0.313	0.324	0.333	0.331		40:00:00	0.364	0.329	0.313	0.296	0.303	0.291	0.23	0.305	0.309	0.327	0.384	0.434		40:00:00	0.43	0.403	0.397	0.465	0.459	0.479	0.402
40:20:00	0.275	0.326	0.304	0.217	0.234	0.207	0.264	0.303	0.264	0.274	0.304	0.256		40:20:00	0.317	0.328	0.323	0.318	0.323	0.309	0.305	0.314	0.313	0.324	0.333	0.33		40:20:00	0.361	0.325	0.315	0.295	0.304	0.289	0.229	0.305	0.309	0.327	0.382	0.432		40:20:00	0.427	0.403	0.396	0.463	0.455	0.477	0.401
40:40:00	0.27	0.323	0.3	0.214	0.23	0.203	0.26	0.299	0.26	0.273	0.301	0.252		40:40:00	0.317	0.328	0.322	0.318	0.323	0.308	0.305	0.313	0.313	0.323	0.332	0.33		40:40:00	0.359	0.328	0.316	0.296	0.305	0.289	0.229	0.307	0.307	0.323	0.38	0.431		40:40:00	0.426	0.404	0.395	0.459	0.453	0.474	0.4
41:00:00	0.265	0.32	0.296	0.21	0.226	0.198	0.256	0.296	0.257	0.27	0.298	0.249		41:00:00	0.315	0.327	0.322	0.317	0.322	0.307	0.304	0.313	0.312	0.323	0.332	0.33		41:00:00	0.35	0.329	0.318	0.296	0.305	0.288	0.228	0.302	0.307	0.325	0.379	0.43		41:00:00	0.424	0.403	0.393	0.455	0.449	0.471	0.398
41:20:00	0.261	0.317	0.292	0.206	0.223	0.194	0.253	0.293	0.254	0.27	0.296	0.245		41:20:00	0.316	0.327	0.322	0.316	0.321	0.307	0.304	0.312	0.312	0.323	0.332	0.329		41:20:00	0.348	0.327	0.317	0.297	0.305	0.288	0.228	0.31	0.317	0.322	0.379	0.429		41:20:00	0.423	0.405	0.393	0.453	0.447	0.468	0.397
41:40:00	0.256	0.313	0.289	0.203	0.219	0.19	0.25	0.29	0.251	0.267	0.292	0.241		41:40:00	0.315	0.327	0.322	0.316	0.321	0.306	0.303	0.312	0.312	0.323	0.332	0.329		41:40:00	0.353	0.327	0.318	0.297	0.306	0.286	0.228	0.315	0.322	0.328	0.379	0.429		41:40:00	0.422	0.405	0.391	0.449	0.445	0.465	0.395
42:00:00	0.252	0.31	0.286	0.199	0.216	0.187	0.247	0.287	0.248	0.265	0.289	0.237		42:00:00	0.314	0.327	0.321	0.316	0.321	0.305	0.303	0.312	0.311	0.322	0.332	0.33		42:00:00	0.351	0.331	0.326	0.299	0.305	0.286	0.228	0.312	0.315	0.325	0.381	0.431		42:00:00	0.42	0.406	0.391	0.447	0.441	0.462	0.393
42:20:00	0.248	0.308	0.283	0.195	0.213	0.183	0.243	0.284	0.246	0.263	0.286	0.235		42:20:00	0.313	0.326	0.321	0.315	0.32	0.305	0.303	0.312	0.311	0.322	0.331	0.329		42:20:00	0.35	0.326	0.328	0.297	0.307	0.285	0.227	0.317	0.317	0.324	0.38	0.426		42:20:00	0.419	0.406	0.389	0.444	0.439	0.459	0.392
42:40:00	0.244	0.306	0.28	0.193	0.21	0.18	0.24	0.282	0.243	0.261	0.284	0.232		42:40:00	0.313	0.327	0.321	0.315	0.321	0.305	0.302	0.312	0.311	0.322	0.331	0.328		42:40:00	0.348	0.328	0.32	0.3	0.306	0.286	0.227	0.306	0.317	0.318	0.381	0.426		42:40:00	0.419	0.405	0.388	0.441	0.437	0.457	0.391
43:00:00	0.24	0.303	0.277	0.19	0.206	0.176	0.237	0.279	0.241	0.256	0.281	0.228		43:00:00	0.313	0.327	0.321	0.314	0.32	0.304	0.302	0.312	0.31	0.322	0.331	0.327		43:00:00	0.345	0.327	0.319	0.297	0.31	0.285	0.227	0.311	0.318	0.326	0.383	0.426		43:00:00	0.417	0.405	0.387	0.439	0.433	0.453	0.388
43:20:00	0.236	0.3	0.274	0.187	0.203	0.173	0.235	0.276	0.238	0.253	0.278	0.225		43:20:00	0.313	0.327	0.322	0.315	0.32	0.304	0.303	0.311	0.31	0.322	0.331	0.326		43:20:00	0.345	0.325	0.326	0.301	0.306	0.286	0.228	0.313	0.32	0.321	0.385	0.426		43:20:00	0.417	0.404	0.385	0.435	0.43	0.451	0.387
43:40:00	0.233	0.297	0.272	0.184	0.199	0.17	0.232	0.274	0.236	0.251	0.276	0.221		43:40:00	0.311	0.327	0.321	0.315	0.319	0.303	0.302	0.311	0.311	0.322	0.331	0.326		43:40:00	0.343	0.327	0.328	0.297	0.311	0.286	0.228	0.307	0.32	0.318	0.383	0.422		43:40:00	0.417	0.403	0.384	0.433	0.428	0.447	0.385
44:00:00	0.229	0.295	0.269	0.181	0.197	0.166	0.229	0.273	0.233	0.248	0.274	0.218		44:00:00	0.311	0.326	0.321	0.314	0.319	0.303	0.302	0.311	0.31	0.322	0.331	0.324		44:00:00	0.343	0.333	0.326	0.304	0.31	0.285	0.228	0.31	0.319	0.325	0.382	0.415		44:00:00	0.416	0.401	0.382	0.43	0.425	0.444	0.383
44:20:00	0.226	0.292	0.266	0.178	0.193	0.163	0.226	0.27	0.232	0.246	0.272	0.214		44:20:00	0.311	0.327	0.321	0.314	0.319	0.303	0.301	0.312	0.311	0.321	0.331	0.324		44:20:00	0.343	0.33	0.322	0.302	0.309	0.285	0.229	0.312	0.318	0.319	0.38	0.413		44:20:00	0.416	0.399	0.381	0.426	0.422	0.442	0.381
44:40:00	0.223	0.289	0.265	0.175	0.19	0.16	0.223	0.267	0.229	0.245	0.27	0.212		44:40:00	0.311	0.327	0.321	0.314	0.318	0.302	0.301	0.311	0.31	0.321	0.33	0.325		44:40:00	0.342	0.332	0.321	0.301	0.308	0.283	0.228	0.312	0.319	0.32	0.379	0.413		44:40:00	0.416	0.398	0.379	0.424	0.42	0.439	0.379
45:00:00	0.219	0.287	0.262	0.173	0.188	0.158	0.221	0.266	0.228	0.243	0.267	0.208		45:00:00	0.31	0.327	0.321	0.314	0.319	0.303	0.301	0.312	0.31	0.321	0.33	0.332		45:00:00	0.345	0.334	0.323	0.303	0.307	0.288	0.231	0.312	0.319	0.321	0.379	0.414		45:00:00	0.416	0.397	0.379	0.421	0.418	0.436	0.379
45:20:00	0.215	0.284	0.26	0.17	0.185	0.155	0.218	0.263	0.226	0.239	0.264	0.205		45:20:00	0.31	0.327	0.321	0.314	0.318	0.302	0.301	0.311	0.309	0.321	0.33	0.335		45:20:00	0.342	0.333	0.324	0.303	0.308	0.284	0.23	0.313	0.32	0.315	0.378	0.413		45:20:00	0.415	0.395	0.378	0.418	0.415	0.433	0.376
45:40:00	0.212	0.282	0.257	0.167	0.182	0.152	0.216	0.262	0.225	0.235	0.262	0.203		45:40:00	0.31	0.328	0.322	0.315	0.319	0.302	0.301	0.312	0.31	0.321	0.33	0.335		45:40:00	0.34	0.337	0.321	0.303	0.31	0.286	0.227	0.314	0.321	0.312	0.378	0.411		45:40:00	0.415	0.394	0.376	0.416	0.413	0.429	0.375
46:00:00	0.209	0.279	0.255	0.164	0.179	0.149	0.214	0.259	0.223	0.232	0.259	0.199		46:00:00	0.309	0.328	0.322	0.314	0.318	0.301	0.301	0.311	0.309	0.32	0.329	0.337		46:00:00	0.345	0.332	0.317	0.302	0.308	0.284	0.229	0.314	0.325	0.313	0.381	0.412		46:00:00	0.414	0.392	0.375	0.413	0.409	0.427	0.372
46:20:00	0.205	0.277	0.252	0.162	0.176	0.146	0.212	0.257	0.22	0.228	0.257	0.196		46:20:00	0.309	0.328	0.321	0.314	0.319	0.301	0.3	0.311	0.308	0.32	0.33	0.343		46:20:00	0.347	0.33	0.316	0.303	0.309	0.283	0.225	0.311	0.327	0.308	0.383	0.412		46:20:00	0.413	0.391	0.373	0.409	0.407	0.423	0.37
46:40:00	0.202	0.275	0.25	0.16	0.175	0.144	0.21	0.255	0.219	0.227	0.255	0.194		46:40:00	0.309	0.328	0.322	0.314	0.318	0.3	0.3	0.311	0.308	0.321	0.33	0.35		46:40:00	0.344	0.33	0.318	0.305	0.306	0.286	0.225	0.311	0.327	0.314	0.382	0.412		46:40:00	0.413	0.389	0.372	0.406	0.404	0.421	0.368
47:00:00	0.2	0.273	0.248	0.158	0.171	0.142	0.208	0.253	0.216	0.225	0.253	0.191		47:00:00	0.309	0.329	0.322	0.314	0.318	0.3	0.299	0.311	0.308	0.321	0.33	0.357		47:00:00	0.34	0.331	0.317	0.304	0.312	0.287	0.229	0.309	0.325	0.309	0.379	0.409		47:00:00	0.412	0.387	0.369	0.404	0.402	0.418	0.367
47:20:00	0.198	0.271	0.245	0.155	0.169	0.14	0.205	0.251	0.215	0.223	0.25	0.188		47:20:00	0.309	0.328	0.322	0.314	0.318	0.3	0.299	0.311	0.308	0.32	0.33	0.361		47:20:00	0.335	0.331	0.319	0.303	0.305	0.284	0.229	0.306	0.325	0.31	0.377	0.403		47:20:00	0.411	0.386	0.368	0.401	0.399	0.415	0.365
47:40:00	0.196	0.268	0.244	0.153	0.167	0.138	0.204	0.249	0.214	0.219	0.248	0.185		47:40:00	0.31	0.328	0.322	0.313	0.318	0.3	0.299	0.311	0.308	0.32	0.331	0.363		47:40:00	0.334	0.327	0.319	0.309	0.308	0.286	0.229	0.305	0.325	0.318	0.376	0.401		47:40:00	0.41	0.384	0.367	0.398	0.396	0.412	0.364
48:00:00	0.194	0.266	0.242	0.151	0.164	0.135	0.201	0.246	0.212	0.216	0.246	0.182		48:00:00	0.31	0.327	0.322	0.313	0.318	0.299	0.299	0.31	0.307	0.32	0.329	0.364		48:00:00	0.341	0.326	0.32	0.313	0.305	0.285	0.226	0.302	0.325	0.311	0.375	0.4		48:00:00	0.408	0.382	0.364	0.395	0.393	0.409	0.361
[truncated: 44 more columns]

## Sheet: 3C
gene name	log2FC	FDR	sigB-induced	sporulation related	tRNA	misregulated in EP/TP	FDR=>0.1	FDR<0.1	logFC<1 <-1
CDIF630nc_001	-9.42222	0.000918349	NO	NO	NO	YES	NO	YES	NO
CDIF630_01545	-3.43262	0.000126259	NO	NO	NO	NO	NO	YES	NO
kipA	-3.15636	0.0001342	NO	NO	NO	YES	NO	YES	NO
kipI	-3.14988	0.0001342	NO	NO	NO	NO	NO	YES	NO
CDIF630_01544	-3.05301	0.000748947	NO	NO	NO	NO	NO	YES	NO
eutG	-2.4428	0.0113896	NO	NO	NO	NO	NO	YES	NO
CDIF630_02265	-2.37373	0.0047431	NO	NO	NO	NO	NO	YES	NO
acnB	-2.22064	6.66e-05	NO	NO	NO	NO	NO	YES	NO
eutK	-2.21213	0.0139591	NO	NO	NO	NO	NO	YES	NO
CDIF630_00951	-2.14624	0.00198702	NO	NO	NO	NO	NO	YES	NO
eutE	-2.09565	0.0193201	NO	NO	NO	NO	NO	YES	NO
CDIF630_02448	-2.08721	0.0189788	YES	NO	NO	NO	NO	YES	NO
CDIF630_00964	-1.9758	0.146043	NO	NO	NO	NO	YES	NO	NO
CDIF630_02264	-1.97477	0.00992399	NO	NO	NO	NO	NO	YES	NO
CDIF630_03000	-1.95957	0.00130392	NO	NO	NO	YES	NO	YES	NO
sinR	-1.88161	0.00770072	YES	NO	NO	YES	NO	YES	NO
thiS	-1.76276	0.0410849	NO	NO	NO	NO	NO	YES	NO
eutQ	-1.67446	0.0117215	NO	NO	NO	NO	NO	YES	NO
agaS	-1.65755	0.00965055	NO	NO	NO	YES	NO	YES	NO
thiF	-1.53375	0.00237741	NO	NO	NO	NO	NO	YES	NO
icd	-1.5131	0.00689721	NO	NO	NO	NO	NO	YES	NO
cysE	-1.4984	0.0203373	YES	NO	NO	NO	NO	YES	NO
cysK	-1.46955	0.0240135	YES	NO	NO	NO	NO	YES	NO
tlpB9	-1.46752	0.0109944	NO	NO	NO	NO	NO	YES	NO
CDIF630_01455	-1.45919	0.0241791	NO	NO	NO	NO	NO	YES	NO
CDIF630_00869	-1.44554	0.0125387	NO	NO	NO	NO	NO	YES	NO
CDIF630_01769	-1.41326	0.012289	YES	NO	NO	NO	NO	YES	NO
eutH2	-1.39593	0.0890139	NO	NO	NO	NO	NO	YES	NO
CDIF630_03322	-1.39424	0.0205054	YES	NO	NO	NO	NO	YES	NO
CDIF630_03294	-1.39205	0.00675228	NO	NO	NO	NO	NO	YES	NO
pflA	-1.37185	0.0021271	YES	NO	NO	NO	NO	YES	NO
CDIF630_03633	-1.3515	0.0240135	NO	NO	NO	NO	NO	YES	NO
alsT	-1.34068	0.00397113	NO	NO	NO	NO	NO	YES	NO
CDIF630_03001	-1.29267	0.0443747	NO	NO	NO	YES	NO	YES	NO
CDIF630_02942	-1.27341	0.280087	NO	NO	NO	NO	YES	NO	NO
CDIF630_03340	-1.27145	0.055738	NO	NO	NO	NO	NO	YES	NO
CDIF630_01909	-1.26959	0.00958612	NO	NO	NO	NO	NO	YES	NO
yclQ	-1.25959	0.0443747	NO	NO	NO	NO	NO	YES	NO
CDIF630_03136	-1.25599	0.0410849	NO	NO	NO	NO	NO	YES	NO
CDIF630_01907	-1.25514	0.166077	NO	NO	NO	NO	YES	NO	NO
cotD	-1.25284	0.116909	NO	NO	NO	NO	YES	NO	NO
CDIF630_00298	-1.24635	0.144312	NO	NO	NO	NO	YES	NO	NO
CDIF630_01378	-1.24571	0.0472187	NO	NO	NO	NO	NO	YES	NO
CDIF630_03225	-1.22401	0.0533259	NO	NO	NO	NO	NO	YES	NO
CDIF630_03326	-1.21999	0.0434489	YES	NO	NO	NO	NO	YES	NO
CDIF630_02375	-1.21004	0.0500082	NO	YES	NO	NO	NO	YES	NO
CDIF630_03508	-1.20453	0.0472187	NO	NO	NO	NO	NO	YES	NO
CDIF630_01580	-1.20309	0.0755744	NO	NO	NO	NO	NO	YES	NO
cwp10	-1.19716	0.0109944	YES	NO	NO	NO	NO	YES	NO
CDIF630_01446	-1.17637	0.0472187	NO	NO	NO	NO	NO	YES	NO
CDIF630_00870	-1.17229	0.0160677	NO	NO	NO	NO	NO	YES	NO
CDIF630nc_105	-1.15989	0.143266	NO	NO	NO	NO	YES	NO	NO
yrrO	-1.14639	0.013721	YES	NO	NO	NO	NO	YES	NO
CDIF630_03613	-1.14353	0.196062	NO	NO	NO	NO	YES	NO	NO
CDIF630_01634	-1.1378	0.147173	NO	NO	NO	NO	YES	NO	NO
eutS	-1.13491	0.0472187	NO	NO	NO	NO	NO	YES	NO
CDIF630_03509	-1.12443	0.0458999	YES	NO	NO	NO	NO	YES	NO
CDIF630_01230	-1.11825	0.0652936	NO	NO	NO	NO	NO	YES	NO
ilvB	-1.11052	0.104927	NO	NO	NO	NO	YES	NO	NO
potC	-1.10914	0.0234194	NO	NO	NO	NO	NO	YES	NO
CDIF630_02527	-1.09689	0.122492	NO	NO	NO	NO	YES	NO	NO
CDIF630_02551	-1.09633	0.131354	NO	NO	NO	NO	YES	NO	NO
tlpB6	-1.09307	0.0232489	NO	NO	NO	NO	NO	YES	NO
rs_63	-1.09035	0.103775	NO	NO	NO	NO	YES	NO	NO
CDIF630nc_072	-1.08622	0.266072	NO	NO	NO	NO	YES	NO	NO
CDIF630_03721	-1.08432	0.0472187	NO	NO	NO	NO	NO	YES	NO
CDIF630_02526	-1.07601	0.128917	NO	NO	NO	NO	YES	NO	NO
kbaY	-1.07255	0.046869	NO	NO	NO	YES	NO	YES	NO
xynA	-1.0714	0.0193201	YES	NO	NO	YES	NO	YES	NO
CDIF630_00436	-1.06625	0.0987573	NO	NO	NO	NO	NO	YES	NO
CDIF630_01627	-1.06371	0.0776041	YES	NO	NO	YES	NO	YES	NO
CDIF630_03074	-1.06016	0.100488	NO	NO	NO	NO	YES	NO	NO
CDIF630_02102	-1.05667	0.0189788	YES	NO	NO	NO	NO	YES	NO
CDIF630_03128	-1.05645	0.217446	NO	NO	NO	NO	YES	NO	NO
CDIF630_02549	-1.05472	0.0643324	NO	NO	NO	NO	NO	YES	NO
thiE2	-1.05452	0.077591	NO	NO	NO	NO	NO	YES	NO
CDIF630_03722	-1.04803	0.118639	NO	NO	NO	NO	YES	NO	NO
CDIF630_02702	-1.04079	0.0305254	NO	NO	NO	NO	NO	YES	NO
CDIF630_03516	-1.03554	0.0170947	YES	NO	NO	NO	NO	YES	NO
spoIIIAD	-1.02147	0.159239	NO	NO	NO	NO	YES	NO	NO
CDIF630_01433	-1.02089	0.0519407	YES	NO	NO	NO	NO	YES	NO
CDIF630_02269	-1.01593	0.185529	NO	NO	NO	NO	YES	NO	NO
xylA	-1.01554	0.24243	NO	NO	NO	NO	YES	NO	NO
CDIF630_03984	-1.01328	0.0678233	NO	NO	NO	NO	NO	YES	NO
CDIF630_00611	-1.00661	0.0303187	NO	NO	NO	NO	NO	YES	NO
CDIF630_02724	-1.00504	0.164181	NO	NO	NO	NO	YES	NO	NO
CDIF630_03719	-0.991761	0.272342	NO	NO	NO	NO	YES	NO	YES
CDIF630_00592	-0.990431	0.189208	NO	NO	NO	NO	YES	NO	YES
tlpB1	-0.983958	0.0203373	NO	NO	NO	NO	NO	YES	YES
cotA	-0.977506	0.147081	NO	NO	NO	NO	YES	NO	YES
CDIF630_03671	-0.975793	0.0530871	NO	NO	NO	NO	NO	YES	YES
CDIF630nc_042	-0.96543	0.221026	NO	NO	NO	NO	YES	NO	YES
CDIF630_02236	-0.96237	0.0633191	NO	NO	NO	NO	NO	YES	YES
CDIF630_03073	-0.956557	0.35075	NO	NO	NO	NO	YES	NO	YES
CDIF630_02553	-0.950282	0.336435	NO	NO	NO	NO	YES	NO	YES
CDIF630_02086	-0.943579	0.0822625	NO	NO	NO	NO	NO	YES	YES
codB	-0.940015	0.051017	NO	NO	NO	NO	NO	YES	YES
CDIF630_02044	-0.936589	0.0303187	NO	NO	NO	NO	NO	YES	YES
sleB	-0.935342	0.0909349	NO	NO	NO	NO	NO	YES	YES
ywjA	-0.935149	0.0232489	NO	NO	NO	NO	NO	YES	YES
CDIF630nc_068	-0.934165	0.490558	NO	NO	NO	NO	YES	NO	YES
CDIF630_01078	-0.930388	0.188407	NO	NO	NO	NO	YES	NO	YES
CDIF630_01987	-0.927816	0.167708	NO	NO	NO	NO	YES	NO	YES
CDIF630_03187	-0.923757	0.183163	NO	NO	NO	NO	YES	NO	YES
CDIF630_01079	-0.923756	0.179602	NO	NO	NO	NO	YES	NO	YES
CDIF630_01601	-0.920953	0.0205281	NO	NO	NO	NO	NO	YES	YES
CDIF630_03188	-0.918954	0.203528	NO	NO	NO	NO	YES	NO	YES
CDIF630_03085	-0.911285	0.404484	NO	NO	NO	NO	YES	NO	YES
CDIF630_02046	-0.905106	0.0909349	NO	NO	NO	NO	NO	YES	YES
CDIF630_02491	-0.901173	0.0868734	NO	NO	NO	NO	NO	YES	YES
thiH1	-0.900727	0.304742	NO	NO	NO	NO	YES	NO	YES
CDIF630_02462	-0.898142	0.26132	NO	NO	NO	NO	YES	NO	YES
CDIF630_00868	-0.889402	0.0908763	NO	NO	NO	NO	NO	YES	YES
CDIF630_03268	-0.8864	0.185157	NO	NO	NO	NO	YES	NO	YES
CDIF630_03142	-0.882127	0.0472187	NO	NO	NO	NO	NO	YES	YES
CDIF630_03295	-0.880207	0.0160935	NO	NO	NO	NO	NO	YES	YES
CDIF630_01974	-0.878838	0.0530871	NO	NO	NO	NO	NO	YES	YES
tcdA	-0.878168	0.0639936	NO	NO	NO	NO	NO	YES	YES
CDIF630_00722	-0.873629	0.0660334	NO	NO	NO	NO	NO	YES	YES
CDIF630_01271	-0.872767	0.048018	NO	NO	NO	NO	NO	YES	YES
tlpB2	-0.872426	0.121905	NO	NO	NO	NO	YES	NO	YES
CDIF630_01906	-0.86934	0.0367069	NO	NO	NO	NO	NO	YES	YES
CDIF630_02658	-0.869135	0.319145	NO	NO	NO	NO	YES	NO	YES
xdhB2	-0.867549	0.394878	NO	NO	NO	NO	YES	NO	YES
CDIF630_01780	-0.865778	0.102575	NO	NO	NO	NO	YES	NO	YES
CDIF630_02615	-0.865775	0.152315	NO	NO	NO	NO	YES	NO	YES
CDIF630_02962	-0.848297	0.0522862	NO	NO	NO	NO	NO	YES	YES
tlpB5	-0.844034	0.0240135	NO	NO	NO	NO	NO	YES	YES
nhaP2	-0.843804	0.0403347	NO	NO	NO	NO	NO	YES	YES
CDIF630_01538	-0.84321	0.400382	NO	NO	NO	NO	YES	NO	YES
trxA3	-0.841482	0.0472187	NO	NO	NO	NO	NO	YES	YES
CDIF630_02795	-0.840857	0.0805224	NO	NO	NO	NO	NO	YES	YES
trpP	-0.827645	0.0930844	NO	NO	NO	NO	NO	YES	YES
CDIF630_00792	-0.819546	0.298927	NO	NO	NO	NO	YES	NO	YES
CDIF630_02382	-0.818938	0.0174217	NO	NO	NO	NO	NO	YES	YES
CDIF630_03156	-0.817936	0.063314	NO	NO	NO	NO	NO	YES	YES
CDIF630_00211	-0.81673	0.447965	NO	NO	NO	NO	YES	NO	YES
CDIF630_00016	-0.81609	0.449402	NO	NO	NO	NO	YES	NO	YES
CDIF630_02585	-0.81286	0.185762	NO	NO	NO	NO	YES	NO	YES
CDIF630_00710	-0.810406	0.185529	NO	NO	NO	NO	YES	NO	YES
eutN	-0.805467	0.217253	NO	NO	NO	NO	YES	NO	YES
CDIF630_02083	-0.805399	0.701269	NO	NO	NO	NO	YES	NO	YES
CDIF630nc_096	-0.800847	0.0678233	NO	NO	NO	NO	NO	YES	YES
CDIF630nc_018	-0.799138	0.5506	NO	NO	NO	NO	YES	NO	YES
cshA2	-0.795249	0.0909349	NO	NO	NO	NO	NO	YES	YES
CDIF630_00997	-0.792064	0.302738	NO	NO	NO	NO	YES	NO	YES
CDIF630nc_033	-0.791683	0.0720974	NO	NO	NO	NO	NO	YES	YES
CDIF630_00993	-0.789879	0.344543	NO	NO	NO	NO	YES	NO	YES
CDIF630_01708	-0.787853	0.217253	NO	NO	NO	NO	YES	NO	YES
ermC	-0.784825	0.287584	NO	NO	NO	NO	YES	NO	YES
CDIF630_01165	-0.778721	0.185762	NO	NO	NO	NO	YES	NO	YES
CDIF630_02383	-0.774448	0.0913182	NO	NO	NO	NO	NO	YES	YES
CDIF630_03060	-0.773604	0.24261	NO	NO	NO	NO	YES	NO	YES
CDIF630_01579	-0.771349	0.129022	NO	NO	NO	NO	YES	NO	YES
tyrC	-0.771106	0.152413	NO	NO	NO	NO	YES	NO	YES
CDIF630_02722	-0.770984	0.157596	NO	NO	NO	NO	YES	NO	YES
CDIF630_02614	-0.765621	0.311325	NO	NO	NO	NO	YES	NO	YES
srlB	-0.764087	0.514418	NO	NO	NO	NO	YES	NO	YES
CDIF630_02289	-0.76317	0.131354	NO	NO	NO	NO	YES	NO	YES
yyaL	-0.75983	0.165892	NO	NO	NO	NO	YES	NO	YES
aroF2	-0.754915	0.188567	NO	NO	NO	NO	YES	NO	YES
uvrA	-0.753018	0.0827422	NO	NO	NO	NO	NO	YES	YES
CDIF630_01747	-0.751525	0.0834056	NO	NO	NO	NO	NO	YES	YES
CDIF630_03802	-0.7482	0.114403	NO	NO	NO	NO	YES	NO	YES
CDIF630_01989	-0.734071	0.221076	NO	NO	NO	NO	YES	NO	YES
CDIF630_03323	-0.733561	0.208028	NO	NO	NO	NO	YES	NO	YES
CDIF630_01447	-0.732544	0.376504	NO	NO	NO	NO	YES	NO	YES
rs_64	-0.732149	0.220019	NO	NO	NO	NO	YES	NO	YES
CDIF630nc_081	-0.729267	0.215659	NO	NO	NO	NO	YES	NO	YES
eutP	-0.729034	0.137556	NO	NO	NO	NO	YES	NO	YES
bclA3	-0.727795	0.176209	NO	NO	NO	NO	YES	NO	YES
CDIF630_03296	-0.727302	0.122492	NO	NO	NO	NO	YES	NO	YES
plfB	-0.723524	0.225035	NO	NO	NO	NO	YES	NO	YES
CDIF630_00562	-0.722259	0.239205	NO	NO	NO	NO	YES	NO	YES
CDIF630_00933	-0.721886	0.284334	NO	NO	NO	NO	YES	NO	YES
CDIF630_02149	-0.717436	0.229742	NO	NO	NO	NO	YES	NO	YES
CDIF630_02019	-0.713347	0.0386195	NO	NO	NO	NO	NO	YES	YES
CDIF630_00902	-0.71188	0.120259	NO	NO	NO	NO	YES	NO	YES
rplI	-0.71076	0.163576	NO	NO	NO	NO	YES	NO	YES
dltC	-0.710043	0.141635	NO	NO	NO	NO	YES	NO	YES
CDIF630_00465	-0.70879	0.130809	NO	NO	NO	NO	YES	NO	YES
CDIF630_00556	-0.706801	0.0410849	NO	NO	NO	NO	NO	YES	YES
CDIF630nc_049	-0.705984	0.385263	NO	NO	NO	NO	YES	NO	YES
yunB	-0.704367	0.189208	NO	NO	NO	NO	YES	NO	YES
CDIF630_03277	-0.701287	0.374899	NO	NO	NO	NO	YES	NO	YES
CDIF630_03226	-0.700704	0.29369	NO	NO	NO	NO	YES	NO	YES
CDIF630_01316	-0.695774	0.411059	NO	NO	NO	NO	YES	NO	YES
CDIF630_01841	-0.693856	0.122492	NO	NO	NO	NO	YES	NO	YES
prmA	-0.688463	0.141635	NO	NO	NO	NO	YES	NO	YES
CDIF630_02880	-0.688418	0.258195	NO	NO	NO	NO	YES	NO	YES
CDIF630_01168	-0.687597	0.129022	NO	NO	NO	NO	YES	NO	YES
CDIF630_02234	-0.684134	0.349116	NO	NO	NO	NO	YES	NO	YES
CDIF630_01895	-0.683362	0.418944	NO	NO	NO	NO	YES	NO	YES
potD	-0.680483	0.0461019	NO	NO	NO	NO	NO	YES	YES
CDIF630_02552	-0.677162	0.33815	NO	NO	NO	NO	YES	NO	YES
CDIF630_01624	-0.676227	0.267835	NO	NO	NO	NO	YES	NO	YES
CDIF630_01915	-0.676186	0.462362	NO	NO	NO	NO	YES	NO	YES
CDIF630_02978	-0.675096	0.593282	NO	NO	NO	NO	YES	NO	YES
CDIF630_01576	-0.673674	0.243307	NO	NO	NO	NO	YES	NO	YES
CDIF630_02703	-0.673639	0.0840448	NO	NO	NO	NO	NO	YES	YES
CDIF630_01022	-0.672496	0.327668	NO	NO	NO	NO	YES	NO	YES
CDIF630_02250	-0.671559	0.152315	NO	NO	NO	NO	YES	NO	YES
CDIF630_02328	-0.670089	0.230039	NO	NO	NO	NO	YES	NO	YES
CDIF630_00293	-0.669863	0.283274	NO	NO	NO	NO	YES	NO	YES
pgsA	-0.668445	0.101452	NO	NO	NO	NO	YES	NO	YES
CDIF630_03366	-0.664772	0.331922	NO	NO	NO	NO	YES	NO	YES
spoIIIAH	-0.663544	0.515439	NO	NO	NO	NO	YES	NO	YES
CDIF630_02042	-0.663338	0.231015	NO	NO	NO	NO	YES	NO	YES
metI	-0.663251	0.18544	NO	NO	NO	NO	YES	NO	YES
adeP	-0.662187	0.179602	NO	NO	NO	NO	YES	NO	YES
CDIF630_03899	-0.66162	0.122492	NO	NO	NO	NO	YES	NO	YES
aroB	-0.660432	0.181102	NO	NO	NO	NO	YES	NO	YES
CDIF630_03247	-0.660392	0.12777	NO	NO	NO	NO	YES	NO	YES
CDIF630_01928	-0.659938	0.202458	NO	NO	NO	NO	YES	NO	YES
CDIF630_00470	-0.658961	0.214465	NO	NO	NO	NO	YES	NO	YES
tlpB10	-0.655547	0.0991647	NO	NO	NO	NO	NO	YES	YES
CDIF630_00252	-0.651925	0.275971	NO	NO	NO	NO	YES	NO	YES
CDIF630_02043	-0.651524	0.163359	NO	NO	NO	NO	YES	NO	YES
CDIF630_03860	-0.651004	0.0833674	NO	NO	NO	NO	NO	YES	YES
CDIF630nc_077	-0.650351	0.643425	NO	NO	NO	NO	YES	NO	YES
CDIF630_01935	-0.649936	0.299159	NO	NO	NO	NO	YES	NO	YES
CDIF630nc_007	-0.649453	0.420377	NO	NO	NO	NO	YES	NO	YES
CDIF630_00878	-0.648728	0.213045	NO	NO	NO	NO	YES	NO	YES
aspD	-0.64738	0.221026	NO	NO	NO	NO	YES	NO	YES
CDIF630_03117	-0.646767	0.247019	NO	NO	NO	NO	YES	NO	YES
CDIF630_02246	-0.646131	0.217253	NO	NO	NO	NO	YES	NO	YES
CDIF630_02780	-0.645809	0.122492	NO	NO	NO	NO	YES	NO	YES
sufS1	-0.641691	0.34001	NO	NO	NO	NO	YES	NO	YES
CDIF630_01752	-0.641602	0.475912	NO	NO	NO	NO	YES	NO	YES
CDIF630_00416	-0.641247	0.205508	NO	NO	NO	NO	YES	NO	YES
CDIF630_00855	-0.640983	0.424196	NO	NO	NO	NO	YES	NO	YES
ispH	-0.638642	0.0540418	NO	NO	NO	NO	NO	YES	YES
CDIF630_01779	-0.638117	0.213008	NO	NO	NO	NO	YES	NO	YES
rbr4	-0.633948	0.222504	NO	NO	NO	NO	YES	NO	YES
srlD	-0.633658	0.164331	NO	NO	NO	NO	YES	NO	YES
CDIF630_02630	-0.633099	0.147081	NO	NO	NO	NO	YES	NO	YES
CDIF630_03134	-0.628445	0.132954	NO	NO	NO	NO	YES	NO	YES
argH	-0.628253	0.189208	NO	NO	NO	NO	YES	NO	YES
pheA	-0.627548	0.156253	NO	NO	NO	NO	YES	NO	YES
CDIF630_00131	-0.627248	0.116909	NO	NO	NO	NO	YES	NO	YES
CDIF630_02155	-0.626935	0.185529	NO	NO	NO	NO	YES	NO	YES
CDIF630_02266	-0.626933	0.217253	NO	NO	NO	NO	YES	NO	YES
CDIF630_01846	-0.625604	0.516034	NO	NO	NO	NO	YES	NO	YES
CDIF630_03976	-0.625518	0.320647	NO	NO	NO	NO	YES	NO	YES
CDIF630_00479	-0.624055	0.179602	NO	NO	NO	NO	YES	NO	YES
CDIF630_00998	-0.623879	0.402935	NO	NO	NO	NO	YES	NO	YES
fhuC	-0.620266	0.420777	NO	NO	NO	NO	YES	NO	YES
CDIF630_03842	-0.617602	0.202281	NO	NO	NO	NO	YES	NO	YES
CDIF630_01212	-0.61703	0.181611	NO	NO	NO	NO	YES	NO	YES
aroE1	-0.61699	0.185529	NO	NO	NO	NO	YES	NO	YES
CDIF630nc_087	-0.616118	0.342945	NO	NO	NO	NO	YES	NO	YES
CDIF630_03336	-0.615128	0.188407	NO	NO	NO	NO	YES	NO	YES
CDIF630_02867	-0.613985	0.184769	NO	NO	NO	NO	YES	NO	YES
feoB2	-0.613979	0.202135	NO	NO	NO	NO	YES	NO	YES
CDIF630_01111	-0.612616	0.430993	NO	NO	NO	NO	YES	NO	YES
CDIF630nc_028	-0.612146	0.182189	NO	NO	NO	NO	YES	NO	YES
CDIF630_02327	-0.610194	0.103861	NO	NO	NO	NO	YES	NO	YES
CDIF630_03768	-0.608828	0.56779	NO	NO	NO	NO	YES	NO	YES
CDIF630_03079	-0.607402	0.159522	NO	NO	NO	NO	YES	NO	YES
CDIF630_01919	-0.605792	0.31056	NO	NO	NO	NO	YES	NO	YES
tlpB4	-0.605789	0.144312	NO	NO	NO	NO	YES	NO	YES
CDIF630_00898	-0.60483	0.197674	NO	NO	NO	NO	YES	NO	YES
dacF3	-0.603862	0.322703	NO	NO	NO	NO	YES	NO	YES
CDIF630_00995	-0.603854	0.445108	NO	NO	NO	NO	YES	NO	YES
CDIF630_03111	-0.603835	0.424196	NO	NO	NO	NO	YES	NO	YES
CDIF630_00015	-0.603798	0.66576	NO	NO	NO	NO	YES	NO	YES
CDIF630_00210	-0.603798	0.66576	NO	NO	NO	NO	YES	NO	YES
CDIF630_00723	-0.602978	0.367149	NO	NO	NO	NO	YES	NO	YES
CDIF630_01630	-0.601152	0.421646	NO	NO	NO	NO	YES	NO	YES
hcp	-0.600588	0.308844	NO	NO	NO	NO	YES	NO	YES
sigB	-0.600468	0.0719888	NO	NO	NO	NO	NO	YES	YES
CDIF630_02545	-0.600366	0.185762	NO	NO	NO	NO	YES	NO	YES
atpE2	-0.600201	0.276825	NO	NO	NO	NO	YES	NO	YES
CDIF630_02025	-0.599469	0.312918	NO	NO	NO	NO	YES	NO	YES
CDIF630_00557	-0.59793	0.382666	NO	NO	NO	NO	YES	NO	YES
CDIF630_03334	-0.597655	0.183194	NO	NO	NO	NO	YES	NO	YES
CDIF630_01715	-0.596042	0.381502	NO	NO	NO	NO	YES	NO	YES
argG	-0.593587	0.102649	NO	NO	NO	NO	YES	NO	YES
CDIF630_02935	-0.591975	0.534567	NO	NO	NO	NO	YES	NO	YES
CDIF630_03339	-0.591398	0.313903	NO	NO	NO	NO	YES	NO	YES
hisI	-0.590198	0.119549	NO	NO	NO	NO	YES	NO	YES
spoVAE	-0.589811	0.200468	NO	NO	NO	NO	YES	NO	YES
CDIF630_00784	-0.588982	0.171545	NO	NO	NO	NO	YES	NO	YES
CDIF630_02414	-0.588861	0.285279	NO	NO	NO	NO	YES	NO	YES
CDIF630_02999	-0.587853	0.243307	NO	NO	NO	NO	YES	NO	YES
CDIF630_01425	-0.587239	0.543913	NO	NO	NO	NO	YES	NO	YES
CDIF630_01394	-0.586471	0.293781	NO	NO	NO	NO	YES	NO	YES
CDIF630_03662	-0.586299	0.400722	NO	NO	NO	NO	YES	NO	YES
CDIF630_03881	-0.585929	0.148949	NO	NO	NO	NO	YES	NO	YES
metA	-0.583629	0.166077	NO	NO	NO	NO	YES	NO	YES
CDIF630_03608	-0.583314	0.386943	NO	NO	NO	NO	YES	NO	YES
CDIF630_03159	-0.583301	0.414792	NO	NO	NO	NO	YES	NO	YES
ttcA2	-0.582805	0.1936	NO	NO	NO	NO	YES	NO	YES
CDIF630_02353	-0.581831	0.303658	NO	NO	NO	NO	YES	NO	YES
rs_44	-0.581035	0.312918	NO	NO	NO	NO	YES	NO	YES
mitS	-0.577743	0.102971	NO	NO	NO	NO	YES	NO	YES
CDIF630_03511	-0.577461	0.462177	NO	NO	NO	NO	YES	NO	YES
CDIF630_02956	-0.576991	0.178853	NO	NO	NO	NO	YES	NO	YES
CDIF630_01543	-0.576751	0.171691	NO	NO	NO	NO	YES	NO	YES
glyA2	-0.576284	0.442688	NO	NO	NO	NO	YES	NO	YES
CDIF630nc_010	-0.57626	0.767908	NO	NO	NO	NO	YES	NO	YES
CDIF630_00554	-0.573536	0.276279	NO	NO	NO	NO	YES	NO	YES
bglF	-0.573279	0.171545	NO	NO	NO	NO	YES	NO	YES
CDIF630_02341	-0.57229	0.478713	NO	NO	NO	NO	YES	NO	YES
CDIF630_02204	-0.572174	0.189208	NO	NO	NO	NO	YES	NO	YES
CDIF630_02416	-0.570526	0.25178	NO	NO	NO	NO	YES	NO	YES
CDIF630nc_027	-0.570345	0.353627	NO	NO	NO	NO	YES	NO	YES
CDIF630_01990	-0.568861	0.397207	NO	NO	NO	NO	YES	NO	YES
CDIF630_00994	-0.568608	0.460279	NO	NO	NO	NO	YES	NO	YES
CDIF630_03203	-0.56681	0.278601	NO	NO	NO	NO	YES	NO	YES
thrB	-0.566268	0.29764	NO	NO	NO	NO	YES	NO	YES
CDIF630_02417	-0.566164	0.558312	NO	NO	NO	NO	YES	NO	YES
lspA	-0.564835	0.336435	NO	NO	NO	NO	YES	NO	YES
CDIF630nc_095	-0.560396	0.654073	NO	NO	NO	NO	YES	NO	YES
tlpB7	-0.559779	0.1936	NO	NO	NO	NO	YES	NO	YES
spoVFB	-0.559573	0.261732	NO	NO	NO	NO	YES	NO	YES
thiE1	-0.558897	0.418878	NO	NO	NO	NO	YES	NO	YES
cwp28	-0.558844	0.196047	NO	NO	NO	NO	YES	NO	YES
CDIF630_01830	-0.558534	0.187574	NO	NO	NO	NO	YES	NO	YES
CDIF630_03593	-0.554366	0.383188	NO	NO	NO	NO	YES	NO	YES
racX	-0.552103	0.346595	NO	NO	NO	NO	YES	NO	YES
CDIF630_03100	-0.550508	0.327514	NO	NO	NO	NO	YES	NO	YES
tlpB3	-0.550078	0.216254	NO	NO	NO	NO	YES	NO	YES
CDIF630_02613	-0.543898	0.077591	NO	NO	NO	NO	NO	YES	YES
CDIF630_03592	-0.543555	0.475912	NO	NO	NO	NO	YES	NO	YES
CDIF630_02108	-0.54337	0.423341	NO	NO	NO	NO	YES	NO	YES
CDIF630_01213	-0.543366	0.244864	NO	NO	NO	NO	YES	NO	YES
CDIF630_03132	-0.543143	0.334525	NO	NO	NO	NO	YES	NO	YES
CDIF630_02390	-0.542536	0.273219	NO	NO	NO	NO	YES	NO	YES
CDIF630_03104	-0.541355	0.418878	NO	NO	NO	NO	YES	NO	YES
CDIF630_01157	-0.539888	0.405632	NO	NO	NO	NO	YES	NO	YES
CDIF630nc_062	-0.539868	0.282263	NO	NO	NO	NO	YES	NO	YES
CDIF630_01973	-0.539633	0.381997	NO	NO	NO	NO	YES	NO	YES
CDIF630_00965	-0.538692	0.183194	NO	NO	NO	NO	YES	NO	YES
CDIF630_03974	-0.538135	0.179602	NO	NO	NO	NO	YES	NO	YES
CDIF630_01975	-0.536764	0.422902	NO	NO	NO	NO	YES	NO	YES
uvrB	-0.536695	0.360827	NO	NO	NO	NO	YES	NO	YES
CDIF630_01572	-0.533961	0.255978	NO	NO	NO	NO	YES	NO	YES
CDIF630_01269	-0.533689	0.422902	NO	NO	NO	NO	YES	NO	YES
CDIF630_03419	-0.532526	0.475912	NO	NO	NO	NO	YES	NO	YES
CDIF630nc_034	-0.531159	0.605611	NO	NO	NO	NO	YES	NO	YES
CDIF630nc_047	-0.530708	0.762377	NO	NO	NO	NO	YES	NO	YES
CDIF630_02048	-0.527847	0.549817	NO	NO	NO	NO	YES	NO	YES
CDIF630_03305	-0.526149	0.287584	NO	NO	NO	NO	YES	NO	YES
fldX	-0.525733	0.447965	NO	NO	NO	NO	YES	NO	YES
CDIF630_02345	-0.524257	0.260579	NO	NO	NO	NO	YES	NO	YES
CDIF630_00797	-0.523906	0.544343	NO	NO	NO	NO	YES	NO	YES
CDIF630_02499	-0.522049	0.415355	NO	NO	NO	NO	YES	NO	YES
rs_20	-0.521149	0.441938	NO	NO	NO	NO	YES	NO	YES
uxaA	-0.521058	0.342609	NO	NO	NO	NO	YES	NO	YES
CDIF630_02701	-0.520656	0.239906	NO	NO	NO	NO	YES	NO	YES
CDIF630_03443	-0.520326	0.217446	NO	NO	NO	NO	YES	NO	YES
CDIF630_00760	-0.518632	0.1936	NO	NO	NO	NO	YES	NO	YES
CDIF630_02024	-0.517809	0.472705	NO	NO	NO	NO	YES	NO	YES
CDIF630_01586	-0.51755	0.356042	NO	NO	NO	NO	YES	NO	YES
CDIF630_03720	-0.51747	0.522666	NO	NO	NO	NO	YES	NO	YES
CDIF630_02401	-0.516845	0.5027	NO	NO	NO	NO	YES	NO	YES
bipA	-0.51619	0.176136	NO	NO	NO	NO	YES	NO	YES
rs_52	-0.515056	0.378654	NO	NO	NO	NO	YES	NO	YES
speB	-0.514737	0.200028	NO	NO	NO	NO	YES	NO	YES
CDIF630_00587	-0.513688	0.251995	NO	NO	NO	NO	YES	NO	YES
dltB	-0.51281	0.301031	NO	NO	NO	NO	YES	NO	YES
xdhA2	-0.512427	0.507905	NO	NO	NO	NO	YES	NO	YES
CDIF630_02584	-0.512122	0.26281	NO	NO	NO	NO	YES	NO	YES
CDIF630_03431	-0.510181	0.471464	NO	NO	NO	NO	YES	NO	YES
glyA1	-0.509679	0.200549	NO	NO	NO	NO	YES	NO	YES
corA	-0.509168	0.290633	NO	NO	NO	NO	YES	NO	YES
mrnC	-0.507755	0.239205	NO	NO	NO	NO	YES	NO	YES
cotF	-0.504398	0.346386	NO	NO	NO	NO	YES	NO	YES
CDIF630_02544	-0.503668	0.258195	NO	NO	NO	NO	YES	NO	YES
potB	-0.502796	0.229143	NO	NO	NO	NO	YES	NO	YES
CDIF630_01312	-0.501867	0.325912	NO	NO	NO	NO	YES	NO	YES
CDIF630_00553	-0.500084	0.4075	NO	NO	NO	NO	YES	NO	YES
CDIF630_00955	-0.499749	0.202281	NO	NO	NO	NO	YES	NO	YES
nagB	-0.498985	0.316691	NO	NO	NO	NO	YES	NO	YES
CDIF630_02235	-0.496455	0.381502	NO	NO	NO	NO	YES	NO	YES
thrC	-0.495778	0.475912	NO	NO	NO	NO	YES	NO	YES
CDIF630_02934	-0.495631	0.421667	NO	NO	NO	NO	YES	NO	YES
CDIF630_01918	-0.494035	0.420777	NO	NO	NO	NO	YES	NO	YES
CDIF630nc_093	-0.493821	0.374899	NO	NO	NO	NO	YES	NO	YES
bcp	-0.493514	0.433437	NO	NO	NO	NO	YES	NO	YES
CDIF630_01930	-0.493273	0.193389	NO	NO	NO	NO	YES	NO	YES
steT1	-0.491019	0.239906	NO	NO	NO	NO	YES	NO	YES
CDIF630_02075	-0.490761	0.613495	NO	NO	NO	NO	YES	NO	YES
CDIF630_00115	-0.490429	0.301836	NO	NO	NO	NO	YES	NO	YES
CDIF630_01686	-0.489434	0.403237	NO	NO	NO	NO	YES	NO	YES
rs_33	-0.48899	0.334303	NO	NO	NO	NO	YES	NO	YES
CDIF630_03932	-0.488764	0.103861	NO	NO	NO	NO	YES	NO	YES
CDIF630_02995	-0.488682	0.350942	NO	NO	NO	NO	YES	NO	YES
CDIF630_00461	-0.488483	0.43244	NO	NO	NO	NO	YES	NO	YES
dnaC	-0.484499	0.217446	NO	NO	NO	NO	YES	NO	YES
oraE	-0.484339	0.532808	NO	NO	NO	NO	YES	NO	YES
eutV	-0.483139	0.299099	NO	NO	NO	NO	YES	NO	YES
CDIF630_00198	-0.482181	0.531562	NO	NO	NO	NO	YES	NO	YES
CDIF630_03936	-0.480656	0.286688	NO	NO	NO	NO	YES	NO	YES
thrS	-0.480626	0.284334	NO	NO	NO	NO	YES	NO	YES
CDIF630_03904	-0.479501	0.302738	NO	NO	NO	NO	YES	NO	YES
CDIF630_03430	-0.479419	0.553041	NO	NO	NO	NO	YES	NO	YES
CDIF630_03654	-0.479386	0.370968	NO	NO	NO	NO	YES	NO	YES
rs_36	-0.479069	0.27587	NO	NO	NO	NO	YES	NO	YES
CDIF630_03404	-0.478661	0.367709	NO	NO	NO	NO	YES	NO	YES
CDIF630_03938	-0.476471	0.255978	NO	NO	NO	NO	YES	NO	YES
CDIF630_01534	-0.475486	0.580916	NO	NO	NO	NO	YES	NO	YES
CDIF630_01167	-0.474794	0.460803	NO	NO	NO	NO	YES	NO	YES
CDIF630_03901	-0.474463	0.468696	NO	NO	NO	NO	YES	NO	YES
phnXW	-0.47445	0.298197	NO	NO	NO	NO	YES	NO	YES
CDIF630_03321	-0.473821	0.243813	NO	NO	NO	NO	YES	NO	YES
CDIF630_03345	-0.47319	0.367709	NO	NO	NO	NO	YES	NO	YES
CDIF630nc_032	-0.466573	0.475912	NO	NO	NO	NO	YES	NO	YES
CDIF630nc_098	-0.466277	0.475912	NO	NO	NO	NO	YES	NO	YES
fur	-0.465782	0.488486	NO	NO	NO	NO	YES	NO	YES
chrA'	-0.464632	0.46026	NO	NO	NO	NO	YES	NO	YES
CDIF630_02977	-0.463945	0.147775	NO	NO	NO	NO	YES	NO	YES
CDIF630_02107	-0.462757	0.297733	NO	NO	NO	NO	YES	NO	YES
cspD	-0.462747	0.449402	NO	NO	NO	NO	YES	NO	YES
CDIF630_03082	-0.462546	0.282576	NO	NO	NO	NO	YES	NO	YES
CDIF630_02012	-0.461706	0.216726	NO	NO	NO	NO	YES	NO	YES
CDIF630_00828	-0.460899	0.439376	NO	NO	NO	NO	YES	NO	YES
CDIF630_01954	-0.460766	0.338468	NO	NO	NO	NO	YES	NO	YES
CDIF630_02665	-0.460555	0.475912	NO	NO	NO	NO	YES	NO	YES
hpt1	-0.460372	0.189208	NO	NO	NO	NO	YES	NO	YES
uppP1	-0.460121	0.240929	NO	NO	NO	NO	YES	NO	YES
rs_73	-0.459922	0.754798	NO	NO	NO	NO	YES	NO	YES
CDIF630_01798	-0.459583	0.487416	NO	NO	NO	NO	YES	NO	YES
truB	-0.458127	0.179602	NO	NO	NO	NO	YES	NO	YES
CDIF630_02363	-0.457425	0.240257	NO	NO	NO	NO	YES	NO	YES
steT2	-0.456719	0.370968	NO	NO	NO	NO	YES	NO	YES
uppS1	-0.456448	0.26132	NO	NO	NO	NO	YES	NO	YES
CDIF630_01491	-0.456123	0.200028	NO	NO	NO	NO	YES	NO	YES
CDIF630_03510	-0.456056	0.598389	NO	NO	NO	NO	YES	NO	YES
CDIF630_01847	-0.454333	0.663145	NO	NO	NO	NO	YES	NO	YES
CDIF630_03015	-0.454285	0.446763	NO	NO	NO	NO	YES	NO	YES
CDIF630_03834	-0.453922	0.312918	NO	NO	NO	NO	YES	NO	YES
CDIF630_03963	-0.452309	0.434924	NO	NO	NO	NO	YES	NO	YES
CDIF630_03907	-0.451758	0.495073	NO	NO	NO	NO	YES	NO	YES
CDIF630nc_035	-0.450941	0.423145	NO	NO	NO	NO	YES	NO	YES
sspA2	-0.450356	0.185529	NO	NO	NO	NO	YES	NO	YES
eutW	-0.449865	0.171691	NO	NO	NO	NO	YES	NO	YES
CDIF630_02156	-0.449733	0.378654	NO	NO	NO	NO	YES	NO	YES
repL	-0.449394	0.263721	NO	NO	NO	NO	YES	NO	YES
CDIF630nc_011	-0.448284	0.255121	NO	NO	NO	NO	YES	NO	YES
CDIF630nc_076	-0.448213	0.700297	NO	NO	NO	NO	YES	NO	YES
CDIF630_01503	-0.448117	0.386943	NO	NO	NO	NO	YES	NO	YES
CDIF630nc_056	-0.447418	0.605611	NO	NO	NO	NO	YES	NO	YES
CDIF630_03500	-0.447413	0.338027	NO	NO	NO	NO	YES	NO	YES
CDIF630_00474	-0.446682	0.450313	NO	NO	NO	NO	YES	NO	YES
CDIF630_03370	-0.446147	0.586617	NO	NO	NO	NO	YES	NO	YES
CDIF630_00183	-0.44614	0.658395	NO	NO	NO	NO	YES	NO	YES
CDIF630_01229	-0.44514	0.349959	NO	NO	NO	NO	YES	NO	YES
CDIF630_02391	-0.444848	0.418781	NO	NO	NO	NO	YES	NO	YES
CDIF630_03338	-0.444209	0.244864	NO	NO	NO	NO	YES	NO	YES
CDIF630_00895	-0.442963	0.492432	NO	NO	NO	NO	YES	NO	YES
CDIF630_00079	-0.442862	0.657297	NO	NO	NO	NO	YES	NO	YES
CDIF630_00697	-0.442852	0.43334	NO	NO	NO	NO	YES	NO	YES
CDIF630_02626	-0.442851	0.302738	NO	NO	NO	NO	YES	NO	YES
rs_77	-0.442691	0.560281	NO	NO	NO	NO	YES	NO	YES
CDIF630_00905	-0.442547	0.276279	NO	NO	NO	NO	YES	NO	YES
CDIF630_03491	-0.442316	0.571275	NO	NO	NO	NO	YES	NO	YES
CDIF630_02957	-0.442015	0.289179	NO	NO	NO	NO	YES	NO	YES
cwp18	-0.441876	0.30113	NO	NO	NO	NO	YES	NO	YES
CDIF630_02087	-0.441608	0.41486	NO	NO	NO	NO	YES	NO	YES
CDIF630_02199	-0.441393	0.485233	NO	NO	NO	NO	YES	NO	YES
CDIF630_03591	-0.440256	0.562774	NO	NO	NO	NO	YES	NO	YES
spoIIE	-0.438864	0.354844	NO	NO	NO	NO	YES	NO	YES
CDIF630_03309	-0.438091	0.384077	NO	NO	NO	NO	YES	NO	YES
CDIF630_01879	-0.437476	0.252567	NO	NO	NO	NO	YES	NO	YES
CDIF630_03086	-0.437456	0.617763	NO	NO	NO	NO	YES	NO	YES
nagA1	-0.437324	0.706851	NO	NO	NO	NO	YES	NO	YES
CDIF630_03659	-0.43723	0.367709	NO	NO	NO	NO	YES	NO	YES
CDIF630_01843	-0.43717	0.421626	NO	NO	NO	NO	YES	NO	YES
bglF1	-0.437084	0.532991	NO	NO	NO	NO	YES	NO	YES
CDIF630_02330	-0.43655	0.319145	NO	NO	NO	NO	YES	NO	YES
thrS/udk	-0.434262	0.206173	NO	NO	NO	NO	YES	NO	YES
CDIF630_00809	-0.434127	0.399401	NO	NO	NO	NO	YES	NO	YES
ssuA2	-0.432248	0.423197	NO	NO	NO	NO	YES	NO	YES
acd	-0.431848	0.280592	NO	NO	NO	NO	YES	NO	YES
CDIF630_02627	-0.431321	0.336718	NO	NO	NO	NO	YES	NO	YES
sleC	-0.431263	0.538393	NO	NO	NO	NO	YES	NO	YES
CDIF630_00996	-0.430987	0.664173	NO	NO	NO	NO	YES	NO	YES
mutL	-0.430402	0.421626	NO	NO	NO	NO	YES	NO	YES
CDIF630_03427	-0.429307	0.321596	NO	NO	NO	NO	YES	NO	YES
CDIF630_02629	-0.428904	0.350724	NO	NO	NO	NO	YES	NO	YES
guaD	-0.428391	0.43334	NO	NO	NO	NO	YES	NO	YES
CDIF630_02944	-0.428256	0.30781	NO	NO	NO	NO	YES	NO	YES
CDIF630_03549	-0.428155	0.517456	NO	NO	NO	NO	YES	NO	YES
CDIF630_01969	-0.427792	0.370968	NO	NO	NO	NO	YES	NO	YES
rbfA	-0.426231	0.297733	NO	NO	NO	NO	YES	NO	YES
CDIF630_02485	-0.425044	0.311512	NO	NO	NO	NO	YES	NO	YES
CDIF630_00690	-0.424643	0.326542	NO	NO	NO	NO	YES	NO	YES
CDIF630_03989	-0.423996	0.200028	NO	NO	NO	NO	YES	NO	YES
CDIF630_00577	-0.423772	0.420377	NO	NO	NO	NO	YES	NO	YES
spaR	-0.423553	0.325912	NO	NO	NO	NO	YES	NO	YES
CDIF630_03361	-0.423454	0.441938	NO	NO	NO	NO	YES	NO	YES
CDIF630_01426	-0.422605	0.1706	NO	NO	NO	NO	YES	NO	YES
CDIF630_00674	-0.422578	0.328744	NO	NO	NO	NO	YES	NO	YES
CDIF630nc_103	-0.422454	0.538725	NO	NO	NO	NO	YES	NO	YES
rs_35	-0.421673	0.44712	NO	NO	NO	NO	YES	NO	YES
prsW	-0.421366	0.538656	NO	NO	NO	NO	YES	NO	YES
CDIF630_01714	-0.420593	0.338027	NO	NO	NO	NO	YES	NO	YES
CDIF630_02647	-0.419218	0.319145	NO	NO	NO	NO	YES	NO	YES
CDIF630_02137	-0.418626	0.386613	NO	NO	NO	NO	YES	NO	YES
polC	-0.418611	0.276825	NO	NO	NO	NO	YES	NO	YES
CDIF630_00677	-0.418378	0.353627	NO	NO	NO	NO	YES	NO	YES
potA	-0.418071	0.353627	NO	NO	NO	NO	YES	NO	YES
CDIF630_02397	-0.415696	0.255978	NO	NO	NO	NO	YES	NO	YES
fhuG	-0.414882	0.561582	NO	NO	NO	NO	YES	NO	YES
rplS	-0.414633	0.500577	NO	NO	NO	NO	YES	NO	YES
CDIF630_00958	-0.41456	0.370825	NO	NO	NO	NO	YES	NO	YES
CDIF630_00613	-0.413528	0.510003	NO	NO	NO	NO	YES	NO	YES
CDIF630_02836	-0.412915	0.338468	NO	NO	NO	NO	YES	NO	YES
CDIF630nc_129	-0.410778	0.743864	NO	NO	NO	NO	YES	NO	YES
rbr3	-0.410754	0.485233	NO	NO	NO	NO	YES	NO	YES
nfo	-0.409535	0.517456	NO	NO	NO	NO	YES	NO	YES
CDIF630_03083	-0.409448	0.212295	NO	NO	NO	NO	YES	NO	YES
CDIF630_02212	-0.409325	0.45355	NO	NO	NO	NO	YES	NO	YES
rbsB2	-0.408125	0.823143	NO	NO	NO	NO	YES	NO	YES
CDIF630_00093	-0.407636	0.334525	NO	NO	NO	NO	YES	NO	YES
CDIF630_03840	-0.407296	0.294587	NO	NO	NO	NO	YES	NO	YES
cdtR	-0.407041	0.305797	NO	NO	NO	NO	YES	NO	YES
CDIF630_00932	-0.406648	0.221541	NO	NO	NO	NO	YES	NO	YES
CDIF630_00692	-0.40501	0.509304	NO	NO	NO	NO	YES	NO	YES
CDIF630_02914	-0.404847	0.338468	NO	NO	NO	NO	YES	NO	YES
rs_75	-0.404749	0.607504	NO	NO	NO	NO	YES	NO	YES
CDIF630_00267	-0.403861	0.355599	NO	NO	NO	NO	YES	NO	YES
CDIF630_02151	-0.403769	0.462362	NO	NO	NO	NO	YES	NO	YES
rs_19	-0.403731	0.647496	NO	NO	NO	NO	YES	NO	YES
ade2	-0.402808	0.266072	NO	NO	NO	NO	YES	NO	YES
CDIF630_03988	-0.402073	0.386943	NO	NO	NO	NO	YES	NO	YES
CDIF630_01629	-0.401914	0.414478	NO	NO	NO	NO	YES	NO	YES
miaB	-0.400236	0.27587	NO	NO	NO	NO	YES	NO	YES
CDIF630_00197	-0.398771	0.439376	NO	NO	NO	NO	YES	NO	YES
CDIF630_02997	-0.398745	0.5027	NO	NO	NO	NO	YES	NO	YES
CDIF630_02550	-0.397689	0.495073	NO	NO	NO	NO	YES	NO	YES
CDIF630_02631	-0.397402	0.221026	NO	NO	NO	NO	YES	NO	YES
CDIF630_03155	-0.396774	0.374899	NO	NO	NO	NO	YES	NO	YES
spoVD	-0.396651	0.52953	NO	NO	NO	NO	YES	NO	YES
CDIF630_01393	-0.395904	0.475912	NO	NO	NO	NO	YES	NO	YES
apbE	-0.395581	0.366031	NO	NO	NO	NO	YES	NO	YES
CDIF630_03805	-0.39461	0.369289	NO	NO	NO	NO	YES	NO	YES
CDIF630_03794	-0.39445	0.329557	NO	NO	NO	NO	YES	NO	YES
CDIF630_01810	-0.394402	0.426582	NO	NO	NO	NO	YES	NO	YES
CDIF630_02835	-0.392878	0.283087	NO	NO	NO	NO	YES	NO	YES
CDIF630_01191	-0.391532	0.411689	NO	NO	NO	NO	YES	NO	YES
CDIF630_03943	-0.391292	0.515781	NO	NO	NO	NO	YES	NO	YES
vanY2	-0.390434	0.475912	NO	NO	NO	NO	YES	NO	YES
CDIF630_00914	-0.390359	0.553098	NO	NO	NO	NO	YES	NO	YES
nrdF	-0.390055	0.423813	NO	NO	NO	NO	YES	NO	YES
CDIF630_01729	-0.390001	0.43635	NO	NO	NO	NO	YES	NO	YES
CDIF630nc_074	-0.389993	0.592412	NO	NO	NO	NO	YES	NO	YES
CDIF630_01864	-0.388797	0.532808	NO	NO	NO	NO	YES	NO	YES
ycnB	-0.388568	0.557866	NO	NO	NO	NO	YES	NO	YES
cwlD	-0.388128	0.284495	NO	NO	NO	NO	YES	NO	YES
CDIF630_00261	-0.387237	0.337275	NO	NO	NO	NO	YES	NO	YES
CDIF630_01376	-0.387176	0.529968	NO	NO	NO	NO	YES	NO	YES
CDIF630_00633	-0.386196	0.569845	NO	NO	NO	NO	YES	NO	YES
preA2	-0.385763	0.423197	NO	NO	NO	NO	YES	NO	YES
rbsR	-0.385502	0.466225	NO	NO	NO	NO	YES	NO	YES
ubiB	-0.385259	0.323453	NO	NO	NO	NO	YES	NO	YES
CDIF630_03081	-0.385111	0.338638	NO	NO	NO	NO	YES	NO	YES
CDIF630_03428	-0.384328	0.237755	NO	NO	NO	NO	YES	NO	YES
CDIF630_02270	-0.382744	0.360827	NO	NO	NO	NO	YES	NO	YES
CDIF630_03454	-0.382599	0.544343	NO	NO	NO	NO	YES	NO	YES
CDIF630_03897	-0.381849	0.422902	NO	NO	NO	NO	YES	NO	YES
CDIF630_02011	-0.38163	0.457215	NO	NO	NO	NO	YES	NO	YES
rs_21	-0.381567	0.614203	NO	NO	NO	NO	YES	NO	YES
CDIF630_02095	-0.381312	0.436831	NO	NO	NO	NO	YES	NO	YES
spaF	-0.380761	0.535038	NO	NO	NO	NO	YES	NO	YES
CDIF630_01375	-0.379883	0.334525	NO	NO	NO	NO	YES	NO	YES
CDIF630_01232	-0.379862	0.336435	NO	NO	NO	NO	YES	NO	YES
CDIF630_01532	-0.378569	0.411598	NO	NO	NO	NO	YES	NO	YES
CDIF630_02528	-0.378243	0.355713	NO	NO	NO	NO	YES	NO	YES
CDIF630_03204	-0.37775	0.278511	NO	NO	NO	NO	YES	NO	YES
CDIF630_02413	-0.377469	0.466499	NO	NO	NO	NO	YES	NO	YES
CDIF630_00290	-0.375703	0.475912	NO	NO	NO	NO	YES	NO	YES
recJ	-0.375238	0.346595	NO	NO	NO	NO	YES	NO	YES
CDIF630_00256	-0.37476	0.373164	NO	NO	NO	NO	YES	NO	YES
CDIF630_01101	-0.374415	0.569845	NO	NO	NO	NO	YES	NO	YES
CDIF630_03169	-0.374415	0.569845	NO	NO	NO	NO	YES	NO	YES
cwp27	-0.373969	0.469357	NO	NO	NO	NO	YES	NO	YES
CDIF630_01535	-0.372474	0.27587	NO	NO	NO	NO	YES	NO	YES
ptsI	-0.370063	0.462888	NO	NO	NO	NO	YES	NO	YES
CDIF630_02334	-0.369989	0.381502	NO	NO	NO	NO	YES	NO	YES
CDIF630_03501	-0.369808	0.419999	NO	NO	NO	NO	YES	NO	YES
CDIF630_03547	-0.369668	0.451706	NO	NO	NO	NO	YES	NO	YES
rs_51	-0.368663	0.587426	NO	NO	NO	NO	YES	NO	YES
patB1	-0.366869	0.451706	NO	NO	NO	NO	YES	NO	YES
bglG4	-0.365857	0.260579	NO	NO	NO	NO	YES	NO	YES
CDIF630_00732	-0.365464	0.529794	NO	NO	NO	NO	YES	NO	YES
CDIF630_00302	-0.365281	0.67241	NO	NO	NO	NO	YES	NO	YES
CDIF630_02494	-0.365213	0.426582	NO	NO	NO	NO	YES	NO	YES
CDIF630_03530	-0.3652	0.386943	NO	NO	NO	NO	YES	NO	YES
CDIF630_00434	-0.36459	0.381293	NO	NO	NO	NO	YES	NO	YES
iscR	-0.364513	0.422902	NO	NO	NO	NO	YES	NO	YES
CDIF630_00767	-0.364243	0.60881	NO	NO	NO	NO	YES	NO	YES
CDIF630_03975	-0.364112	0.349116	NO	NO	NO	NO	YES	NO	YES
CDIF630_02419	-0.363693	0.442688	NO	NO	NO	NO	YES	NO	YES
CDIF630_00896	-0.36356	0.625506	NO	NO	NO	NO	YES	NO	YES
bdhA	-0.36312	0.588697	NO	NO	NO	NO	YES	NO	YES
CDIF630_01119	-0.362964	0.421667	NO	NO	NO	NO	YES	NO	YES
cdsA	-0.361817	0.35075	NO	NO	NO	NO	YES	NO	YES
CDIF630_00954	-0.361522	0.495891	NO	NO	NO	NO	YES	NO	YES
bglF3	-0.360796	0.396549	NO	NO	NO	NO	YES	NO	YES
hisD	-0.359792	0.284998	NO	NO	NO	NO	YES	NO	YES
CDIF630_02183	-0.359582	0.316691	NO	NO	NO	NO	YES	NO	YES
CDIF630nc_036	-0.359539	0.666686	NO	NO	NO	NO	YES	NO	YES
CDIF630_02949	-0.359429	0.284334	NO	NO	NO	NO	YES	NO	YES
CDIF630_03153	-0.358234	0.421626	NO	NO	NO	NO	YES	NO	YES
CDIF630_01591	-0.357751	0.417112	NO	NO	NO	NO	YES	NO	YES
CDIF630_02650	-0.357681	0.437438	NO	NO	NO	NO	YES	NO	YES
CDIF630_01635	-0.357222	0.346871	NO	NO	NO	NO	YES	NO	YES
CDIF630_01469	-0.357213	0.492585	NO	NO	NO	NO	YES	NO	YES
CDIF630_01600	-0.356912	0.336718	NO	NO	NO	NO	YES	NO	YES
CDIF630_03290	-0.354747	0.499487	NO	NO	NO	NO	YES	NO	YES
phoU	-0.354056	0.605611	NO	NO	NO	NO	YES	NO	YES
CDIF630_00827	-0.353783	0.383591	NO	NO	NO	NO	YES	NO	YES
CDIF630_03758	-0.353635	0.522666	NO	NO	NO	NO	YES	NO	YES
CDIF630_00080	-0.353428	0.658762	NO	NO	NO	NO	YES	NO	YES
CDIF630_02537	-0.353389	0.451706	NO	NO	NO	NO	YES	NO	YES
CDIF630_02646	-0.353232	0.316263	NO	NO	NO	NO	YES	NO	YES
CDIF630_01671	-0.353004	0.558312	NO	NO	NO	NO	YES	NO	YES
CDIF630_03260	-0.352974	0.370968	NO	NO	NO	NO	YES	NO	YES
yclP	-0.352552	0.703331	NO	NO	NO	NO	YES	NO	YES
CDIF630_01711	-0.352399	0.663145	NO	NO	NO	NO	YES	NO	YES
CDIF630_02245	-0.35237	0.529357	NO	NO	NO	NO	YES	NO	YES
CDIF630_02146	-0.351802	0.382666	NO	NO	NO	NO	YES	NO	YES
xynB	-0.351725	0.638875	NO	NO	NO	NO	YES	NO	YES
CDIF630_00768	-0.35117	0.534588	NO	NO	NO	NO	YES	NO	YES
bglC	-0.350169	0.303434	NO	NO	NO	NO	YES	NO	YES
CDIF630_01936	-0.349773	0.539647	NO	NO	NO	NO	YES	NO	YES
CDIF630_00733	-0.349659	0.600843	NO	NO	NO	NO	YES	NO	YES
CDIF630_03624	-0.349392	0.301076	NO	NO	NO	NO	YES	NO	YES
CDIF630_02379	-0.349244	0.334001	NO	NO	NO	NO	YES	NO	YES
CDIF630_01866	-0.348754	0.489726	NO	NO	NO	NO	YES	NO	YES
CDIF630_03485	-0.34862	0.680965	NO	NO	NO	NO	YES	NO	YES
CDIF630_01631	-0.346858	0.369694	NO	NO	NO	NO	YES	NO	YES
CDIF630_03502	-0.346574	0.655054	NO	NO	NO	NO	YES	NO	YES
CDIF630_01743	-0.346268	0.481815	NO	NO	NO	NO	YES	NO	YES
bglF2	-0.346034	0.475912	NO	NO	NO	NO	YES	NO	YES
ychF	-0.345568	0.445108	NO	NO	NO	NO	YES	NO	YES
CDIF630_03937	-0.345355	0.363468	NO	NO	NO	NO	YES	NO	YES
celC	-0.344587	0.414355	NO	NO	NO	NO	YES	NO	YES
CDIF630_02529	-0.344233	0.587401	NO	NO	NO	NO	YES	NO	YES
CDIF630_02015	-0.343719	0.38566	NO	NO	NO	NO	YES	NO	YES
CDIF630_02507	-0.34347	0.502198	NO	NO	NO	NO	YES	NO	YES
CDIF630_01852	-0.343342	0.503524	NO	NO	NO	NO	YES	NO	YES
CDIF630_02294	-0.3431	0.553517	NO	NO	NO	NO	YES	NO	YES
CDIF630_00906	-0.342714	0.471464	NO	NO	NO	NO	YES	NO	YES
cotE	-0.34258	0.580916	NO	NO	NO	NO	YES	NO	YES
CDIF630_02442	-0.342578	0.278511	NO	NO	NO	NO	YES	NO	YES
CDIF630_01788	-0.341676	0.321596	NO	NO	NO	NO	YES	NO	YES
CDIF630_01159	-0.340766	0.433698	NO	NO	NO	NO	YES	NO	YES
CDIF630_03137	-0.340098	0.506973	NO	NO	NO	NO	YES	NO	YES
CDIF630nc_094	-0.339769	0.475912	NO	NO	NO	NO	YES	NO	YES
CDIF630_01947	-0.338549	0.382666	NO	NO	NO	NO	YES	NO	YES
CDIF630_00339	-0.337868	0.481815	NO	NO	NO	NO	YES	NO	YES
appB	-0.33737	0.448128	NO	NO	NO	NO	YES	NO	YES
yqeB	-0.336778	0.544941	NO	NO	NO	NO	YES	NO	YES
gntP	-0.336475	0.600761	NO	NO	NO	NO	YES	NO	YES
CDIF630_02357	-0.335772	0.560281	NO	NO	NO	NO	YES	NO	YES
CDIF630_01795	-0.335699	0.460726	NO	NO	NO	NO	YES	NO	YES
rpsT	-0.335252	0.630316	NO	NO	NO	NO	YES	NO	YES
CDIF630_03843	-0.334221	0.580681	NO	NO	NO	NO	YES	NO	YES
CDIF630_02159	-0.333552	0.411059	NO	NO	NO	NO	YES	NO	YES
CDIF630_00310	-0.333496	0.570809	NO	NO	NO	NO	YES	NO	YES
gtcA	-0.33343	0.563091	NO	NO	NO	NO	YES	NO	YES
bglG2	-0.333168	0.553098	NO	NO	NO	NO	YES	NO	YES
CDIF630_03065	-0.333099	0.561582	NO	NO	NO	NO	YES	NO	YES
CDIF630_03637	-0.333019	0.557866	NO	NO	NO	NO	YES	NO	YES
maa2	-0.332984	0.604991	NO	NO	NO	NO	YES	NO	YES
CDIF630_03927	-0.332226	0.451706	NO	NO	NO	NO	YES	NO	YES
hisK	-0.331884	0.455259	NO	NO	NO	NO	YES	NO	YES
pcp	-0.331578	0.504174	NO	NO	NO	NO	YES	NO	YES
CDIF630_02476	-0.331532	0.431485	NO	NO	NO	NO	YES	NO	YES
CDIF630_00821	-0.331516	0.515051	NO	NO	NO	NO	YES	NO	YES
CDIF630_01018	-0.330703	0.369562	NO	NO	NO	NO	YES	NO	YES
CDIF630_01596	-0.329085	0.722592	NO	NO	NO	NO	YES	NO	YES
CDIF630_02899	-0.328964	0.402935	NO	NO	NO	NO	YES	NO	YES
CDIF630_01418	-0.327723	0.451706	NO	NO	NO	NO	YES	NO	YES
CDIF630_02210	-0.326929	0.385263	NO	NO	NO	NO	YES	NO	YES
CDIF630_01539	-0.326557	0.538393	NO	NO	NO	NO	YES	NO	YES
cobD1	-0.323851	0.531627	NO	NO	NO	NO	YES	NO	YES
CDIF630nc_017	-0.323718	0.544343	NO	NO	NO	NO	YES	NO	YES
CDIF630_00943	-0.323629	0.52733	NO	NO	NO	NO	YES	NO	YES
aroA	-0.323152	0.526467	NO	NO	NO	NO	YES	NO	YES
cspBA	-0.322643	0.784439	NO	NO	NO	NO	YES	NO	YES
yjjG	-0.322611	0.593744	NO	NO	NO	NO	YES	NO	YES
CDIF630_00590	-0.322436	0.582526	NO	NO	NO	NO	YES	NO	YES
CDIF630_00806	-0.322338	0.563752	NO	NO	NO	NO	YES	NO	YES
CDIF630_01404	-0.321871	0.348158	NO	NO	NO	NO	YES	NO	YES
rs_55	-0.321579	0.739146	NO	NO	NO	NO	YES	NO	YES
spoIIP	-0.32136	0.759852	NO	NO	NO	NO	YES	NO	YES
CDIF630_02071	-0.31989	0.475912	NO	NO	NO	NO	YES	NO	YES
CDIF630_02796	-0.319267	0.559109	NO	NO	NO	NO	YES	NO	YES
appC	-0.318283	0.556748	NO	NO	NO	NO	YES	NO	YES
yjgF	-0.318191	0.641064	NO	NO	NO	NO	YES	NO	YES
CDIF630_01132	-0.317841	0.455674	NO	NO	NO	NO	YES	NO	YES
CDIF630_02486	-0.317711	0.571357	NO	NO	NO	NO	YES	NO	YES
CDIF630_00405	-0.31738	0.614203	NO	NO	NO	NO	YES	NO	YES
chrA	-0.316031	0.553098	NO	NO	NO	NO	YES	NO	YES
dnaD	-0.315341	0.421807	NO	NO	NO	NO	YES	NO	YES
CDIF630_03621	-0.313457	0.505955	NO	NO	NO	NO	YES	NO	YES
cotB	-0.313278	0.537017	NO	NO	NO	NO	YES	NO	YES
CDIF630_03947	-0.312786	0.621895	NO	NO	NO	NO	YES	NO	YES
CDIF630_01193	-0.310688	0.513116	NO	NO	NO	NO	YES	NO	YES
CDIF630_00187	-0.310395	0.813411	NO	NO	NO	NO	YES	NO	YES
mutS	-0.310151	0.658584	NO	NO	NO	NO	YES	NO	YES
CDIF630_03929	-0.310038	0.516034	NO	NO	NO	NO	YES	NO	YES
CDIF630_01929	-0.309955	0.34956	NO	NO	NO	NO	YES	NO	YES
CDIF630_02367	-0.309128	0.422902	NO	NO	NO	NO	YES	NO	YES
CDIF630_01359	-0.30902	0.410995	NO	NO	NO	NO	YES	NO	YES
rs_74	-0.308714	0.445351	NO	NO	NO	NO	YES	NO	YES
CDIF630_03088	-0.308281	0.544343	NO	NO	NO	NO	YES	NO	YES
dnaI	-0.308195	0.431745	NO	NO	NO	NO	YES	NO	YES
gapA	-0.30813	0.579222	NO	NO	NO	NO	YES	NO	YES
CDIF630_01848	-0.307813	0.524617	NO	NO	NO	NO	YES	NO	YES
CDIF630_03261	-0.307211	0.587426	NO	NO	NO	NO	YES	NO	YES
mngB2	-0.307191	0.504043	NO	NO	NO	NO	YES	NO	YES
rsbV	-0.307081	0.531562	NO	NO	NO	NO	YES	NO	YES
CDIF630_01822	-0.305365	0.439262	NO	NO	NO	NO	YES	NO	YES
CDIF630_01966	-0.30529	0.439262	NO	NO	NO	NO	YES	NO	YES
CDIF630nc_085	-0.303827	0.682104	NO	NO	NO	NO	YES	NO	YES
CDIF630_02488	-0.303505	0.553041	NO	NO	NO	NO	YES	NO	YES
bglA5	-0.303266	0.531562	NO	NO	NO	NO	YES	NO	YES
CDIF630_01388	-0.303053	0.60881	NO	NO	NO	NO	YES	NO	YES
CDIF630_02354	-0.30263	0.530179	NO	NO	NO	NO	YES	NO	YES
CDIF630_01509	-0.301015	0.563513	NO	NO	NO	NO	YES	NO	YES
CDIF630nc_088	-0.300311	0.866039	NO	NO	NO	NO	YES	NO	YES
vanS	-0.300249	0.525401	NO	NO	NO	NO	YES	NO	YES
mraY	-0.299399	0.462362	NO	NO	NO	NO	YES	NO	YES
CDIF630_02068	-0.298181	0.346871	NO	NO	NO	NO	YES	NO	YES
CDIF630_01456	-0.297428	0.744428	NO	NO	NO	NO	YES	NO	YES
CDIF630_00779	-0.297244	0.614705	NO	NO	NO	NO	YES	NO	YES
CDIF630_03258	-0.297109	0.572011	NO	NO	NO	NO	YES	NO	YES
CDIF630_00724	-0.295958	0.683435	NO	NO	NO	NO	YES	NO	YES
rs_66	-0.295696	0.846921	NO	NO	NO	NO	YES	NO	YES
argD	-0.294958	0.791949	NO	NO	NO	NO	YES	NO	YES
CDIF630_00566	-0.29482	0.586634	NO	NO	NO	NO	YES	NO	YES
CDIF630_01698	-0.294478	0.655644	NO	NO	NO	NO	YES	NO	YES
dacF4	-0.293625	0.475912	NO	NO	NO	NO	YES	NO	YES
CDIF630_02754	-0.293344	0.548532	NO	NO	NO	NO	YES	NO	YES
spsB3	-0.292915	0.483767	NO	NO	NO	NO	YES	NO	YES
patB3	-0.292559	0.523308	NO	NO	NO	NO	YES	NO	YES
CDIF630_01411	-0.292091	0.558312	NO	NO	NO	NO	YES	NO	YES
uppS2	-0.291879	0.770893	NO	NO	NO	NO	YES	NO	YES
CDIF630_01283	-0.291647	0.430922	NO	NO	NO	NO	YES	NO	YES
CDIF630_01422	-0.291551	0.653859	NO	NO	NO	NO	YES	NO	YES
CDIF630_03425	-0.291533	0.682104	NO	NO	NO	NO	YES	NO	YES
CDIF630_02169	-0.291303	0.544343	NO	NO	NO	NO	YES	NO	YES
trxB1	-0.29108	0.551272	NO	NO	NO	NO	YES	NO	YES
CDIF630_02424	-0.290938	0.561582	NO	NO	NO	NO	YES	NO	YES
CDIF630_01791	-0.290895	0.556302	NO	NO	NO	NO	YES	NO	YES
CDIF630_00759	-0.290854	0.619782	NO	NO	NO	NO	YES	NO	YES
bcsA	-0.290164	0.436886	NO	NO	NO	NO	YES	NO	YES
CDIF630_00854	-0.290046	0.592478	NO	NO	NO	NO	YES	NO	YES
CDIF630_01224	-0.289799	0.513116	NO	NO	NO	NO	YES	NO	YES
gapB	-0.289325	0.616953	NO	NO	NO	NO	YES	NO	YES
CDIF630_01116	-0.287924	0.537469	NO	NO	NO	NO	YES	NO	YES
miaA	-0.287879	0.537256	NO	NO	NO	NO	YES	NO	YES
hpr	-0.287109	0.781609	NO	NO	NO	NO	YES	NO	YES
acoL	-0.286971	0.498171	NO	NO	NO	NO	YES	NO	YES
rph	-0.286869	0.663145	NO	NO	NO	NO	YES	NO	YES
pstB	-0.286455	0.55532	NO	NO	NO	NO	YES	NO	YES
CDIF630_02356	-0.286277	0.654073	NO	NO	NO	NO	YES	NO	YES
hisZ	-0.285385	0.706851	NO	NO	NO	NO	YES	NO	YES
CDIF630_03412	-0.285189	0.612979	NO	NO	NO	NO	YES	NO	YES
CDIF630_00937	-0.284801	0.475912	NO	NO	NO	NO	YES	NO	YES
CDIF630_00971	-0.284623	0.563091	NO	NO	NO	NO	YES	NO	YES
vanY1	-0.284567	0.685893	NO	NO	NO	NO	YES	NO	YES
atpZ	-0.283839	0.475912	NO	NO	NO	NO	YES	NO	YES
CDIF630_01959	-0.283259	0.583868	NO	NO	NO	NO	YES	NO	YES
CDIF630_01448	-0.281567	0.432436	NO	NO	NO	NO	YES	NO	YES
CDIF630_02663	-0.281557	0.69002	NO	NO	NO	NO	YES	NO	YES
rs_42	-0.280683	0.743663	NO	NO	NO	NO	YES	NO	YES
CDIF630_01016	-0.280201	0.68405	NO	NO	NO	NO	YES	NO	YES
CDIF630_03099	-0.279991	0.662915	NO	NO	NO	NO	YES	NO	YES
CDIF630_00475	-0.279768	0.504174	NO	NO	NO	NO	YES	NO	YES
queG	-0.279514	0.618625	NO	NO	NO	NO	YES	NO	YES
CDIF630_01927	-0.279296	0.598475	NO	NO	NO	NO	YES	NO	YES
CDIF630_01025	-0.279261	0.563752	NO	NO	NO	NO	YES	NO	YES
CDIF630_01467	-0.279037	0.692386	NO	NO	NO	NO	YES	NO	YES
CDIF630_03900	-0.27871	0.677392	NO	NO	NO	NO	YES	NO	YES
CDIF630_02768	-0.278586	0.594528	NO	NO	NO	NO	YES	NO	YES
CDIF630_02644	-0.278519	0.700747	NO	NO	NO	NO	YES	NO	YES
CDIF630_02301	-0.278258	0.62692	NO	NO	NO	NO	YES	NO	YES
CDIF630_03360	-0.278143	0.614203	NO	NO	NO	NO	YES	NO	YES
appA	-0.277887	0.604991	NO	NO	NO	NO	YES	NO	YES
CDIF630_02873	-0.277309	0.439101	NO	NO	NO	NO	YES	NO	YES
rs_7	-0.277018	0.68794	NO	NO	NO	NO	YES	NO	YES
CDIF630_02211	-0.276584	0.816356	NO	NO	NO	NO	YES	NO	YES
CDIF630_01420	-0.276429	0.692478	NO	NO	NO	NO	YES	NO	YES
CDIF630_00482	-0.276018	0.729635	NO	NO	NO	NO	YES	NO	YES
CDIF630_02878	-0.275602	0.523308	NO	NO	NO	NO	YES	NO	YES
CDIF630_00766	-0.274254	0.627253	NO	NO	NO	NO	YES	NO	YES
bglG	-0.273599	0.609738	NO	NO	NO	NO	YES	NO	YES
CDIF630_03964	-0.273501	0.611984	NO	NO	NO	NO	YES	NO	YES
CDIF630_01598	-0.272926	0.6759	NO	NO	NO	NO	YES	NO	YES
CDIF630_03586	-0.272302	0.506583	NO	NO	NO	NO	YES	NO	YES
CDIF630_03093	-0.271973	0.666045	NO	NO	NO	NO	YES	NO	YES
CDIF630_01733	-0.271023	0.668077	NO	NO	NO	NO	YES	NO	YES
gpsA	-0.270861	0.563752	NO	NO	NO	NO	YES	NO	YES
rsbW	-0.269975	0.493809	NO	NO	NO	NO	YES	NO	YES
sigG	-0.269607	0.692386	NO	NO	NO	NO	YES	NO	YES
plsC2	-0.269596	0.642736	NO	NO	NO	NO	YES	NO	YES
CDIF630_02423	-0.269473	0.563091	NO	NO	NO	NO	YES	NO	YES
CDIF630_02648	-0.268952	0.621536	NO	NO	NO	NO	YES	NO	YES
mngB1	-0.268916	0.74018	NO	NO	NO	NO	YES	NO	YES
CDIF630_02477	-0.268387	0.5433	NO	NO	NO	NO	YES	NO	YES
CDIF630_01153	-0.268053	0.652143	NO	NO	NO	NO	YES	NO	YES
CDIF630_00008	-0.267258	0.57361	NO	NO	NO	NO	YES	NO	YES
CDIF630_03440	-0.265283	0.659339	NO	NO	NO	NO	YES	NO	YES
fdhD	-0.265032	0.418916	NO	NO	NO	NO	YES	NO	YES
CDIF630_03980	-0.263671	0.850927	NO	NO	NO	NO	YES	NO	YES
upp	-0.263071	0.631092	NO	NO	NO	NO	YES	NO	YES
CDIF630_02267	-0.262816	0.462362	NO	NO	NO	NO	YES	NO	YES
CDIF630_00257	-0.262504	0.556302	NO	NO	NO	NO	YES	NO	YES
CDIF630_01501	-0.262197	0.65393	NO	NO	NO	NO	YES	NO	YES
CDIF630_03094	-0.262112	0.593129	NO	NO	NO	NO	YES	NO	YES
CDIF630_00406	-0.261992	0.614203	NO	NO	NO	NO	YES	NO	YES
tdh	-0.261769	0.53052	NO	NO	NO	NO	YES	NO	YES
dltA	-0.261766	0.5506	NO	NO	NO	NO	YES	NO	YES
CDIF630_01173	-0.261624	0.850595	NO	NO	NO	NO	YES	NO	YES
yqjE	-0.261244	0.553966	NO	NO	NO	NO	YES	NO	YES
CDIF630_00583	-0.260967	0.545619	NO	NO	NO	NO	YES	NO	YES
rpsR	-0.260905	0.614203	NO	NO	NO	NO	YES	NO	YES
CDIF630_03905	-0.260827	0.556748	NO	NO	NO	NO	YES	NO	YES
spaK	-0.260796	0.556748	NO	NO	NO	NO	YES	NO	YES
hom2	-0.26064	0.873996	NO	NO	NO	NO	YES	NO	YES
CDIF630_00696	-0.2606	0.663145	NO	NO	NO	NO	YES	NO	YES
CDIF630_01512	-0.259457	0.663145	NO	NO	NO	NO	YES	NO	YES
CDIF630_00471	-0.259377	0.586617	NO	NO	NO	NO	YES	NO	YES
CDIF630_01985	-0.258676	0.703037	NO	NO	NO	NO	YES	NO	YES
CDIF630_02316	-0.258245	0.564066	NO	NO	NO	NO	YES	NO	YES
CDIF630_03460	-0.25823	0.736988	NO	NO	NO	NO	YES	NO	YES
metQ	-0.258167	0.500577	NO	NO	NO	NO	YES	NO	YES
rimO	-0.258008	0.582511	NO	NO	NO	NO	YES	NO	YES
CDIF630_01709	-0.257346	0.548532	NO	NO	NO	NO	YES	NO	YES
CDIF630_00623	-0.25672	0.735191	NO	NO	NO	NO	YES	NO	YES
minE	-0.256427	0.544343	NO	NO	NO	NO	YES	NO	YES
CDIF630_01925	-0.255648	0.48055	NO	NO	NO	NO	YES	NO	YES
CDIF630_03318	-0.25559	0.660766	NO	NO	NO	NO	YES	NO	YES
CDIF630_01850	-0.255357	0.553098	NO	NO	NO	NO	YES	NO	YES
CDIF630_02091	-0.255213	0.755574	NO	NO	NO	NO	YES	NO	YES
CDIF630_02750	-0.255139	0.591919	NO	NO	NO	NO	YES	NO	YES
CDIF630_00396	-0.254652	0.538393	NO	NO	NO	NO	YES	NO	YES
spoIVA	-0.254318	0.777633	NO	NO	NO	NO	YES	NO	YES
CDIF630_01869	-0.254026	0.614203	NO	NO	NO	NO	YES	NO	YES
bglA1	-0.25389	0.651505	NO	NO	NO	NO	YES	NO	YES
CDIF630_02412	-0.253745	0.597492	NO	NO	NO	NO	YES	NO	YES
CDIF630_00591	-0.253293	0.586171	NO	NO	NO	NO	YES	NO	YES
rnpA	-0.253123	0.438058	NO	NO	NO	NO	YES	NO	YES
CDIF630_02376	-0.251936	0.489867	NO	NO	NO	NO	YES	NO	YES
CDIF630_02649	-0.251484	0.654747	NO	NO	NO	NO	YES	NO	YES
CDIF630_00656	-0.251207	0.614203	NO	NO	NO	NO	YES	NO	YES
hprK	-0.251138	0.621945	NO	NO	NO	NO	YES	NO	YES
CDIF630_03418	-0.251087	0.658584	NO	NO	NO	NO	YES	NO	YES
rrf	-0.250794	0.443131	NO	NO	NO	NO	YES	NO	YES
ssb2	-0.250402	0.640741	NO	NO	NO	NO	YES	NO	YES
cmk	-0.250388	0.595401	NO	NO	NO	NO	YES	NO	YES
aspS	-0.250147	0.564066	NO	NO	NO	NO	YES	NO	YES
kdpC	-0.249141	0.699339	NO	NO	NO	NO	YES	NO	YES
csfV	-0.249084	0.587426	NO	NO	NO	NO	YES	NO	YES
baat	-0.24905	0.603718	NO	NO	NO	NO	YES	NO	YES
CDIF630_03661	-0.24901	0.605611	NO	NO	NO	NO	YES	NO	YES
gapN	-0.248293	0.600761	NO	NO	NO	NO	YES	NO	YES
CDIF630_00220	-0.247262	0.859866	NO	NO	NO	NO	YES	NO	YES
CDIF630_00734	-0.24697	0.685172	NO	NO	NO	NO	YES	NO	YES
speA2	-0.246754	0.553098	NO	NO	NO	NO	YES	NO	YES
CDIF630_00489	-0.24672	0.791882	NO	NO	NO	NO	YES	NO	YES
CDIF630_01920	-0.246419	0.754027	NO	NO	NO	NO	YES	NO	YES
CDIF630_02625	-0.246165	0.475912	NO	NO	NO	NO	YES	NO	YES
CDIF630_02639	-0.246063	0.520316	NO	NO	NO	NO	YES	NO	YES
rbr2	-0.245608	0.710944	NO	NO	NO	NO	YES	NO	YES
CDIF630_00119	-0.245324	0.537469	NO	NO	NO	NO	YES	NO	YES
CDIF630nc_014	-0.245319	0.59076	NO	NO	NO	NO	YES	NO	YES
CDIF630_02010	-0.24523	0.489726	NO	NO	NO	NO	YES	NO	YES
spoIIGA	-0.245	0.822355	NO	NO	NO	NO	YES	NO	YES
CDIF630_01315	-0.244467	0.607093	NO	NO	NO	NO	YES	NO	YES
CDIF630_01807	-0.244009	0.750498	NO	NO	NO	NO	YES	NO	YES
garK	-0.243384	0.743663	NO	NO	NO	NO	YES	NO	YES
comEB1	-0.242647	0.730767	NO	NO	NO	NO	YES	NO	YES
CDIF630_02288	-0.242455	0.683849	NO	NO	NO	NO	YES	NO	YES
dnaJ	-0.242296	0.566629	NO	NO	NO	NO	YES	NO	YES
CDIF630_00042	-0.242241	0.863385	NO	NO	NO	NO	YES	NO	YES
CDIF630_00062	-0.242241	0.863385	NO	NO	NO	NO	YES	NO	YES
thyX	-0.242162	0.529626	NO	NO	NO	NO	YES	NO	YES
CDIF630_03580	-0.241243	0.561582	NO	NO	NO	NO	YES	NO	YES
CDIF630_01756	-0.241195	0.722231	NO	NO	NO	NO	YES	NO	YES
CDIF630_03948	-0.240493	0.560281	NO	NO	NO	NO	YES	NO	YES
sigK	-0.240082	0.60881	NO	NO	NO	NO	YES	NO	YES
CDIF630_01835	-0.23948	0.830201	NO	NO	NO	NO	YES	NO	YES
CDIF630_03424	-0.239262	0.739094	NO	NO	NO	NO	YES	NO	YES
CDIF630_03262	-0.239194	0.552885	NO	NO	NO	NO	YES	NO	YES
CDIF630_03066	-0.238348	0.538393	NO	NO	NO	NO	YES	NO	YES
CDIF630_01206	-0.23831	0.828061	NO	NO	NO	NO	YES	NO	YES
CDIF630_02875	-0.23817	0.561255	NO	NO	NO	NO	YES	NO	YES
CDIF630_01152	-0.237635	0.682127	NO	NO	NO	NO	YES	NO	YES
CDIF630_00942	-0.237355	0.675223	NO	NO	NO	NO	YES	NO	YES
ccpA	-0.237107	0.59076	NO	NO	NO	NO	YES	NO	YES
ade1	-0.236471	0.843259	NO	NO	NO	NO	YES	NO	YES
CDIF630_03328	-0.236457	0.605518	NO	NO	NO	NO	YES	NO	YES
CDIF630_01270	-0.235115	0.693061	NO	NO	NO	NO	YES	NO	YES
CDIF630_00419	-0.23492	0.788551	NO	NO	NO	NO	YES	NO	YES
CDIF630_02563	-0.234865	0.779066	NO	NO	NO	NO	YES	NO	YES
asnB1	-0.234313	0.65393	NO	NO	NO	NO	YES	NO	YES
xynD	-0.234127	0.701695	NO	NO	NO	NO	YES	NO	YES
CDIF630_00558	-0.233576	0.757533	NO	NO	NO	NO	YES	NO	YES
CDIF630_02292	-0.233277	0.482401	NO	NO	NO	NO	YES	NO	YES
CDIF630_03406	-0.23292	0.587426	NO	NO	NO	NO	YES	NO	YES
CDIF630_03625	-0.232463	0.706851	NO	NO	NO	NO	YES	NO	YES
CDIF630_00586	-0.232426	0.828313	NO	NO	NO	NO	YES	NO	YES
fmt	-0.232406	0.529813	NO	NO	NO	NO	YES	NO	YES
CDIF630_00324	-0.232376	0.682566	NO	NO	NO	NO	YES	NO	YES
purA	-0.232277	0.638317	NO	NO	NO	NO	YES	NO	YES
pgcA1	-0.232028	0.571932	NO	NO	NO	NO	YES	NO	YES
CDIF630_02555	-0.23162	0.642736	NO	NO	NO	NO	YES	NO	YES
CDIF630_00634	-0.230521	0.701067	NO	NO	NO	NO	YES	NO	YES
CDIF630_01695	-0.23025	0.662915	NO	NO	NO	NO	YES	NO	YES
rluC	-0.229838	0.533856	NO	NO	NO	NO	YES	NO	YES
CDIF630_01862	-0.22956	0.781609	NO	NO	NO	NO	YES	NO	YES
CDIF630_01513	-0.229107	0.658584	NO	NO	NO	NO	YES	NO	YES
dapA1	-0.228866	0.788532	NO	NO	NO	NO	YES	NO	YES
CDIF630_00675	-0.228693	0.682104	NO	NO	NO	NO	YES	NO	YES
CDIF630_01423	-0.228608	0.682133	NO	NO	NO	NO	YES	NO	YES
CDIF630_00597	-0.228223	0.650211	NO	NO	NO	NO	YES	NO	YES
CDIF630_01558	-0.228089	0.756922	NO	NO	NO	NO	YES	NO	YES
CDIF630_00830	-0.228037	0.553098	NO	NO	NO	NO	YES	NO	YES
CDIF630_03636	-0.22787	0.614203	NO	NO	NO	NO	YES	NO	YES
CDIF630_02103	-0.227598	0.616542	NO	NO	NO	NO	YES	NO	YES
cspC1	-0.227342	0.810768	NO	NO	NO	NO	YES	NO	YES
vanR	-0.227256	0.659339	NO	NO	NO	NO	YES	NO	YES
CDIF630_00429	-0.227104	0.778365	NO	NO	NO	NO	YES	NO	YES
bioB2	-0.226776	0.728651	NO	NO	NO	NO	YES	NO	YES
CDIF630_00804	-0.226014	0.729283	NO	NO	NO	NO	YES	NO	YES
acoC	-0.225762	0.693741	NO	NO	NO	NO	YES	NO	YES
CDIF630_02271	-0.225035	0.772902	NO	NO	NO	NO	YES	NO	YES
metY	-0.221757	0.59076	NO	NO	NO	NO	YES	NO	YES
CDIF630_02309	-0.221707	0.870323	NO	NO	NO	NO	YES	NO	YES
CDIF630_02547	-0.221688	0.664173	NO	NO	NO	NO	YES	NO	YES
aspC	-0.221364	0.706894	NO	NO	NO	NO	YES	NO	YES
CDIF630_02378	-0.221261	0.56367	NO	NO	NO	NO	YES	NO	YES
glpQ	-0.221153	0.693726	NO	NO	NO	NO	YES	NO	YES
CDIF630_02794	-0.221077	0.559181	NO	NO	NO	NO	YES	NO	YES
CDIF630_03197	-0.220855	0.754798	NO	NO	NO	NO	YES	NO	YES
recX	-0.220695	0.592412	NO	NO	NO	NO	YES	NO	YES
CDIF630_01069	-0.220684	0.75421	NO	NO	NO	NO	YES	NO	YES
spoIV	-0.220358	0.560175	NO	NO	NO	NO	YES	NO	YES
CDIF630_02101	-0.220102	0.679291	NO	NO	NO	NO	YES	NO	YES
CDIF630_03928	-0.220063	0.834343	NO	NO	NO	NO	YES	NO	YES
CDIF630_02964	-0.21983	0.725607	NO	NO	NO	NO	YES	NO	YES
CDIF630_03407	-0.219813	0.664173	NO	NO	NO	NO	YES	NO	YES
CDIF630_03029	-0.219051	0.600761	NO	NO	NO	NO	YES	NO	YES
CDIF630_02739	-0.218993	0.609738	NO	NO	NO	NO	YES	NO	YES
CDIF630_02721	-0.218147	0.699339	NO	NO	NO	NO	YES	NO	YES
CDIF630_02818	-0.218117	0.640741	NO	NO	NO	NO	YES	NO	YES
CDIF630nc_058	-0.217081	0.661815	NO	NO	NO	NO	YES	NO	YES
CDIF630_03765	-0.21569	0.701976	NO	NO	NO	NO	YES	NO	YES
CDIF630_00666	-0.21522	0.621945	NO	NO	NO	NO	YES	NO	YES
cca	-0.21503	0.768674	NO	NO	NO	NO	YES	NO	YES
CDIF630_01949	-0.214217	0.790012	NO	NO	NO	NO	YES	NO	YES
CDIF630_01948	-0.213828	0.743298	NO	NO	NO	NO	YES	NO	YES
CDIF630_02655	-0.213761	0.828368	NO	NO	NO	NO	YES	NO	YES
CDIF630_02919	-0.213748	0.587426	NO	NO	NO	NO	YES	NO	YES
speE	-0.213037	0.663145	NO	NO	NO	NO	YES	NO	YES
CDIF630_00680	-0.212394	0.596393	NO	NO	NO	NO	YES	NO	YES
CDIF630_00588	-0.212142	0.711827	NO	NO	NO	NO	YES	NO	YES
CDIF630_02622	-0.211608	0.851448	NO	NO	NO	NO	YES	NO	YES
CDIF630_02138	-0.211403	0.625135	NO	NO	NO	NO	YES	NO	YES
CDIF630_00818	-0.210878	0.722604	NO	NO	NO	NO	YES	NO	YES
cdeC	-0.210828	0.782843	NO	NO	NO	NO	YES	NO	YES
dnaK	-0.210268	0.668077	NO	NO	NO	NO	YES	NO	YES
CDIF630_03157	-0.209026	0.839101	NO	NO	NO	NO	YES	NO	YES
CDIF630_01130	-0.208776	0.73215	NO	NO	NO	NO	YES	NO	YES
CDIF630_01778	-0.208311	0.679881	NO	NO	NO	NO	YES	NO	YES
cshA1	-0.208092	0.60881	NO	NO	NO	NO	YES	NO	YES
ansB	-0.207482	0.791882	NO	NO	NO	NO	YES	NO	YES
CDIF630_02792	-0.207098	0.75016	NO	NO	NO	NO	YES	NO	YES
CDIF630_02953	-0.206944	0.725607	NO	NO	NO	NO	YES	NO	YES
CDIF630_03982	-0.206783	0.821226	NO	NO	NO	NO	YES	NO	YES
CDIF630_03391	-0.205786	0.619782	NO	NO	NO	NO	YES	NO	YES
CDIF630_00224	-0.205457	0.878179	NO	NO	NO	NO	YES	NO	YES
rsmA	-0.205441	0.587426	NO	NO	NO	NO	YES	NO	YES
tdcF	-0.205127	0.75421	NO	NO	NO	NO	YES	NO	YES
CDIF630_04009	-0.204876	0.59345	NO	NO	NO	NO	YES	NO	YES
CDIF630_01693	-0.204819	0.668442	NO	NO	NO	NO	YES	NO	YES
CDIF630_02167	-0.204173	0.67241	NO	NO	NO	NO	YES	NO	YES
CDIF630_02443	-0.20351	0.580916	NO	NO	NO	NO	YES	NO	YES
CDIF630_00081	-0.203388	0.684354	NO	NO	NO	NO	YES	NO	YES
CDIF630_01227	-0.203132	0.604991	NO	NO	NO	NO	YES	NO	YES
CDIF630_01976	-0.203099	0.78994	NO	NO	NO	NO	YES	NO	YES
CDIF630_01442	-0.202567	0.672792	NO	NO	NO	NO	YES	NO	YES
CDIF630_03653	-0.202523	0.670244	NO	NO	NO	NO	YES	NO	YES
CDIF630_02163	-0.202277	0.666045	NO	NO	NO	NO	YES	NO	YES
CDIF630_01603	-0.201114	0.75016	NO	NO	NO	NO	YES	NO	YES
CDIF630_02172	-0.200572	0.789474	NO	NO	NO	NO	YES	NO	YES
CDIF630_01713	-0.200373	0.614203	NO	NO	NO	NO	YES	NO	YES
spoIVB1	-0.200075	0.706851	NO	NO	NO	NO	YES	NO	YES
CDIF630_02158	-0.198751	0.666686	NO	NO	NO	NO	YES	NO	YES
prfB	-0.198478	0.536731	NO	NO	NO	NO	YES	NO	YES
CDIF630_00297	-0.198286	0.8373	NO	NO	NO	NO	YES	NO	YES
malH1	-0.198205	0.805114	NO	NO	NO	NO	YES	NO	YES
CDIF630_03499	-0.198014	0.75016	NO	NO	NO	NO	YES	NO	YES
opuCC	-0.197575	0.739094	NO	NO	NO	NO	YES	NO	YES
CDIF630_02291	-0.197076	0.567174	NO	NO	NO	NO	YES	NO	YES
aroF1	-0.196642	0.647141	NO	NO	NO	NO	YES	NO	YES
rs_16	-0.196352	0.829429	NO	NO	NO	NO	YES	NO	YES
iscS2	-0.196149	0.784439	NO	NO	NO	NO	YES	NO	YES
CDIF630_01234	-0.195342	0.692386	NO	NO	NO	NO	YES	NO	YES
CDIF630_02200	-0.195069	0.761795	NO	NO	NO	NO	YES	NO	YES
mgtC	-0.194167	0.865494	NO	NO	NO	NO	YES	NO	YES
CDIF630_00326	-0.193974	0.724359	NO	NO	NO	NO	YES	NO	YES
dnaN	-0.193644	0.677398	NO	NO	NO	NO	YES	NO	YES
CDIF630_00464	-0.193217	0.770893	NO	NO	NO	NO	YES	NO	YES
CDIF630_01134	-0.193012	0.643283	NO	NO	NO	NO	YES	NO	YES
tal1	-0.192482	0.631736	NO	NO	NO	NO	YES	NO	YES
yjbM	-0.192144	0.607504	NO	NO	NO	NO	YES	NO	YES
CDIF630_01322	-0.191835	0.664189	NO	NO	NO	NO	YES	NO	YES
CDIF630nc_037	-0.191725	0.859866	NO	NO	NO	NO	YES	NO	YES
CDIF630_01957	-0.191676	0.75421	NO	NO	NO	NO	YES	NO	YES
CDIF630_01710	-0.191608	0.668442	NO	NO	NO	NO	YES	NO	YES
phnA	-0.191438	0.606477	NO	NO	NO	NO	YES	NO	YES
yccF	-0.191384	0.643283	NO	NO	NO	NO	YES	NO	YES
CDIF630_03925	-0.190876	0.634646	NO	NO	NO	NO	YES	NO	YES
CDIF630_03249	-0.19073	0.663145	NO	NO	NO	NO	YES	NO	YES
CDIF630_02154	-0.190707	0.677368	NO	NO	NO	NO	YES	NO	YES
cls1	-0.190486	0.69234	NO	NO	NO	NO	YES	NO	YES
CDIF630_01514	-0.190317	0.688037	NO	NO	NO	NO	YES	NO	YES
rs_3	-0.190184	0.654134	NO	NO	NO	NO	YES	NO	YES
fprA	-0.190067	0.80545	NO	NO	NO	NO	YES	NO	YES
CDIF630_02870	-0.190035	0.829429	NO	NO	NO	NO	YES	NO	YES
CDIF630_03324	-0.189857	0.834343	NO	NO	NO	NO	YES	NO	YES
CDIF630_01120	-0.189788	0.551272	NO	NO	NO	NO	YES	NO	YES
glgA	-0.189673	0.592478	NO	NO	NO	NO	YES	NO	YES
CDIF630_02001	-0.189498	0.752812	NO	NO	NO	NO	YES	NO	YES
glnS	-0.189325	0.743663	NO	NO	NO	NO	YES	NO	YES
CDIF630_00863	-0.189146	0.643298	NO	NO	NO	NO	YES	NO	YES
CDIF630_01395	-0.188974	0.892654	NO	NO	NO	NO	YES	NO	YES
CDIF630_01386	-0.188974	0.569845	NO	NO	NO	NO	YES	NO	YES
CDIF630_00721	-0.188508	0.772161	NO	NO	NO	NO	YES	NO	YES
rex	-0.187505	0.639393	NO	NO	NO	NO	YES	NO	YES
CDIF630_02536	-0.187112	0.672039	NO	NO	NO	NO	YES	NO	YES
CDIF630_00604	-0.18705	0.566504	NO	NO	NO	NO	YES	NO	YES
CDIF630_01117	-0.185956	0.764651	NO	NO	NO	NO	YES	NO	YES
CDIF630_00783	-0.185318	0.756764	NO	NO	NO	NO	YES	NO	YES
mobA	-0.184839	0.591774	NO	NO	NO	NO	YES	NO	YES
CDIF630_00789	-0.184798	0.746548	NO	NO	NO	NO	YES	NO	YES
CDIF630_03417	-0.18448	0.764689	NO	NO	NO	NO	YES	NO	YES
CDIF630_03611	-0.183771	0.655054	NO	NO	NO	NO	YES	NO	YES
CDIF630_02751	-0.183405	0.725335	NO	NO	NO	NO	YES	NO	YES
CDIF630_00067	-0.183262	0.791677	NO	NO	NO	NO	YES	NO	YES
rsiV	-0.183233	0.728479	NO	NO	NO	NO	YES	NO	YES
CDIF630_02850	-0.182523	0.701323	NO	NO	NO	NO	YES	NO	YES
ftnA	-0.182473	0.814089	NO	NO	NO	NO	YES	NO	YES
fliN2	-0.182293	0.759852	NO	NO	NO	NO	YES	NO	YES
mutX	-0.181248	0.828313	NO	NO	NO	NO	YES	NO	YES
CDIF630_01859	-0.181238	0.695227	NO	NO	NO	NO	YES	NO	YES
ribU	-0.181099	0.746288	NO	NO	NO	NO	YES	NO	YES
CDIF630_02782	-0.180288	0.755506	NO	NO	NO	NO	YES	NO	YES
sat	-0.179673	0.744111	NO	NO	NO	NO	YES	NO	YES
cwp84	-0.179118	0.675223	NO	NO	NO	NO	YES	NO	YES
CDIF630_00751	-0.178849	0.710944	NO	NO	NO	NO	YES	NO	YES
nrdE	-0.178333	0.78126	NO	NO	NO	NO	YES	NO	YES
atpI2	-0.177838	0.64296	NO	NO	NO	NO	YES	NO	YES
CDIF630_02014	-0.177798	0.826311	NO	NO	NO	NO	YES	NO	YES
CDIF630nc_126	-0.177725	0.802497	NO	NO	NO	NO	YES	NO	YES
dinB	-0.177382	0.664592	NO	NO	NO	NO	YES	NO	YES
yloA	-0.177353	0.664173	NO	NO	NO	NO	YES	NO	YES
rs_47	-0.176683	0.79358	NO	NO	NO	NO	YES	NO	YES
CDIF630_03632	-0.17638	0.712114	NO	NO	NO	NO	YES	NO	YES
CDIF630_00593	-0.17526	0.754798	NO	NO	NO	NO	YES	NO	YES
pyrR	-0.17503	0.743298	NO	NO	NO	NO	YES	NO	YES
CDIF630nc_029	-0.174923	0.76608	NO	NO	NO	NO	YES	NO	YES
CDIF630nc_084	-0.174789	0.868629	NO	NO	NO	NO	YES	NO	YES
exoA	-0.173952	0.691817	NO	NO	NO	NO	YES	NO	YES
CDIF630_00108	-0.173812	0.658584	NO	NO	NO	NO	YES	NO	YES
CDIF630_01953	-0.173611	0.814089	NO	NO	NO	NO	YES	NO	YES
tsaB	-0.173215	0.625317	NO	NO	NO	NO	YES	NO	YES
atpD1	-0.173203	0.7419	NO	NO	NO	NO	YES	NO	YES
CDIF630nc_073	-0.173197	0.857009	NO	NO	NO	NO	YES	NO	YES
CDIF630_01979	-0.172754	0.664617	NO	NO	NO	NO	YES	NO	YES
vexP1	-0.171869	0.883402	NO	NO	NO	NO	YES	NO	YES
CDIF630_01946	-0.171372	0.789689	NO	NO	NO	NO	YES	NO	YES
pepI	-0.171351	0.686062	NO	NO	NO	NO	YES	NO	YES
CDIF630_00750	-0.171166	0.614203	NO	NO	NO	NO	YES	NO	YES
mgsA	-0.170506	0.711827	NO	NO	NO	NO	YES	NO	YES
CDIF630_02220	-0.170062	0.8373	NO	NO	NO	NO	YES	NO	YES
CDIF630_01836	-0.169754	0.842427	NO	NO	NO	NO	YES	NO	YES
CDIF630_00694	-0.169578	0.785495	NO	NO	NO	NO	YES	NO	YES
CDIF630_01636	-0.168774	0.64003	NO	NO	NO	NO	YES	NO	YES
CDIF630_01536	-0.167723	0.743325	NO	NO	NO	NO	YES	NO	YES
CDIF630_00957	-0.167518	0.691696	NO	NO	NO	NO	YES	NO	YES
CDIF630_03110	-0.166662	0.654073	NO	NO	NO	NO	YES	NO	YES
CDIF630_03888	-0.166643	0.792152	NO	NO	NO	NO	YES	NO	YES
CDIF630_03306	-0.166611	0.886538	NO	NO	NO	NO	YES	NO	YES
CDIF630_01137	-0.166368	0.77052	NO	NO	NO	NO	YES	NO	YES
CDIF630_02385	-0.166226	0.813739	NO	NO	NO	NO	YES	NO	YES
CDIF630_03806	-0.165702	0.706851	NO	NO	NO	NO	YES	NO	YES
CDIF630_03426	-0.165671	0.793891	NO	NO	NO	NO	YES	NO	YES
int4	-0.165644	0.742533	NO	NO	NO	NO	YES	NO	YES
pfo	-0.165484	0.8373	NO	NO	NO	NO	YES	NO	YES
murD	-0.165218	0.593143	NO	NO	NO	NO	YES	NO	YES
CDIF630_02941	-0.165049	0.781609	NO	NO	NO	NO	YES	NO	YES
CDIF630_00681	-0.164903	0.721982	NO	NO	NO	NO	YES	NO	YES
CDIF630_01880	-0.164543	0.706851	NO	NO	NO	NO	YES	NO	YES
CDIF630_02033	-0.164201	0.748935	NO	NO	NO	NO	YES	NO	YES
CDIF630_03257	-0.164055	0.746548	NO	NO	NO	NO	YES	NO	YES
scpA	-0.163949	0.76608	NO	NO	NO	NO	YES	NO	YES
rpiB1	-0.163498	0.843469	NO	NO	NO	NO	YES	NO	YES
engB	-0.163418	0.740911	NO	NO	NO	NO	YES	NO	YES
CDIF630nc_026	-0.162365	0.839101	NO	NO	NO	NO	YES	NO	YES
treR	-0.161996	0.642736	NO	NO	NO	NO	YES	NO	YES
CDIF630_02274	-0.161232	0.663145	NO	NO	NO	NO	YES	NO	YES
CDIF630nc_128	-0.161054	0.647853	NO	NO	NO	NO	YES	NO	YES
CDIF630_00193	-0.160371	0.847253	NO	NO	NO	NO	YES	NO	YES
CDIF630_03571	-0.160108	0.851448	NO	NO	NO	NO	YES	NO	YES
CDIF630_01561	-0.160099	0.83592	NO	NO	NO	NO	YES	NO	YES
CDIF630_00096	-0.15956	0.875497	NO	NO	NO	NO	YES	NO	YES
CDIF630_01222	-0.159448	0.807875	NO	NO	NO	NO	YES	NO	YES
htpG	-0.158902	0.752051	NO	NO	NO	NO	YES	NO	YES
CDIF630nc_066	-0.158206	0.908713	NO	NO	NO	NO	YES	NO	YES
rs_32	-0.157854	0.891021	NO	NO	NO	NO	YES	NO	YES
CDIF630_03597	-0.157764	0.811644	NO	NO	NO	NO	YES	NO	YES
CDIF630_00642	-0.157682	0.74608	NO	NO	NO	NO	YES	NO	YES
CDIF630_03594	-0.15758	0.889117	NO	NO	NO	NO	YES	NO	YES
srlR	-0.157355	0.851448	NO	NO	NO	NO	YES	NO	YES
CDIF630_00402	-0.157123	0.823534	NO	NO	NO	NO	YES	NO	YES
atpB2	-0.156698	0.691817	NO	NO	NO	NO	YES	NO	YES
CDIF630nc_107	-0.156603	0.731149	NO	NO	NO	NO	YES	NO	YES
CDIF630_03098	-0.156328	0.751527	NO	NO	NO	NO	YES	NO	YES
ydaM	-0.155384	0.851448	NO	NO	NO	NO	YES	NO	YES
ispG	-0.15531	0.874431	NO	NO	NO	NO	YES	NO	YES
rnfE	-0.155236	0.631266	NO	NO	NO	NO	YES	NO	YES
CDIF630_02280	-0.155224	0.701976	NO	NO	NO	NO	YES	NO	YES
CDIF630_03248	-0.155222	0.728651	NO	NO	NO	NO	YES	NO	YES
sigH	-0.155069	0.856397	NO	NO	NO	NO	YES	NO	YES
CDIF630_01024	-0.154263	0.74321	NO	NO	NO	NO	YES	NO	YES
celG	-0.154191	0.791677	NO	NO	NO	NO	YES	NO	YES
CDIF630_03259	-0.153602	0.773864	NO	NO	NO	NO	YES	NO	YES
CDIF630_01818	-0.153198	0.695227	NO	NO	NO	NO	YES	NO	YES
glnA	-0.153034	0.74018	NO	NO	NO	NO	YES	NO	YES
CDIF630_02315	-0.15232	0.67241	NO	NO	NO	NO	YES	NO	YES
CDIF630_00221	-0.152244	0.892835	NO	NO	NO	NO	YES	NO	YES
preA1	-0.151977	0.80545	NO	NO	NO	NO	YES	NO	YES
CDIF630_00746	-0.151709	0.78516	NO	NO	NO	NO	YES	NO	YES
CDIF630_01792	-0.151616	0.959062	NO	NO	NO	NO	YES	NO	YES
CDIF630_02194	-0.151204	0.727297	NO	NO	NO	NO	YES	NO	YES
xdhA1	-0.150797	0.768674	NO	NO	NO	NO	YES	NO	YES
CDIF630_02207	-0.150341	0.797187	NO	NO	NO	NO	YES	NO	YES
CDIF630_00442	-0.150098	0.780978	NO	NO	NO	NO	YES	NO	YES
CDIF630_00415	-0.149044	0.870323	NO	NO	NO	NO	YES	NO	YES
CDIF630nc_083	-0.148619	0.893504	NO	NO	NO	NO	YES	NO	YES
tuf1	-0.148606	0.814089	NO	NO	NO	NO	YES	NO	YES
CDIF630nc_008	-0.148092	0.937051	NO	NO	NO	NO	YES	NO	YES
CDIF630_00362	-0.147491	0.807875	NO	NO	NO	NO	YES	NO	YES
CDIF630_03198	-0.147358	0.851448	NO	NO	NO	NO	YES	NO	YES
CDIF630_02388	-0.147303	0.764678	NO	NO	NO	NO	YES	NO	YES
CDIF630_00003	-0.146767	0.757533	NO	NO	NO	NO	YES	NO	YES
aroC	-0.146736	0.892835	NO	NO	NO	NO	YES	NO	YES
CDIF630_01443	-0.146135	0.749255	NO	NO	NO	NO	YES	NO	YES
CDIF630_01938	-0.145792	0.851448	NO	NO	NO	NO	YES	NO	YES
CDIF630_01068	-0.145293	0.854823	NO	NO	NO	NO	YES	NO	YES
CDIF630_02166	-0.145085	0.838893	NO	NO	NO	NO	YES	NO	YES
CDIF630_03304	-0.144779	0.756922	NO	NO	NO	NO	YES	NO	YES
CDIF630_03672	-0.143747	0.777869	NO	NO	NO	NO	YES	NO	YES
sspB	-0.143081	0.806225	NO	NO	NO	NO	YES	NO	YES
ktrB	-0.143077	0.760758	NO	NO	NO	NO	YES	NO	YES
CDIF630_03816	-0.142609	0.739548	NO	NO	NO	NO	YES	NO	YES
blaR	-0.142502	0.823534	NO	NO	NO	NO	YES	NO	YES
CDIF630_02779	-0.14202	0.770893	NO	NO	NO	NO	YES	NO	YES
CDIF630_01190	-0.141407	0.781609	NO	NO	NO	NO	YES	NO	YES
tal3	-0.140952	0.836274	NO	NO	NO	NO	YES	NO	YES
CDIF630_03016	-0.140852	0.753396	NO	NO	NO	NO	YES	NO	YES
CDIF630_00047	-0.140612	0.851156	NO	NO	NO	NO	YES	NO	YES
CDIF630_02165	-0.139725	0.833112	NO	NO	NO	NO	YES	NO	YES
CDIF630_01457	-0.139382	0.754798	NO	NO	NO	NO	YES	NO	YES
rs_14	-0.139331	0.884893	NO	NO	NO	NO	YES	NO	YES
CDIF630_02160	-0.138533	0.851448	NO	NO	NO	NO	YES	NO	YES
CDIF630_03154	-0.138346	0.859866	NO	NO	NO	NO	YES	NO	YES
CDIF630_02990	-0.138278	0.810164	NO	NO	NO	NO	YES	NO	YES
CDIF630_00874	-0.137636	0.807849	NO	NO	NO	NO	YES	NO	YES
CDIF630_00463	-0.137431	0.793979	NO	NO	NO	NO	YES	NO	YES
CDIF630_03751	-0.137115	0.814089	NO	NO	NO	NO	YES	NO	YES
graS	-0.136162	0.814089	NO	NO	NO	NO	YES	NO	YES
CDIF630_01145	-0.136045	0.851448	NO	NO	NO	NO	YES	NO	YES
CDIF630_00931	-0.135975	0.788301	NO	NO	NO	NO	YES	NO	YES
rs_67	-0.135362	0.888053	NO	NO	NO	NO	YES	NO	YES
CDIF630_01856	-0.135077	0.905511	NO	NO	NO	NO	YES	NO	YES
CDIF630_03458	-0.134867	0.822355	NO	NO	NO	NO	YES	NO	YES
CDIF630_02704	-0.13463	0.819245	NO	NO	NO	NO	YES	NO	YES
CDIF630_01541	-0.134387	0.875497	NO	NO	NO	NO	YES	NO	YES
yabG	-0.13396	0.77202	NO	NO	NO	NO	YES	NO	YES
rpsD	-0.133523	0.775727	NO	NO	NO	NO	YES	NO	YES
CDIF630_03442	-0.133323	0.807875	NO	NO	NO	NO	YES	NO	YES
dnaG	-0.133102	0.739837	NO	NO	NO	NO	YES	NO	YES
prsA2	-0.133035	0.756499	NO	NO	NO	NO	YES	NO	YES
CDIF630_02600	-0.131823	0.816356	NO	NO	NO	NO	YES	NO	YES
vanY3	-0.131787	0.884335	NO	NO	NO	NO	YES	NO	YES
CDIF630_02097	-0.131761	0.803497	NO	NO	NO	NO	YES	NO	YES
kdgT	-0.131216	0.899441	NO	NO	NO	NO	YES	NO	YES
sigE	-0.130966	0.875073	NO	NO	NO	NO	YES	NO	YES
yjaB	-0.130429	0.798373	NO	NO	NO	NO	YES	NO	YES
CDIF630_03864	-0.129584	0.711979	NO	NO	NO	NO	YES	NO	YES
CDIF630_00063	-0.129511	0.912182	NO	NO	NO	NO	YES	NO	YES
rpmF	-0.129499	0.842427	NO	NO	NO	NO	YES	NO	YES
CDIF630_02329	-0.129223	0.905637	NO	NO	NO	NO	YES	NO	YES
CDIF630_00589	-0.128328	0.806075	NO	NO	NO	NO	YES	NO	YES
rs_23	-0.128207	0.78126	NO	NO	NO	NO	YES	NO	YES
CDIF630_03127	-0.128153	0.85039	NO	NO	NO	NO	YES	NO	YES
CDIF630_01680	-0.127949	0.829058	NO	NO	NO	NO	YES	NO	YES
cwp20	-0.127197	0.851156	NO	NO	NO	NO	YES	NO	YES
CDIF630_02157	-0.127104	0.84171	NO	NO	NO	NO	YES	NO	YES
brnQ	-0.126942	0.792152	NO	NO	NO	NO	YES	NO	YES
CDIF630nc_013	-0.126524	0.901202	NO	NO	NO	NO	YES	NO	YES
rsmI	-0.126219	0.846921	NO	NO	NO	NO	YES	NO	YES
CDIF630_03987	-0.126143	0.794065	NO	NO	NO	NO	YES	NO	YES
CDIF630_00043	-0.125892	0.915456	NO	NO	NO	NO	YES	NO	YES
CDIF630_00263	-0.124927	0.758218	NO	NO	NO	NO	YES	NO	YES
yvrJ	-0.123987	0.843469	NO	NO	NO	NO	YES	NO	YES
nhaK	-0.122861	0.828061	NO	NO	NO	NO	YES	NO	YES
CDIF630_02184	-0.122556	0.811759	NO	NO	NO	NO	YES	NO	YES
CDIF630_01986	-0.122472	0.834937	NO	NO	NO	NO	YES	NO	YES
CDIF630_00430	-0.122348	0.88579	NO	NO	NO	NO	YES	NO	YES
purC1	-0.122179	0.849382	NO	NO	NO	NO	YES	NO	YES
CDIF630_02974	-0.122146	0.813547	NO	NO	NO	NO	YES	NO	YES
CDIF630_03595	-0.12135	0.851448	NO	NO	NO	NO	YES	NO	YES
cwp7	-0.121287	0.823924	NO	NO	NO	NO	YES	NO	YES
CDIF630_03356	-0.120874	0.902534	NO	NO	NO	NO	YES	NO	YES
CDIF630_00672	-0.120711	0.822355	NO	NO	NO	NO	YES	NO	YES
CDIF630_02973	-0.120703	0.827815	NO	NO	NO	NO	YES	NO	YES
CDIF630_02542	-0.120672	0.864177	NO	NO	NO	NO	YES	NO	YES
cprK	-0.120599	0.842152	NO	NO	NO	NO	YES	NO	YES
CDIF630_00763	-0.120491	0.842229	NO	NO	NO	NO	YES	NO	YES
CDIF630_01878	-0.120138	0.834343	NO	NO	NO	NO	YES	NO	YES
CDIF630_03823	-0.120012	0.787558	NO	NO	NO	NO	YES	NO	YES
rs_60	-0.119929	0.816356	NO	NO	NO	NO	YES	NO	YES
rs_58	-0.119714	0.894279	NO	NO	NO	NO	YES	NO	YES
yjfC	-0.119599	0.811489	NO	NO	NO	NO	YES	NO	YES
dnaQ	-0.119232	0.780344	NO	NO	NO	NO	YES	NO	YES
CDIF630_02189	-0.119127	0.855265	NO	NO	NO	NO	YES	NO	YES
CDIF630_00658	-0.11898	0.823534	NO	NO	NO	NO	YES	NO	YES
CDIF630_03024	-0.118509	0.772902	NO	NO	NO	NO	YES	NO	YES
CDIF630_02801	-0.118164	0.79135	NO	NO	NO	NO	YES	NO	YES
CDIF630_00404	-0.117838	0.825836	NO	NO	NO	NO	YES	NO	YES
atpF2	-0.117679	0.806071	NO	NO	NO	NO	YES	NO	YES
tcyP	-0.116902	0.754798	NO	NO	NO	NO	YES	NO	YES
CDIF630_00264	-0.116389	0.838893	NO	NO	NO	NO	YES	NO	YES
CDIF630_03224	-0.116111	0.902534	NO	NO	NO	NO	YES	NO	YES
ascB2	-0.115872	0.777561	NO	NO	NO	NO	YES	NO	YES
CDIF630_00289	-0.115542	0.854528	NO	NO	NO	NO	YES	NO	YES
CDIF630_01177	-0.115514	0.814089	NO	NO	NO	NO	YES	NO	YES
CDIF630_02168	-0.115402	0.831806	NO	NO	NO	NO	YES	NO	YES
vanZ	-0.115136	0.831997	NO	NO	NO	NO	YES	NO	YES
xynC	-0.115007	0.889469	NO	NO	NO	NO	YES	NO	YES
rsmB	-0.114202	0.778674	NO	NO	NO	NO	YES	NO	YES
CDIF630_01691	-0.114007	0.808658	NO	NO	NO	NO	YES	NO	YES
CDIF630_02161	-0.113569	0.867432	NO	NO	NO	NO	YES	NO	YES
spoIVB2	-0.113303	0.914485	NO	NO	NO	NO	YES	NO	YES
sipL	-0.112432	0.858948	NO	NO	NO	NO	YES	NO	YES
CDIF630_01697	-0.112372	0.843469	NO	NO	NO	NO	YES	NO	YES
CDIF630_00856	-0.112244	0.908895	NO	NO	NO	NO	YES	NO	YES
CDIF630_03160	-0.112142	0.791882	NO	NO	NO	NO	YES	NO	YES
mcsA	-0.111092	0.779254	NO	NO	NO	NO	YES	NO	YES
pagL	-0.11107	0.854465	NO	NO	NO	NO	YES	NO	YES
CDIF630_01110	-0.109909	0.797187	NO	NO	NO	NO	YES	NO	YES
lepA	-0.109871	0.832325	NO	NO	NO	NO	YES	NO	YES
CDIF630_02515	-0.10963	0.876357	NO	NO	NO	NO	YES	NO	YES
CDIF630_00862	-0.109506	0.781493	NO	NO	NO	NO	YES	NO	YES
CDIF630_01699	-0.109201	0.834343	NO	NO	NO	NO	YES	NO	YES
CDIF630_01204	-0.109015	0.873664	NO	NO	NO	NO	YES	NO	YES
rpmH	-0.108819	0.86108	NO	NO	NO	NO	YES	NO	YES
CDIF630_03690	-0.108768	0.851448	NO	NO	NO	NO	YES	NO	YES
CDIF630_03472	-0.108728	0.874612	NO	NO	NO	NO	YES	NO	YES
rumA	-0.10868	0.755574	NO	NO	NO	NO	YES	NO	YES
gppA	-0.108012	0.88096	NO	NO	NO	NO	YES	NO	YES
CDIF630_03623	-0.107424	0.839363	NO	NO	NO	NO	YES	NO	YES
CDIF630_01566	-0.106715	0.834343	NO	NO	NO	NO	YES	NO	YES
secG	-0.106553	0.881899	NO	NO	NO	NO	YES	NO	YES
brnQ-1	-0.106097	0.865494	NO	NO	NO	NO	YES	NO	YES
murC	-0.105969	0.829111	NO	NO	NO	NO	YES	NO	YES
mcsB	-0.105487	0.851156	NO	NO	NO	NO	YES	NO	YES
ldh	-0.105435	0.806362	NO	NO	NO	NO	YES	NO	YES
CDIF630_00698	-0.105416	0.855215	NO	NO	NO	NO	YES	NO	YES
CDIF630_02692	-0.105327	0.898176	NO	NO	NO	NO	YES	NO	YES
CDIF630_02866	-0.10522	0.885181	NO	NO	NO	NO	YES	NO	YES
CDIF630_03131	-0.105087	0.842224	NO	NO	NO	NO	YES	NO	YES
CDIF630_01324	-0.103259	0.889704	NO	NO	NO	NO	YES	NO	YES
CDIF630_02904	-0.102732	0.859866	NO	NO	NO	NO	YES	NO	YES
CDIF630_03921	-0.102345	0.822355	NO	NO	NO	NO	YES	NO	YES
hisG	-0.102232	0.943669	NO	NO	NO	NO	YES	NO	YES
CDIF630_00223	-0.101518	0.944436	NO	NO	NO	NO	YES	NO	YES
CDIF630_01637	-0.101137	0.822355	NO	NO	NO	NO	YES	NO	YES
CDIF630_00569	-0.10097	0.895481	NO	NO	NO	NO	YES	NO	YES
CDIF630_03439	-0.100488	0.857956	NO	NO	NO	NO	YES	NO	YES
cwp19	-0.100471	0.816136	NO	NO	NO	NO	YES	NO	YES
CDIF630_00275	-0.100387	0.856454	NO	NO	NO	NO	YES	NO	YES
CDIF630_02392	-0.0996764	0.882711	NO	NO	NO	NO	YES	NO	YES
CDIF630_01273	-0.0995725	0.886561	NO	NO	NO	NO	YES	NO	YES
CDIF630_02268	-0.0993787	0.883402	NO	NO	NO	NO	YES	NO	YES
yabN	-0.0990429	0.850595	NO	NO	NO	NO	YES	NO	YES
moaA	-0.0974225	0.804044	NO	NO	NO	NO	YES	NO	YES
CDIF630_00582	-0.097415	0.850316	NO	NO	NO	NO	YES	NO	YES
ftsH2	-0.09706	0.875497	NO	NO	NO	NO	YES	NO	YES
CDIF630_00188	-0.0969394	0.958079	NO	NO	NO	NO	YES	NO	YES
CDIF630_02134	-0.096849	0.869559	NO	NO	NO	NO	YES	NO	YES
cspA	-0.0964992	0.905511	NO	NO	NO	NO	YES	NO	YES
kpsF	-0.0964836	0.879218	NO	NO	NO	NO	YES	NO	YES
CDIF630_03395	-0.0964219	0.859866	NO	NO	NO	NO	YES	NO	YES
CDIF630_01370	-0.0960813	0.839101	NO	NO	NO	NO	YES	NO	YES
CDIF630_03091	-0.0959413	0.858863	NO	NO	NO	NO	YES	NO	YES
CDIF630_03038	-0.0959298	0.828749	NO	NO	NO	NO	YES	NO	YES
rbsC1	-0.095528	0.963131	NO	NO	NO	NO	YES	NO	YES
hrcA	-0.0954702	0.88096	NO	NO	NO	NO	YES	NO	YES
glgB	-0.0949898	0.831997	NO	NO	NO	NO	YES	NO	YES
CDIF630_01502	-0.0946253	0.899677	NO	NO	NO	NO	YES	NO	YES
CDIF630_02879	-0.0946109	0.89691	NO	NO	NO	NO	YES	NO	YES
CDIF630nc_101	-0.0943738	0.960615	NO	NO	NO	NO	YES	NO	YES
CDIF630_02349	-0.0941576	0.875497	NO	NO	NO	NO	YES	NO	YES
licA	-0.0940555	0.934565	NO	NO	NO	NO	YES	NO	YES
CDIF630_01674	-0.0934134	0.902297	NO	NO	NO	NO	YES	NO	YES
murI	-0.0932137	0.851448	NO	NO	NO	NO	YES	NO	YES
CDIF630_00929	-0.0928658	0.866168	NO	NO	NO	NO	YES	NO	YES
CDIF630_02638	-0.0927285	0.89811	NO	NO	NO	NO	YES	NO	YES
niaR	-0.0920949	0.849167	NO	NO	NO	NO	YES	NO	YES
CDIF630_02523	-0.0915472	0.807875	NO	NO	NO	NO	YES	NO	YES
hisA	-0.0914356	0.947311	NO	NO	NO	NO	YES	NO	YES
CDIF630_02823	-0.0913646	0.900214	NO	NO	NO	NO	YES	NO	YES
CDIF630_03327	-0.0912578	0.875497	NO	NO	NO	NO	YES	NO	YES
ispD	-0.0912413	0.831806	NO	NO	NO	NO	YES	NO	YES
CDIF630_02858	-0.0905578	0.943669	NO	NO	NO	NO	YES	NO	YES
CDIF630_02461	-0.0901938	0.883402	NO	NO	NO	NO	YES	NO	YES
rs_57	-0.0899219	0.960615	NO	NO	NO	NO	YES	NO	YES
CDIF630_03031	-0.0898304	0.947614	NO	NO	NO	NO	YES	NO	YES
CDIF630_03486	-0.0897995	0.901447	NO	NO	NO	NO	YES	NO	YES
CDIF630_01625	-0.0893478	0.89691	NO	NO	NO	NO	YES	NO	YES
CDIF630_01755	-0.0884865	0.892446	NO	NO	NO	NO	YES	NO	YES
CDIF630_02237	-0.0882274	0.89585	NO	NO	NO	NO	YES	NO	YES
rgaR	-0.0878107	0.875497	NO	NO	NO	NO	YES	NO	YES
CDIF630nc_023	-0.0877543	0.956426	NO	NO	NO	NO	YES	NO	YES
CDIF630_03147	-0.0876189	0.823143	NO	NO	NO	NO	YES	NO	YES
CDIF630_02969	-0.0874502	0.8373	NO	NO	NO	NO	YES	NO	YES
CDIF630_02733	-0.086444	0.859376	NO	NO	NO	NO	YES	NO	YES
CDIF630_02781	-0.0864332	0.90225	NO	NO	NO	NO	YES	NO	YES
CDIF630_03441	-0.0863249	0.89691	NO	NO	NO	NO	YES	NO	YES
CDIF630_03761	-0.0852975	0.870258	NO	NO	NO	NO	YES	NO	YES
tuf2	-0.0851353	0.906827	NO	NO	NO	NO	YES	NO	YES
CDIF630_01666	-0.0851074	0.866039	NO	NO	NO	NO	YES	NO	YES
CDIF630_02511	-0.0849888	0.910571	NO	NO	NO	NO	YES	NO	YES
rplA	-0.0849822	0.908713	NO	NO	NO	NO	YES	NO	YES
obgE	-0.0848182	0.914485	NO	NO	NO	NO	YES	NO	YES
CDIF630_01628	-0.0848161	0.911965	NO	NO	NO	NO	YES	NO	YES
CDIF630_02726	-0.0842377	0.959222	NO	NO	NO	NO	YES	NO	YES
rpmA	-0.0841802	0.894534	NO	NO	NO	NO	YES	NO	YES
trmD	-0.0838288	0.914485	NO	NO	NO	NO	YES	NO	YES
CDIF630_00962	-0.0836526	0.865801	NO	NO	NO	NO	YES	NO	YES
fliZ	-0.083586	0.859216	NO	NO	NO	NO	YES	NO	YES
CDIF630_02426	-0.083309	0.851448	NO	NO	NO	NO	YES	NO	YES
CDIF630_00366	-0.0819874	0.89811	NO	NO	NO	NO	YES	NO	YES
rs_10	-0.0819075	0.959282	NO	NO	NO	NO	YES	NO	YES
CDIF630_01430	-0.0816494	0.965054	NO	NO	NO	NO	YES	NO	YES
CDIF630_01758	-0.0816478	0.956777	NO	NO	NO	NO	YES	NO	YES
CDIF630_03040	-0.0816068	0.851156	NO	NO	NO	NO	YES	NO	YES
CDIF630_01644	-0.0809968	0.960615	NO	NO	NO	NO	YES	NO	YES
CDIF630_03014	-0.0802411	0.851448	NO	NO	NO	NO	YES	NO	YES
CDIF630_01540	-0.0801552	0.881899	NO	NO	NO	NO	YES	NO	YES
CDIF630_01515	-0.0798796	0.937213	NO	NO	NO	NO	YES	NO	YES
apt	-0.0797477	0.884995	NO	NO	NO	NO	YES	NO	YES
CDIF630_03387	-0.0790972	0.873664	NO	NO	NO	NO	YES	NO	YES
CDIF630_03123	-0.0788325	0.8373	NO	NO	NO	NO	YES	NO	YES
CDIF630_01567	-0.0787455	0.875468	NO	NO	NO	NO	YES	NO	YES
atpB1	-0.0779695	0.902534	NO	NO	NO	NO	YES	NO	YES
CDIF630_03026	-0.0766032	0.886911	NO	NO	NO	NO	YES	NO	YES
CDIF630_02757	-0.0764422	0.905637	NO	NO	NO	NO	YES	NO	YES
thiH2	-0.0763401	0.930091	NO	NO	NO	NO	YES	NO	YES
CDIF630_03941	-0.0760381	0.868799	NO	NO	NO	NO	YES	NO	YES
glyS	-0.0759519	0.897678	NO	NO	NO	NO	YES	NO	YES
scrK	-0.0753097	0.889321	NO	NO	NO	NO	YES	NO	YES
murG	-0.0748856	0.8813	NO	NO	NO	NO	YES	NO	YES
CDIF630_02320	-0.0740687	0.91553	NO	NO	NO	NO	YES	NO	YES
CDIF630_02333	-0.0734204	0.886561	NO	NO	NO	NO	YES	NO	YES
CDIF630_00754	-0.072763	0.934259	NO	NO	NO	NO	YES	NO	YES
CDIF630_02717	-0.072446	0.900038	NO	NO	NO	NO	YES	NO	YES
ppiB	-0.0721608	0.898839	NO	NO	NO	NO	YES	NO	YES
atpH	-0.071741	0.906827	NO	NO	NO	NO	YES	NO	YES
cheY	-0.0712827	0.911965	NO	NO	NO	NO	YES	NO	YES
CDIF630_00624	-0.0712336	0.886561	NO	NO	NO	NO	YES	NO	YES
CDIF630_02452	-0.0711195	0.955876	NO	NO	NO	NO	YES	NO	YES
CDIF630nc_064	-0.0710671	0.929468	NO	NO	NO	NO	YES	NO	YES
CDIF630_03084	-0.0710622	0.894149	NO	NO	NO	NO	YES	NO	YES
stiP	-0.0708259	0.892835	NO	NO	NO	NO	YES	NO	YES
trpS	-0.0693138	0.9301	NO	NO	NO	NO	YES	NO	YES
CDIF630_02771	-0.0690608	0.880914	NO	NO	NO	NO	YES	NO	YES
CDIF630_01687	-0.0689618	0.912182	NO	NO	NO	NO	YES	NO	YES
spo0A	-0.0685212	0.901202	NO	NO	NO	NO	YES	NO	YES
CDIF630_03998	-0.068456	0.899441	NO	NO	NO	NO	YES	NO	YES
CDIF630_02145	-0.0679883	0.885181	NO	NO	NO	NO	YES	NO	YES
ctsR	-0.0679644	0.912182	NO	NO	NO	NO	YES	NO	YES
CDIF630_03588	-0.0672598	0.889469	NO	NO	NO	NO	YES	NO	YES
CDIF630_02381	-0.0665174	0.960615	NO	NO	NO	NO	YES	NO	YES
CDIF630_03946	-0.0660958	0.950463	NO	NO	NO	NO	YES	NO	YES
CDIF630_02340	-0.0660742	0.889396	NO	NO	NO	NO	YES	NO	YES
spoVG	-0.0659775	0.935762	NO	NO	NO	NO	YES	NO	YES
rnfB	-0.0653945	0.912182	NO	NO	NO	NO	YES	NO	YES
CDIF630_01504	-0.0649454	0.870323	NO	NO	NO	NO	YES	NO	YES
CDIF630_02616	-0.0645104	0.93542	NO	NO	NO	NO	YES	NO	YES
CDIF630_01858	-0.064463	0.95301	NO	NO	NO	NO	YES	NO	YES
CDIF630_02176	-0.0641252	0.900214	NO	NO	NO	NO	YES	NO	YES
mtaB	-0.0636484	0.900214	NO	NO	NO	NO	YES	NO	YES
prs	-0.0632654	0.929606	NO	NO	NO	NO	YES	NO	YES
CDIF630_02170	-0.0628084	0.916762	NO	NO	NO	NO	YES	NO	YES
CDIF630_02483	-0.0627653	0.882257	NO	NO	NO	NO	YES	NO	YES
CDIF630_02216	-0.0626703	0.959062	NO	NO	NO	NO	YES	NO	YES
CDIF630_03037	-0.0626478	0.877664	NO	NO	NO	NO	YES	NO	YES
CDIF630_00488	-0.0624443	0.960283	NO	NO	NO	NO	YES	NO	YES
tkt'2	-0.0620875	0.935047	NO	NO	NO	NO	YES	NO	YES
aldH	-0.0615769	0.938637	NO	NO	NO	NO	YES	NO	YES
CDIF630_03979	-0.0610184	0.960615	NO	NO	NO	NO	YES	NO	YES
CDIF630_01623	-0.0605965	0.93542	NO	NO	NO	NO	YES	NO	YES
vanTG	-0.0605963	0.943785	NO	NO	NO	NO	YES	NO	YES
CDIF630_03302	-0.0602312	0.943669	NO	NO	NO	NO	YES	NO	YES
CDIF630_03048	-0.0592265	0.894279	NO	NO	NO	NO	YES	NO	YES
CDIF630_00467	-0.0588936	0.939005	NO	NO	NO	NO	YES	NO	YES
CDIF630_01865	-0.0585364	0.943669	NO	NO	NO	NO	YES	NO	YES
CDIF630_03251	-0.0580531	0.929606	NO	NO	NO	NO	YES	NO	YES
CDIF630_00238	-0.0579661	0.939005	NO	NO	NO	NO	YES	NO	YES
CDIF630_02756	-0.0578483	0.938601	NO	NO	NO	NO	YES	NO	YES
xylR	-0.0575527	0.91258	NO	NO	NO	NO	YES	NO	YES
CDIF630_00683	-0.0569301	0.908895	NO	NO	NO	NO	YES	NO	YES
CDIF630_03954	-0.0569101	0.950914	NO	NO	NO	NO	YES	NO	YES
CDIF630_03090	-0.0566827	0.939005	NO	NO	NO	NO	YES	NO	YES
CDIF630_00555	-0.056589	0.956996	NO	NO	NO	NO	YES	NO	YES
CDIF630nc_012	-0.0562907	0.960283	NO	NO	NO	NO	YES	NO	YES
CDIF630_00659	-0.0558513	0.939005	NO	NO	NO	NO	YES	NO	YES
bglG3	-0.0557892	0.943669	NO	NO	NO	NO	YES	NO	YES
CDIF630_02364	-0.0556673	0.93402	NO	NO	NO	NO	YES	NO	YES
celF	-0.0556284	0.930284	NO	NO	NO	NO	YES	NO	YES
trxB2	-0.0555089	0.949419	NO	NO	NO	NO	YES	NO	YES
CDIF630nc_003	-0.0554753	0.894149	NO	NO	NO	NO	YES	NO	YES
tsaD	-0.0546835	0.937051	NO	NO	NO	NO	YES	NO	YES
ybiV	-0.0535334	0.934184	NO	NO	NO	NO	YES	NO	YES
CDIF630_00048	-0.0535072	0.96925	NO	NO	NO	NO	YES	NO	YES
CDIF630nc_022	-0.0530903	0.961246	NO	NO	NO	NO	YES	NO	YES
CDIF630_01599	-0.0529746	0.935576	NO	NO	NO	NO	YES	NO	YES
CDIF630_01903	-0.0524534	0.939782	NO	NO	NO	NO	YES	NO	YES
CDIF630_03451	-0.052253	0.956177	NO	NO	NO	NO	YES	NO	YES
CDIF630_00829	-0.0521896	0.910571	NO	NO	NO	NO	YES	NO	YES
rs_18	-0.0519985	0.961246	NO	NO	NO	NO	YES	NO	YES
CDIF630_02945	-0.0514483	0.947965	NO	NO	NO	NO	YES	NO	YES
CDIF630_03089	-0.0512771	0.936408	NO	NO	NO	NO	YES	NO	YES
CDIF630_00819	-0.0508601	0.941558	NO	NO	NO	NO	YES	NO	YES
CDIF630_03124	-0.0508457	0.930291	NO	NO	NO	NO	YES	NO	YES
graR	-0.0506971	0.960283	NO	NO	NO	NO	YES	NO	YES
rnhB	-0.0506011	0.937632	NO	NO	NO	NO	YES	NO	YES
CDIF630_02358	-0.0502773	0.947138	NO	NO	NO	NO	YES	NO	YES
secY	-0.0496096	0.937051	NO	NO	NO	NO	YES	NO	YES
queA	-0.0495056	0.931961	NO	NO	NO	NO	YES	NO	YES
ssb1	-0.0493268	0.965054	NO	NO	NO	NO	YES	NO	YES
CDIF630_02319	-0.049163	0.939005	NO	NO	NO	NO	YES	NO	YES
CDIF630_03432	-0.0490505	0.915893	NO	NO	NO	NO	YES	NO	YES
CDIF630_01860	-0.0490338	0.929468	NO	NO	NO	NO	YES	NO	YES
CDIF630_03141	-0.048959	0.936854	NO	NO	NO	NO	YES	NO	YES
CDIF630_00947	-0.0488885	0.956177	NO	NO	NO	NO	YES	NO	YES
CDIF630_02968	-0.0488613	0.95231	NO	NO	NO	NO	YES	NO	YES
CDIF630nc_090	-0.0484987	0.963783	NO	NO	NO	NO	YES	NO	YES
CDIF630_01606	-0.0480607	0.958079	NO	NO	NO	NO	YES	NO	YES
cheW2	-0.0479681	0.93261	NO	NO	NO	NO	YES	NO	YES
CDIF630_03833	-0.0477845	0.934565	NO	NO	NO	NO	YES	NO	YES
CDIF630_01797	-0.0476785	0.944436	NO	NO	NO	NO	YES	NO	YES
CDIF630_01868	-0.0476715	0.939005	NO	NO	NO	NO	YES	NO	YES
CDIF630_02800	-0.0469364	0.93542	NO	NO	NO	NO	YES	NO	YES
CDIF630_03706	-0.0468107	0.9301	NO	NO	NO	NO	YES	NO	YES
toxB	-0.0464674	0.947087	NO	NO	NO	NO	YES	NO	YES
CDIF630_03906	-0.0463703	0.95301	NO	NO	NO	NO	YES	NO	YES
hfq	-0.0460919	0.961246	NO	NO	NO	NO	YES	NO	YES
nrdZ	-0.0455733	0.939005	NO	NO	NO	NO	YES	NO	YES
CDIF630_00897	-0.0450465	0.960615	NO	NO	NO	NO	YES	NO	YES
aroK	-0.0446142	0.964581	NO	NO	NO	NO	YES	NO	YES
CDIF630_00908	-0.0445649	0.930706	NO	NO	NO	NO	YES	NO	YES
CDIF630_03589	-0.043501	0.936408	NO	NO	NO	NO	YES	NO	YES
CDIF630_02975	-0.0434112	0.951058	NO	NO	NO	NO	YES	NO	YES
fusA2	-0.0431442	0.953535	NO	NO	NO	NO	YES	NO	YES
mobB	-0.0429488	0.960615	NO	NO	NO	NO	YES	NO	YES
CDIF630_02262	-0.0427046	0.95231	NO	NO	NO	NO	YES	NO	YES
CDIF630_02355	-0.0424003	0.968144	NO	NO	NO	NO	YES	NO	YES
CDIF630_03393	-0.0423344	0.964834	NO	NO	NO	NO	YES	NO	YES
murE	-0.042227	0.941558	NO	NO	NO	NO	YES	NO	YES
CDIF630_01731	-0.0421789	0.946069	NO	NO	NO	NO	YES	NO	YES
CDIF630_03917	-0.0421109	0.935047	NO	NO	NO	NO	YES	NO	YES
acpP1	-0.0419119	0.939145	NO	NO	NO	NO	YES	NO	YES
CDIF630_00968	-0.0418346	0.951058	NO	NO	NO	NO	YES	NO	YES
CDIF630_01730	-0.0414123	0.959062	NO	NO	NO	NO	YES	NO	YES
CDIF630_00594	-0.0411601	0.951058	NO	NO	NO	NO	YES	NO	YES
CDIF630_03694	-0.0410101	0.948362	NO	NO	NO	NO	YES	NO	YES
CDIF630_01133	-0.0408754	0.939005	NO	NO	NO	NO	YES	NO	YES
CDIF630_02714	-0.0407195	0.972047	NO	NO	NO	NO	YES	NO	YES
CDIF630_01649	-0.0401979	0.961246	NO	NO	NO	NO	YES	NO	YES
CDIF630_00468	-0.0401761	0.961246	NO	NO	NO	NO	YES	NO	YES
CDIF630_00940	-0.0397735	0.959062	NO	NO	NO	NO	YES	NO	YES
cwp9	-0.0397475	0.939005	NO	NO	NO	NO	YES	NO	YES
CDIF630nc_025	-0.0392237	0.975342	NO	NO	NO	NO	YES	NO	YES
CDIF630_00082	-0.0389832	0.96797	NO	NO	NO	NO	YES	NO	YES
rs_61	-0.0387802	0.946553	NO	NO	NO	NO	YES	NO	YES
fliN1	-0.0387636	0.956981	NO	NO	NO	NO	YES	NO	YES
CDIF630_00039	-0.0385965	0.977294	NO	NO	NO	NO	YES	NO	YES
cwp23	-0.038485	0.941558	NO	NO	NO	NO	YES	NO	YES
CDIF630_03626	-0.0380316	0.950914	NO	NO	NO	NO	YES	NO	YES
CDIF630_01696	-0.0370217	0.947965	NO	NO	NO	NO	YES	NO	YES
modA	-0.0368976	0.960283	NO	NO	NO	NO	YES	NO	YES
panC	-0.0368377	0.966523	NO	NO	NO	NO	YES	NO	YES
CDIF630_00715	-0.0366719	0.941458	NO	NO	NO	NO	YES	NO	YES
CDIF630_01914	-0.0365302	0.966523	NO	NO	NO	NO	YES	NO	YES
CDIF630_02148	-0.0364305	0.963656	NO	NO	NO	NO	YES	NO	YES
CDIF630_00970	-0.0362439	0.960283	NO	NO	NO	NO	YES	NO	YES
pfp	-0.0359773	0.956426	NO	NO	NO	NO	YES	NO	YES
CDIF630_03429	-0.0353215	0.967709	NO	NO	NO	NO	YES	NO	YES
rpsJ	-0.0353092	0.951344	NO	NO	NO	NO	YES	NO	YES
bglA4	-0.0351572	0.951058	NO	NO	NO	NO	YES	NO	YES
CDIF630_03205	-0.0349524	0.973295	NO	NO	NO	NO	YES	NO	YES
msrAB	-0.034908	0.961246	NO	NO	NO	NO	YES	NO	YES
CDIF630_02438	-0.0348264	0.959222	NO	NO	NO	NO	YES	NO	YES
mtlF	-0.0348089	0.976471	NO	NO	NO	NO	YES	NO	YES
bglF5	-0.0332451	0.964925	NO	NO	NO	NO	YES	NO	YES
CDIF630_00641	-0.0330027	0.961246	NO	NO	NO	NO	YES	NO	YES
valS	-0.0325705	0.959062	NO	NO	NO	NO	YES	NO	YES
CDIF630_03121	-0.0324083	0.961246	NO	NO	NO	NO	YES	NO	YES
fliQ	-0.0323582	0.959222	NO	NO	NO	NO	YES	NO	YES
CDIF630_01493	-0.0318175	0.964086	NO	NO	NO	NO	YES	NO	YES
oppA	-0.0315931	0.963131	NO	NO	NO	NO	YES	NO	YES
ndoAI	-0.0311113	0.960615	NO	NO	NO	NO	YES	NO	YES
amyB	-0.0305216	0.959062	NO	NO	NO	NO	YES	NO	YES
CDIF630_02287	-0.0296239	0.966523	NO	NO	NO	NO	YES	NO	YES
adhE1	-0.0294191	0.966523	NO	NO	NO	NO	YES	NO	YES
CDIF630_00327	-0.0293274	0.978636	NO	NO	NO	NO	YES	NO	YES
pbuG	-0.0288455	0.964581	NO	NO	NO	NO	YES	NO	YES
tig	-0.0283797	0.965054	NO	NO	NO	NO	YES	NO	YES
rsgA	-0.027941	0.9767	NO	NO	NO	NO	YES	NO	YES
CDIF630_00259	-0.0277717	0.963656	NO	NO	NO	NO	YES	NO	YES
CDIF630_03498	-0.0276753	0.961246	NO	NO	NO	NO	YES	NO	YES
CDIF630_01274	-0.0276088	0.986773	NO	NO	NO	NO	YES	NO	YES
CDIF630_02290	-0.0273127	0.97809	NO	NO	NO	NO	YES	NO	YES
recF	-0.0272926	0.959062	NO	NO	NO	NO	YES	NO	YES
CDIF630nc_130	-0.0270247	0.988652	NO	NO	NO	NO	YES	NO	YES
CDIF630nc_009	-0.0266724	0.973435	NO	NO	NO	NO	YES	NO	YES
CDIF630_03280	-0.0264328	0.96797	NO	NO	NO	NO	YES	NO	YES
CDIF630_00662	-0.0264016	0.966534	NO	NO	NO	NO	YES	NO	YES
CDIF630_02821	-0.0261919	0.979215	NO	NO	NO	NO	YES	NO	YES
coaBC	-0.0259092	0.960615	NO	NO	NO	NO	YES	NO	YES
CDIF630_00805	-0.0258902	0.964913	NO	NO	NO	NO	YES	NO	YES
CDIF630_00560	-0.0253115	0.985294	NO	NO	NO	NO	YES	NO	YES
spoVS	-0.0252301	0.964925	NO	NO	NO	NO	YES	NO	YES
CDIF630_03808	-0.0249003	0.960283	NO	NO	NO	NO	YES	NO	YES
CDIF630_00162	-0.0243982	0.966534	NO	NO	NO	NO	YES	NO	YES
CDIF630_00755	-0.0241232	0.976471	NO	NO	NO	NO	YES	NO	YES
CDIF630_02680	-0.0237755	0.964581	NO	NO	NO	NO	YES	NO	YES
CDIF630_00458	-0.023431	0.96797	NO	NO	NO	NO	YES	NO	YES
CDIF630_02865	-0.0230906	0.969777	NO	NO	NO	NO	YES	NO	YES
azlC	-0.0216314	0.981498	NO	NO	NO	NO	YES	NO	YES
CDIF630_00323	-0.0209932	0.97981	NO	NO	NO	NO	YES	NO	YES
CDIF630_00602	-0.020585	0.96881	NO	NO	NO	NO	YES	NO	YES
CDIF630_00956	-0.020141	0.973295	NO	NO	NO	NO	YES	NO	YES
CDIF630_00551	-0.0200203	0.976141	NO	NO	NO	NO	YES	NO	YES
CDIF630_02674	-0.019275	0.986002	NO	NO	NO	NO	YES	NO	YES
CDIF630_00600	-0.0191349	0.96797	NO	NO	NO	NO	YES	NO	YES
CDIF630_03890	-0.0188553	0.973152	NO	NO	NO	NO	YES	NO	YES
iunH	-0.0185862	0.974967	NO	NO	NO	NO	YES	NO	YES
spoVB	-0.0180209	0.964913	NO	NO	NO	NO	YES	NO	YES
CDIF630_02895	-0.0176516	0.987475	NO	NO	NO	NO	YES	NO	YES
CDIF630_03475	-0.0171861	0.979167	NO	NO	NO	NO	YES	NO	YES
CDIF630_03862	-0.0170094	0.975685	NO	NO	NO	NO	YES	NO	YES
CDIF630_02150	-0.0169225	0.979215	NO	NO	NO	NO	YES	NO	YES
serS1	-0.0168902	0.975685	NO	NO	NO	NO	YES	NO	YES
CDIF630_03080	-0.0161228	0.981485	NO	NO	NO	NO	YES	NO	YES
CDIF630_00866	-0.0159794	0.96797	NO	NO	NO	NO	YES	NO	YES
codY	-0.0158391	0.976471	NO	NO	NO	NO	YES	NO	YES
atpA2	-0.0157568	0.976216	NO	NO	NO	NO	YES	NO	YES
cysS	-0.0154732	0.979215	NO	NO	NO	NO	YES	NO	YES
ileS	-0.0148844	0.980646	NO	NO	NO	NO	YES	NO	YES
CDIF630_00478	-0.014259	0.97981	NO	NO	NO	NO	YES	NO	YES
CDIF630_03841	-0.0137344	0.984096	NO	NO	NO	NO	YES	NO	YES
CDIF630_02081	-0.0130956	0.987533	NO	NO	NO	NO	YES	NO	YES
CDIF630_01853	-0.011834	0.993315	NO	NO	NO	NO	YES	NO	YES
CDIF630_01874	-0.0117491	0.981498	NO	NO	NO	NO	YES	NO	YES
CDIF630_03557	-0.0116121	0.984096	NO	NO	NO	NO	YES	NO	YES
CDIF630_00181	-0.011539	0.993419	NO	NO	NO	NO	YES	NO	YES
serS2	-0.0110099	0.987475	NO	NO	NO	NO	YES	NO	YES
CDIF630_03505	-0.0108313	0.983762	NO	NO	NO	NO	YES	NO	YES
CDIF630_00337	-0.010495	0.986773	NO	NO	NO	NO	YES	NO	YES
CDIF630_01754	-0.00985443	0.988684	NO	NO	NO	NO	YES	NO	YES
CDIF630_02881	-0.0097269	0.993419	NO	NO	NO	NO	YES	NO	YES
CDIF630_01290	-0.00962036	0.986081	NO	NO	NO	NO	YES	NO	YES
CDIF630_03612	-0.0096029	0.989632	NO	NO	NO	NO	YES	NO	YES
CDIF630nc_031	-0.00934352	0.993315	NO	NO	NO	NO	YES	NO	YES
CDIF630_03075	-0.00846705	0.99118	NO	NO	NO	NO	YES	NO	YES
CDIF630_01821	-0.00822923	0.986053	NO	NO	NO	NO	YES	NO	YES
CDIF630_03967	-0.0080589	0.993315	NO	NO	NO	NO	YES	NO	YES
ffh	-0.00803639	0.988419	NO	NO	NO	NO	YES	NO	YES
CDIF630_02737	-0.00791268	0.993368	NO	NO	NO	NO	YES	NO	YES
CDIF630_03023	-0.00786931	0.988419	NO	NO	NO	NO	YES	NO	YES
CDIF630_01913	-0.00778134	0.992364	NO	NO	NO	NO	YES	NO	YES
CDIF630_00787	-0.00739792	0.992182	NO	NO	NO	NO	YES	NO	YES
CDIF630_03433	-0.0070603	0.992905	NO	NO	NO	NO	YES	NO	YES
ftsZ	-0.00696839	0.990796	NO	NO	NO	NO	YES	NO	YES
jag	-0.0069378	0.99118	NO	NO	NO	NO	YES	NO	YES
CDIF630_02991	-0.00671775	0.993315	NO	NO	NO	NO	YES	NO	YES
CDIF630_03504	-0.0067015	0.993315	NO	NO	NO	NO	YES	NO	YES
CDIF630_03497	-0.00665032	0.993315	NO	NO	NO	NO	YES	NO	YES
appF	-0.00546134	0.991641	NO	NO	NO	NO	YES	NO	YES
CDIF630_00338	-0.00527787	0.996415	NO	NO	NO	NO	YES	NO	YES
rplK	-0.00513495	0.993315	NO	NO	NO	NO	YES	NO	YES
CDIF630_03919	-0.00399111	0.994218	NO	NO	NO	NO	YES	NO	YES
CDIF630_01738	-0.00383737	0.994333	NO	NO	NO	NO	YES	NO	YES
CDIF630_00309	-0.00324557	0.996329	NO	NO	NO	NO	YES	NO	YES
CDIF630_00078	-0.00239045	0.998598	NO	NO	NO	NO	YES	NO	YES
CDIF630_00660	-0.00194107	0.998598	NO	NO	NO	NO	YES	NO	YES
selB	-0.001745	0.996329	NO	NO	NO	NO	YES	NO	YES
CDIF630_00640	-0.00153233	0.998598	NO	NO	NO	NO	YES	NO	YES
sseA1	-0.00106152	0.998598	NO	NO	NO	NO	YES	NO	YES
ilvD	-0.00104334	0.99888	NO	NO	NO	NO	YES	NO	YES
dnaA	-0.000928189	0.998598	NO	NO	NO	NO	YES	NO	YES
CDIF630_00688	-0.000445822	0.999349	NO	NO	NO	NO	YES	NO	YES
CDIF630_03853	0.000963218	0.998598	NO	NO	NO	NO	YES	NO	YES
metK	0.00154862	0.997555	NO	NO	NO	NO	YES	NO	YES
mfd	0.0018741	0.997063	NO	NO	NO	NO	YES	NO	YES
CDIF630_03113	0.00191257	0.998112	NO	NO	NO	NO	YES	NO	YES
CDIF630_01632	0.00256077	0.995544	NO	NO	NO	NO	YES	NO	YES
CDIF630_02007	0.00364909	0.994917	NO	NO	NO	NO	YES	NO	YES
CDIF630_02696	0.00370148	0.994917	NO	NO	NO	NO	YES	NO	YES
CDIF630_01114	0.00387255	0.997555	NO	NO	NO	NO	YES	NO	YES
ndoA	0.0040667	0.994218	NO	NO	NO	NO	YES	NO	YES
CDIF630_02576	0.00476428	0.992905	NO	NO	NO	NO	YES	NO	YES
CDIF630_00520	0.0052789	0.992901	NO	NO	NO	NO	YES	NO	YES
terD5	0.00557805	0.993315	NO	NO	NO	NO	YES	NO	YES
CDIF630nc_089	0.0056115	0.994333	NO	NO	NO	NO	YES	NO	YES
CDIF630_03926	0.00632164	0.992905	NO	NO	NO	NO	YES	NO	YES
dapA4	0.00645825	0.995292	NO	NO	NO	NO	YES	NO	YES
CDIF630_02868	0.0067621	0.99118	NO	NO	NO	NO	YES	NO	YES
lplA	0.00735725	0.992905	NO	NO	NO	NO	YES	NO	YES
CDIF630_03046	0.00738252	0.993315	NO	NO	NO	NO	YES	NO	YES
CDIF630_02985	0.00740932	0.992182	NO	NO	NO	NO	YES	NO	YES
CDIF630_01968	0.007916	0.993525	NO	NO	NO	NO	YES	NO	YES
CDIF630_01662	0.00799632	0.993315	NO	NO	NO	NO	YES	NO	YES
CDIF630_02700	0.00821157	0.991298	NO	NO	NO	NO	YES	NO	YES
CDIF630_02820	0.00929524	0.995938	NO	NO	NO	NO	YES	NO	YES
rsmH	0.00935479	0.994917	NO	NO	NO	NO	YES	NO	YES
CDIF630_02084	0.0105162	0.981498	NO	NO	NO	NO	YES	NO	YES
CDIF630_03474	0.0115525	0.97981	NO	NO	NO	NO	YES	NO	YES
ugtP1	0.0115772	0.977294	NO	NO	NO	NO	YES	NO	YES
infB	0.0117631	0.983406	NO	NO	NO	NO	YES	NO	YES
CDIF630_02770	0.0121785	0.987533	NO	NO	NO	NO	YES	NO	YES
CDIF630_00786	0.0121889	0.999158	NO	NO	NO	NO	YES	NO	YES
CDIF630_00743	0.0121944	0.988835	NO	NO	NO	NO	YES	NO	YES
CDIF630_01064	0.0121971	0.992082	NO	NO	NO	NO	YES	NO	YES
CDIF630_03993	0.0123836	0.986913	NO	NO	NO	NO	YES	NO	YES
mrdB	0.0128675	0.97981	NO	NO	NO	NO	YES	NO	YES
mnaA	0.0131312	0.979222	NO	NO	NO	NO	YES	NO	YES
CDIF630nc_104	0.013219	0.987338	NO	NO	NO	NO	YES	NO	YES
CDIF630_02746	0.0132641	0.986002	NO	NO	NO	NO	YES	NO	YES
CDIF630_01154	0.0138296	0.981498	NO	NO	NO	NO	YES	NO	YES
CDIF630_02505	0.0139884	0.978952	NO	NO	NO	NO	YES	NO	YES
CDIF630_00753	0.0142778	0.976216	NO	NO	NO	NO	YES	NO	YES
CDIF630_02435	0.0145555	0.979222	NO	NO	NO	NO	YES	NO	YES
CDIF630_00068	0.015216	0.99118	NO	NO	NO	NO	YES	NO	YES
CDIF630_02983	0.0153088	0.975338	NO	NO	NO	NO	YES	NO	YES
CDIF630_02697	0.0155606	0.972047	NO	NO	NO	NO	YES	NO	YES
CDIF630_01593	0.0157591	0.982255	NO	NO	NO	NO	YES	NO	YES
CDIF630_00691	0.0160244	0.99118	NO	NO	NO	NO	YES	NO	YES
cwp21	0.0161351	0.971719	NO	NO	NO	NO	YES	NO	YES
CDIF630_02029	0.0162108	0.973226	NO	NO	NO	NO	YES	NO	YES
CDIF630_00803	0.0167318	0.989007	NO	NO	NO	NO	YES	NO	YES
CDIF630_00605	0.0167428	0.976447	NO	NO	NO	NO	YES	NO	YES
CDIF630_02185	0.0168168	0.973497	NO	NO	NO	NO	YES	NO	YES
yidC	0.0171136	0.971539	NO	NO	NO	NO	YES	NO	YES
ptsG-A	0.0173487	0.984005	NO	NO	NO	NO	YES	NO	YES
CDIF630_00704	0.0173724	0.979796	NO	NO	NO	NO	YES	NO	YES
CDIF630nc_131	0.0181539	0.976447	NO	NO	NO	NO	YES	NO	YES
pgdA1	0.0185735	0.96797	NO	NO	NO	NO	YES	NO	YES
fliA	0.0187831	0.97155	NO	NO	NO	NO	YES	NO	YES
CDIF630_03289	0.0201635	0.986773	NO	NO	NO	NO	YES	NO	YES
CDIF630_03821	0.0203448	0.97155	NO	NO	NO	NO	YES	NO	YES
CDIF630_03514	0.0204082	0.979167	NO	NO	NO	NO	YES	NO	YES
nudF	0.0204502	0.965054	NO	NO	NO	NO	YES	NO	YES
CDIF630_03750	0.0205438	0.976216	NO	NO	NO	NO	YES	NO	YES
dnaE	0.0205482	0.969997	NO	NO	NO	NO	YES	NO	YES
cwp6	0.0207012	0.967709	NO	NO	NO	NO	YES	NO	YES
trmL	0.0208078	0.964581	NO	NO	NO	NO	YES	NO	YES
nrdR	0.0208356	0.970282	NO	NO	NO	NO	YES	NO	YES
larC	0.0211196	0.96797	NO	NO	NO	NO	YES	NO	YES
CDIF630_01214	0.0212336	0.966853	NO	NO	NO	NO	YES	NO	YES
capA	0.0213137	0.973295	NO	NO	NO	NO	YES	NO	YES
tal2	0.0215815	0.971539	NO	NO	NO	NO	YES	NO	YES
CDIF630_02847	0.0216647	0.973152	NO	NO	NO	NO	YES	NO	YES
CDIF630_02723	0.0218458	0.981984	NO	NO	NO	NO	YES	NO	YES
ispF	0.0219787	0.964925	NO	NO	NO	NO	YES	NO	YES
CDIF630_00725	0.0228803	0.979215	NO	NO	NO	NO	YES	NO	YES
CDIF630_00865	0.0230686	0.963205	NO	NO	NO	NO	YES	NO	YES
CDIF630_03665	0.0233716	0.964913	NO	NO	NO	NO	YES	NO	YES
fba	0.0238494	0.976216	NO	NO	NO	NO	YES	NO	YES
CDIF630_02520	0.0238691	0.966523	NO	NO	NO	NO	YES	NO	YES
rpoB	0.0244651	0.966261	NO	NO	NO	NO	YES	NO	YES
rpmG	0.024616	0.963783	NO	NO	NO	NO	YES	NO	YES
CDIF630_00059	0.0246482	0.986773	NO	NO	NO	NO	YES	NO	YES
CDIF630_02673	0.0247339	0.963656	NO	NO	NO	NO	YES	NO	YES
CDIF630_00695	0.0247714	0.966523	NO	NO	NO	NO	YES	NO	YES
CDIF630_00291	0.0249209	0.964566	NO	NO	NO	NO	YES	NO	YES
CDIF630nc_132	0.0250543	0.96797	NO	NO	NO	NO	YES	NO	YES
CDIF630_03839	0.0252341	0.96797	NO	NO	NO	NO	YES	NO	YES
CDIF630_01871	0.025751	0.964925	NO	NO	NO	NO	YES	NO	YES
scpB	0.0258913	0.963656	NO	NO	NO	NO	YES	NO	YES
prfA	0.0266064	0.960283	NO	NO	NO	NO	YES	NO	YES
CDIF630_00303	0.0271337	0.968113	NO	NO	NO	NO	YES	NO	YES
CDIF630_00217	0.0272402	0.984808	NO	NO	NO	NO	YES	NO	YES
CDIF630_02162	0.0273514	0.973152	NO	NO	NO	NO	YES	NO	YES
CDIF630_03545	0.027732	0.96797	NO	NO	NO	NO	YES	NO	YES
CDIF630_01937	0.0279153	0.976635	NO	NO	NO	NO	YES	NO	YES
CDIF630_02193	0.0279824	0.966523	NO	NO	NO	NO	YES	NO	YES
CDIF630_00492	0.0280551	0.963656	NO	NO	NO	NO	YES	NO	YES
CDIF630_03767	0.0282235	0.967634	NO	NO	NO	NO	YES	NO	YES
pycA	0.0284739	0.95231	NO	NO	NO	NO	YES	NO	YES
CDIF630_01123	0.0285171	0.976216	NO	NO	NO	NO	YES	NO	YES
fliC	0.0293262	0.96881	NO	NO	NO	NO	YES	NO	YES
CDIF630_03970	0.0293996	0.955907	NO	NO	NO	NO	YES	NO	YES
CDIF630_02238	0.0295564	0.95231	NO	NO	NO	NO	YES	NO	YES
infA	0.0296043	0.961246	NO	NO	NO	NO	YES	NO	YES
CDIF630_00822	0.0298771	0.961246	NO	NO	NO	NO	YES	NO	YES
ybbP	0.0300081	0.951058	NO	NO	NO	NO	YES	NO	YES
CDIF630_03548	0.0300186	0.96797	NO	NO	NO	NO	YES	NO	YES
CDIF630_02136	0.0300293	0.963783	NO	NO	NO	NO	YES	NO	YES
CDIF630_00910	0.0300485	0.96797	NO	NO	NO	NO	YES	NO	YES
CDIF630_01574	0.0302706	0.968042	NO	NO	NO	NO	YES	NO	YES
CDIF630nc_079	0.030492	0.976216	NO	NO	NO	NO	YES	NO	YES
CDIF630_01840	0.0305402	0.961246	NO	NO	NO	NO	YES	NO	YES
CDIF630_00915	0.0306472	0.963893	NO	NO	NO	NO	YES	NO	YES
galT	0.0307293	0.955907	NO	NO	NO	NO	YES	NO	YES
metN	0.0314184	0.968882	NO	NO	NO	NO	YES	NO	YES
selD	0.031472	0.956426	NO	NO	NO	NO	YES	NO	YES
groL	0.0316491	0.966523	NO	NO	NO	NO	YES	NO	YES
CDIF630_00635	0.0318189	0.947431	NO	NO	NO	NO	YES	NO	YES
CDIF630_00643	0.032165	0.96881	NO	NO	NO	NO	YES	NO	YES
CDIF630_03529	0.0324081	0.960283	NO	NO	NO	NO	YES	NO	YES
CDIF630_01661	0.0326042	0.958079	NO	NO	NO	NO	YES	NO	YES
CDIF630_00288	0.0326755	0.953612	NO	NO	NO	NO	YES	NO	YES
CDIF630_01282	0.0328107	0.966523	NO	NO	NO	NO	YES	NO	YES
nusG	0.0328836	0.963131	NO	NO	NO	NO	YES	NO	YES
CDIF630_00628	0.0330928	0.962306	NO	NO	NO	NO	YES	NO	YES
cwp26_1	0.0335226	0.961246	NO	NO	NO	NO	YES	NO	YES
CDIF630_03600	0.0335668	0.963656	NO	NO	NO	NO	YES	NO	YES
CDIF630_02599	0.0342757	0.950375	NO	NO	NO	NO	YES	NO	YES
CDIF630_03572	0.0342829	0.961246	NO	NO	NO	NO	YES	NO	YES
CDIF630_01820	0.0344367	0.956177	NO	NO	NO	NO	YES	NO	YES
CDIF630_01664	0.0345695	0.964581	NO	NO	NO	NO	YES	NO	YES
CDIF630_01144	0.0352083	0.953612	NO	NO	NO	NO	YES	NO	YES
CDIF630_03528	0.0353894	0.962306	NO	NO	NO	NO	YES	NO	YES
CDIF630_03488	0.0354627	0.957086	NO	NO	NO	NO	YES	NO	YES
CDIF630_02994	0.0354702	0.956981	NO	NO	NO	NO	YES	NO	YES
CDIF630_01571	0.0354824	0.94313	NO	NO	NO	NO	YES	NO	YES
CDIF630_01475	0.0355526	0.973152	NO	NO	NO	NO	YES	NO	YES
fabF	0.035643	0.956426	NO	NO	NO	NO	YES	NO	YES
CDIF630_02653	0.0357763	0.963656	NO	NO	NO	NO	YES	NO	YES
CDIF630_02538	0.0362973	0.963893	NO	NO	NO	NO	YES	NO	YES
CDIF630_03800	0.0363981	0.963656	NO	NO	NO	NO	YES	NO	YES
vncS	0.0364733	0.959062	NO	NO	NO	NO	YES	NO	YES
CDIF630_01419	0.0367477	0.963783	NO	NO	NO	NO	YES	NO	YES
CDIF630_00859	0.0367506	0.959222	NO	NO	NO	NO	YES	NO	YES
nth	0.0372632	0.964566	NO	NO	NO	NO	YES	NO	YES
CDIF630_01107	0.0382001	0.964566	NO	NO	NO	NO	YES	NO	YES
CDIF630_03163	0.0382001	0.964566	NO	NO	NO	NO	YES	NO	YES
CDIF630_03434	0.0388527	0.960283	NO	NO	NO	NO	YES	NO	YES
CDIF630_03877	0.0391344	0.963131	NO	NO	NO	NO	YES	NO	YES
rs_27	0.0392625	0.960615	NO	NO	NO	NO	YES	NO	YES
pmi	0.0393114	0.959062	NO	NO	NO	NO	YES	NO	YES
fapR	0.0396261	0.948362	NO	NO	NO	NO	YES	NO	YES
isf	0.0397385	0.956426	NO	NO	NO	NO	YES	NO	YES
CDIF630_02996	0.0398894	0.946176	NO	NO	NO	NO	YES	NO	YES
recN	0.0403163	0.925895	NO	NO	NO	NO	YES	NO	YES
yqeN	0.0415711	0.946553	NO	NO	NO	NO	YES	NO	YES
CDIF630_02915	0.0417233	0.960283	NO	NO	NO	NO	YES	NO	YES
CDIF630_03819	0.0419245	0.939005	NO	NO	NO	NO	YES	NO	YES
CDIF630_00682	0.0423695	0.933637	NO	NO	NO	NO	YES	NO	YES
flhB	0.0424475	0.955876	NO	NO	NO	NO	YES	NO	YES
CDIF630_03477	0.0424865	0.931961	NO	NO	NO	NO	YES	NO	YES
CDIF630_02067	0.0425538	0.965054	NO	NO	NO	NO	YES	NO	YES
fbp	0.0429047	0.947138	NO	NO	NO	NO	YES	NO	YES
fliI	0.0436024	0.940882	NO	NO	NO	NO	YES	NO	YES
CDIF630_03292	0.0436814	0.962114	NO	NO	NO	NO	YES	NO	YES
CDIF630_02802	0.043727	0.960615	NO	NO	NO	NO	YES	NO	YES
hisF	0.0438733	0.966523	NO	NO	NO	NO	YES	NO	YES
ruvB	0.0450285	0.95301	NO	NO	NO	NO	YES	NO	YES
CDIF630_01950	0.0450677	0.960283	NO	NO	NO	NO	YES	NO	YES
CDIF630_02654	0.0450897	0.952017	NO	NO	NO	NO	YES	NO	YES
fumB	0.0455213	0.959189	NO	NO	NO	NO	YES	NO	YES
CDIF630_00907	0.0462603	0.937051	NO	NO	NO	NO	YES	NO	YES
CDIF630_01873	0.04704	0.929468	NO	NO	NO	NO	YES	NO	YES
CDIF630_01203	0.0471951	0.97155	NO	NO	NO	NO	YES	NO	YES
CDIF630_02088	0.0472416	0.95231	NO	NO	NO	NO	YES	NO	YES
CDIF630_03310	0.0472807	0.951863	NO	NO	NO	NO	YES	NO	YES
gyrA	0.0474877	0.941458	NO	NO	NO	NO	YES	NO	YES
CDIF630nc_133	0.0476105	0.949086	NO	NO	NO	NO	YES	NO	YES
noc	0.0478882	0.953612	NO	NO	NO	NO	YES	NO	YES
cwp14	0.0481578	0.902534	NO	NO	NO	NO	YES	NO	YES
rplL	0.0492942	0.952017	NO	NO	NO	NO	YES	NO	YES
CDIF630_01028	0.0497723	0.933241	NO	NO	NO	NO	YES	NO	YES
CDIF630_00007	0.0508284	0.963656	NO	NO	NO	NO	YES	NO	YES
cysM	0.0514115	0.956426	NO	NO	NO	NO	YES	NO	YES
CDIF630_02903	0.0514159	0.930801	NO	NO	NO	NO	YES	NO	YES
thiN	0.0518413	0.937221	NO	NO	NO	NO	YES	NO	YES
CDIF630_02817	0.0520308	0.935047	NO	NO	NO	NO	YES	NO	YES
CDIF630_02982	0.0520449	0.928857	NO	NO	NO	NO	YES	NO	YES
dut	0.0522659	0.930801	NO	NO	NO	NO	YES	NO	YES
CDIF630_00065	0.0523613	0.964925	NO	NO	NO	NO	YES	NO	YES
cme	0.052921	0.960615	NO	NO	NO	NO	YES	NO	YES
iorA	0.0529411	0.963656	NO	NO	NO	NO	YES	NO	YES
CDIF630_03450	0.0537353	0.959062	NO	NO	NO	NO	YES	NO	YES
CDIF630_00403	0.0540101	0.947319	NO	NO	NO	NO	YES	NO	YES
selU	0.0542375	0.937051	NO	NO	NO	NO	YES	NO	YES
CDIF630_01142	0.05427	0.951863	NO	NO	NO	NO	YES	NO	YES
purC2	0.0547102	0.960615	NO	NO	NO	NO	YES	NO	YES
pgdA2	0.0547301	0.960283	NO	NO	NO	NO	YES	NO	YES
cwp8	0.054784	0.9301	NO	NO	NO	NO	YES	NO	YES
topA	0.0548583	0.922363	NO	NO	NO	NO	YES	NO	YES
gcvH	0.0554865	0.939005	NO	NO	NO	NO	YES	NO	YES
CDIF630_00565	0.0560072	0.930212	NO	NO	NO	NO	YES	NO	YES
aroD	0.0563315	0.946069	NO	NO	NO	NO	YES	NO	YES
cdu2	0.057438	0.961246	NO	NO	NO	NO	YES	NO	YES
CDIF630_02428	0.0576744	0.941825	NO	NO	NO	NO	YES	NO	YES
ribD	0.0576768	0.925375	NO	NO	NO	NO	YES	NO	YES
CDIF630_03956	0.0576772	0.946553	NO	NO	NO	NO	YES	NO	YES
CDIF630_01981	0.057678	0.892446	NO	NO	NO	NO	YES	NO	YES
hemZ	0.0580165	0.89691	NO	NO	NO	NO	YES	NO	YES
proC2	0.0581188	0.929302	NO	NO	NO	NO	YES	NO	YES
fliM	0.0586483	0.935047	NO	NO	NO	NO	YES	NO	YES
CDIF630_02425	0.0587737	0.890619	NO	NO	NO	NO	YES	NO	YES
CDIF630_02677	0.0591063	0.902098	NO	NO	NO	NO	YES	NO	YES
CDIF630_02454	0.0595985	0.935762	NO	NO	NO	NO	YES	NO	YES
CDIF630_02498	0.0598969	0.908895	NO	NO	NO	NO	YES	NO	YES
ackA	0.0615527	0.937051	NO	NO	NO	NO	YES	NO	YES
CDIF630_00092	0.0622516	0.89691	NO	NO	NO	NO	YES	NO	YES
CDIF630_00894	0.0623734	0.877726	NO	NO	NO	NO	YES	NO	YES
treP	0.0624676	0.939055	NO	NO	NO	NO	YES	NO	YES
ascB1	0.0625718	0.947216	NO	NO	NO	NO	YES	NO	YES
ruvC	0.0627309	0.943207	NO	NO	NO	NO	YES	NO	YES
rplO	0.0628948	0.890653	NO	NO	NO	NO	YES	NO	YES
CDIF630_02939	0.0630918	0.907399	NO	NO	NO	NO	YES	NO	YES
CDIF630_03039	0.0631445	0.882711	NO	NO	NO	NO	YES	NO	YES
CDIF630_02874	0.0633334	0.892547	NO	NO	NO	NO	YES	NO	YES
CDIF630_01417	0.0635688	0.934565	NO	NO	NO	NO	YES	NO	YES
CDIF630_03028	0.06361	0.888053	NO	NO	NO	NO	YES	NO	YES
CDIF630_00709	0.0636606	0.903184	NO	NO	NO	NO	YES	NO	YES
CDIF630_01015	0.0640594	0.918596	NO	NO	NO	NO	YES	NO	YES
ddl	0.0642223	0.889396	NO	NO	NO	NO	YES	NO	YES
map1	0.0643406	0.936113	NO	NO	NO	NO	YES	NO	YES
mtlD	0.0643643	0.937051	NO	NO	NO	NO	YES	NO	YES
CDIF630_00185	0.0645237	0.962306	NO	NO	NO	NO	YES	NO	YES
CDIF630_01956	0.0652175	0.943207	NO	NO	NO	NO	YES	NO	YES
polA	0.0655002	0.859216	NO	NO	NO	NO	YES	NO	YES
flhG	0.0660964	0.877726	NO	NO	NO	NO	YES	NO	YES
CDIF630_01158	0.0662234	0.930091	NO	NO	NO	NO	YES	NO	YES
rpe2	0.0662438	0.894582	NO	NO	NO	NO	YES	NO	YES
CDIF630_03266	0.0667503	0.908895	NO	NO	NO	NO	YES	NO	YES
purB	0.0669888	0.89691	NO	NO	NO	NO	YES	NO	YES
CDIF630_01365	0.0670527	0.854528	NO	NO	NO	NO	YES	NO	YES
birA	0.0680784	0.937285	NO	NO	NO	NO	YES	NO	YES
CDIF630_03512	0.0682833	0.89691	NO	NO	NO	NO	YES	NO	YES
CDIF630_02247	0.0689317	0.94734	NO	NO	NO	NO	YES	NO	YES
CDIF630_02489	0.0692218	0.937051	NO	NO	NO	NO	YES	NO	YES
CDIF630_01573	0.0692425	0.906827	NO	NO	NO	NO	YES	NO	YES
CDIF630_02623	0.0693736	0.88096	NO	NO	NO	NO	YES	NO	YES
CDIF630_00312	0.0703304	0.917947	NO	NO	NO	NO	YES	NO	YES
patA	0.070744	0.912182	NO	NO	NO	NO	YES	NO	YES
dapH	0.0714452	0.939055	NO	NO	NO	NO	YES	NO	YES
CDIF630_01091	0.0716584	0.926151	NO	NO	NO	NO	YES	NO	YES
truA1	0.0716722	0.902534	NO	NO	NO	NO	YES	NO	YES
mviN	0.071888	0.868629	NO	NO	NO	NO	YES	NO	YES
CDIF630_01739	0.0725266	0.939005	NO	NO	NO	NO	YES	NO	YES
CDIF630_00296	0.0726971	0.947216	NO	NO	NO	NO	YES	NO	YES
CDIF630_00418	0.0728704	0.951058	NO	NO	NO	NO	YES	NO	YES
CDIF630_01970	0.0728858	0.864809	NO	NO	NO	NO	YES	NO	YES
CDIF630_00045	0.0733051	0.959062	NO	NO	NO	NO	YES	NO	YES
CDIF630_02436	0.0742871	0.900621	NO	NO	NO	NO	YES	NO	YES
kdpE	0.0745515	0.884893	NO	NO	NO	NO	YES	NO	YES
CDIF630_01129	0.0747882	0.894672	NO	NO	NO	NO	YES	NO	YES
CDIF630_00334	0.0750675	0.903661	NO	NO	NO	NO	YES	NO	YES
CDIF630_02989	0.0753527	0.863385	NO	NO	NO	NO	YES	NO	YES
CDIF630_02508	0.0753864	0.874479	NO	NO	NO	NO	YES	NO	YES
scrR	0.0762246	0.871878	NO	NO	NO	NO	YES	NO	YES
spaE	0.0765449	0.937051	NO	NO	NO	NO	YES	NO	YES
CDIF630nc_030	0.0767134	0.934188	NO	NO	NO	NO	YES	NO	YES
CDIF630_01033	0.0768884	0.907691	NO	NO	NO	NO	YES	NO	YES
ribE	0.0770601	0.948362	NO	NO	NO	NO	YES	NO	YES
alaS	0.0771528	0.908895	NO	NO	NO	NO	YES	NO	YES
CDIF630_02901	0.0774427	0.892835	NO	NO	NO	NO	YES	NO	YES
opuCA	0.0775945	0.884893	NO	NO	NO	NO	YES	NO	YES
CDIF630_02679	0.0776363	0.916762	NO	NO	NO	NO	YES	NO	YES
CDIF630_00632	0.0782062	0.834343	NO	NO	NO	NO	YES	NO	YES
cprC	0.0800394	0.937051	NO	NO	NO	NO	YES	NO	YES
CDIF630_01626	0.0800855	0.883402	NO	NO	NO	NO	YES	NO	YES
CDIF630_03647	0.0803309	0.850395	NO	NO	NO	NO	YES	NO	YES
brnQ-2	0.0807315	0.892389	NO	NO	NO	NO	YES	NO	YES
CDIF630_01817	0.0809383	0.875497	NO	NO	NO	NO	YES	NO	YES
rplJ	0.0813094	0.912726	NO	NO	NO	NO	YES	NO	YES
CDIF630_02453	0.0817073	0.886561	NO	NO	NO	NO	YES	NO	YES
CDIF630_01816	0.0818932	0.868799	NO	NO	NO	NO	YES	NO	YES
CDIF630_02362	0.0823189	0.893496	NO	NO	NO	NO	YES	NO	YES
CDIF630_00603	0.0825342	0.89686	NO	NO	NO	NO	YES	NO	YES
CDIF630_03435	0.0825748	0.906555	NO	NO	NO	NO	YES	NO	YES
CDIF630_03233	0.082818	0.875497	NO	NO	NO	NO	YES	NO	YES
CDIF630_03020	0.0828974	0.843469	NO	NO	NO	NO	YES	NO	YES
rplT	0.08331	0.880485	NO	NO	NO	NO	YES	NO	YES
CDIF630_01029	0.0833623	0.8373	NO	NO	NO	NO	YES	NO	YES
rs_2	0.0834946	0.885181	NO	NO	NO	NO	YES	NO	YES
ssuB2	0.0837307	0.8911	NO	NO	NO	NO	YES	NO	YES
rpmE	0.0845566	0.902534	NO	NO	NO	NO	YES	NO	YES
CDIF630_01309	0.0845827	0.89691	NO	NO	NO	NO	YES	NO	YES
CDIF630_03820	0.0849036	0.939005	NO	NO	NO	NO	YES	NO	YES
CDIF630_03957	0.085278	0.892446	NO	NO	NO	NO	YES	NO	YES
CDIF630_00669	0.0854749	0.930284	NO	NO	NO	NO	YES	NO	YES
hemN	0.0855553	0.870323	NO	NO	NO	NO	YES	NO	YES
CDIF630_00279	0.0856411	0.899251	NO	NO	NO	NO	YES	NO	YES
hemE	0.0859805	0.870252	NO	NO	NO	NO	YES	NO	YES
hom1	0.0859806	0.910697	NO	NO	NO	NO	YES	NO	YES
CDIF630_01604	0.0863426	0.925149	NO	NO	NO	NO	YES	NO	YES
CDIF630_01360	0.0870844	0.820078	NO	NO	NO	NO	YES	NO	YES
CDIF630_01135	0.0873896	0.834947	NO	NO	NO	NO	YES	NO	YES
cwp12	0.0873932	0.850395	NO	NO	NO	NO	YES	NO	YES
CDIF630_03909	0.0874173	0.94313	NO	NO	NO	NO	YES	NO	YES
CDIF630_00049	0.0875089	0.946553	NO	NO	NO	NO	YES	NO	YES
CDIF630_00046	0.0875247	0.929468	NO	NO	NO	NO	YES	NO	YES
nusA	0.0875628	0.894243	NO	NO	NO	NO	YES	NO	YES
ampP	0.0876531	0.835218	NO	NO	NO	NO	YES	NO	YES
hupA	0.0880808	0.888544	NO	NO	NO	NO	YES	NO	YES
nagA2	0.0883391	0.875497	NO	NO	NO	NO	YES	NO	YES
CDIF630_00054	0.0883963	0.953535	NO	NO	NO	NO	YES	NO	YES
ecfA1	0.0890106	0.848312	NO	NO	NO	NO	YES	NO	YES
clpB	0.0895498	0.860242	NO	NO	NO	NO	YES	NO	YES
CDIF630_01151	0.089613	0.877726	NO	NO	NO	NO	YES	NO	YES
CDIF630_02177	0.0896504	0.831997	NO	NO	NO	NO	YES	NO	YES
CDIF630_03446	0.089917	0.897826	NO	NO	NO	NO	YES	NO	YES
ssuB1	0.0901254	0.847866	NO	NO	NO	NO	YES	NO	YES
adk	0.0906879	0.89691	NO	NO	NO	NO	YES	NO	YES
CDIF630_03337	0.0907552	0.875497	NO	NO	NO	NO	YES	NO	YES
xdhC2	0.091049	0.923457	NO	NO	NO	NO	YES	NO	YES
CDIF630_01551	0.0913295	0.894149	NO	NO	NO	NO	YES	NO	YES
CDIF630_02206	0.091853	0.8911	NO	NO	NO	NO	YES	NO	YES
rnc	0.0919255	0.908895	NO	NO	NO	NO	YES	NO	YES
CDIF630nc_004	0.0960507	0.935047	NO	NO	NO	NO	YES	NO	YES
CDIF630_02209	0.0960585	0.88256	NO	NO	NO	NO	YES	NO	YES
lgt	0.0963253	0.946553	NO	NO	NO	NO	YES	NO	YES
CDIF630_00487	0.0967526	0.944904	NO	NO	NO	NO	YES	NO	YES
CDIF630_01896	0.0972363	0.816356	NO	NO	NO	NO	YES	NO	YES
CDIF630_02240	0.0978405	0.875468	NO	NO	NO	NO	YES	NO	YES
CDIF630_01266	0.0979826	0.813547	NO	NO	NO	NO	YES	NO	YES
flgK	0.0980181	0.856146	NO	NO	NO	NO	YES	NO	YES
dxs	0.098096	0.816356	NO	NO	NO	NO	YES	NO	YES
CDIF630_01962	0.0981694	0.820204	NO	NO	NO	NO	YES	NO	YES
CDIF630_00066	0.0983658	0.912182	NO	NO	NO	NO	YES	NO	YES
CDIF630_03342	0.0987402	0.951058	NO	NO	NO	NO	YES	NO	YES
CDIF630_00720	0.0987991	0.880373	NO	NO	NO	NO	YES	NO	YES
CDIF630_03718	0.0989494	0.850319	NO	NO	NO	NO	YES	NO	YES
CDIF630_01568	0.0993105	0.822038	NO	NO	NO	NO	YES	NO	YES
CDIF630_02408	0.0993372	0.86993	NO	NO	NO	NO	YES	NO	YES
CDIF630_00718	0.0993993	0.929468	NO	NO	NO	NO	YES	NO	YES
CDIF630_02937	0.0996008	0.868799	NO	NO	NO	NO	YES	NO	YES
CDIF630_03403	0.0997141	0.863385	NO	NO	NO	NO	YES	NO	YES
fhuD	0.100096	0.885651	NO	NO	NO	NO	YES	NO	YES
CDIF630_02299	0.100626	0.808512	NO	NO	NO	NO	YES	NO	YES
CDIF630_01498	0.101352	0.823534	NO	NO	NO	NO	YES	NO	YES
appD	0.101705	0.83592	NO	NO	NO	NO	YES	NO	YES
CDIF630_01980	0.101986	0.822355	NO	NO	NO	NO	YES	NO	YES
ftsH1	0.10215	0.816356	NO	NO	NO	NO	YES	NO	YES
CDIF630_00661	0.102288	0.802035	NO	NO	NO	NO	YES	NO	YES
smpB	0.102899	0.86993	NO	NO	NO	NO	YES	NO	YES
hisB	0.102918	0.891326	NO	NO	NO	NO	YES	NO	YES
ecfT	0.103075	0.818207	NO	NO	NO	NO	YES	NO	YES
yedF	0.103093	0.822355	NO	NO	NO	NO	YES	NO	YES
CDIF630_00241	0.104135	0.824802	NO	NO	NO	NO	YES	NO	YES
CDIF630_00778	0.104253	0.886561	NO	NO	NO	NO	YES	NO	YES
hpdA	0.104685	0.834343	NO	NO	NO	NO	YES	NO	YES
ispE	0.104801	0.791882	NO	NO	NO	NO	YES	NO	YES
rs_5	0.104908	0.905511	NO	NO	NO	NO	YES	NO	YES
CDIF630_02789	0.105023	0.810164	NO	NO	NO	NO	YES	NO	YES
pyk	0.105358	0.831806	NO	NO	NO	NO	YES	NO	YES
CDIF630_00904	0.105715	0.833112	NO	NO	NO	NO	YES	NO	YES
CDIF630_01560	0.106119	0.83343	NO	NO	NO	NO	YES	NO	YES
minD	0.106318	0.816356	NO	NO	NO	NO	YES	NO	YES
CDIF630_01762	0.106842	0.874612	NO	NO	NO	NO	YES	NO	YES
cwp16	0.107319	0.78994	NO	NO	NO	NO	YES	NO	YES
atpD2	0.107608	0.873664	NO	NO	NO	NO	YES	NO	YES
spoVT	0.107997	0.893496	NO	NO	NO	NO	YES	NO	YES
CDIF630_01215	0.10813	0.855776	NO	NO	NO	NO	YES	NO	YES
rs_39	0.108158	0.934565	NO	NO	NO	NO	YES	NO	YES
CDIF630_01978	0.108285	0.854465	NO	NO	NO	NO	YES	NO	YES
CDIF630_01485	0.108398	0.8373	NO	NO	NO	NO	YES	NO	YES
accB	0.108584	0.782843	NO	NO	NO	NO	YES	NO	YES
rpiB2	0.109178	0.842746	NO	NO	NO	NO	YES	NO	YES
pgcA2	0.109294	0.86925	NO	NO	NO	NO	YES	NO	YES
CDIF630_03033	0.109693	0.847253	NO	NO	NO	NO	YES	NO	YES
CDIF630_03859	0.109818	0.816356	NO	NO	NO	NO	YES	NO	YES
spaG	0.111061	0.875497	NO	NO	NO	NO	YES	NO	YES
licC	0.111298	0.939005	NO	NO	NO	NO	YES	NO	YES
ugtP2	0.111497	0.78516	NO	NO	NO	NO	YES	NO	YES
CDIF630_00091	0.111563	0.81152	NO	NO	NO	NO	YES	NO	YES
CDIF630_02963	0.11163	0.840832	NO	NO	NO	NO	YES	NO	YES
[truncated: 1,487 more rows]

## Sheet: 3D
gene name	log2FC	FDR	sigB-induced	sporulation related	tRNA	misregulated in EP/TP	FDR=>0.1	FDR<0.1	logFC<1 <-1
CDIF630nc_001	-10.8961	0.000359001	NO	NO	NO	YES	NO	YES	NO
CDIF630_01752	-3.04432	0.00656222	NO	NO	NO	NO	NO	YES	NO
kbaY	-2.56322	0.00129234	NO	NO	NO	YES	NO	YES	NO
CDIF630_00897	-2.48683	0.000241161	NO	NO	NO	NO	NO	YES	NO
CDIF630_00896	-2.41295	0.00118261	NO	NO	NO	NO	NO	YES	NO
CDIF630_01206	-2.39909	0.0414004	NO	NO	NO	NO	NO	YES	NO
agaS	-2.28721	0.00680821	NO	NO	NO	YES	NO	YES	NO
CDIF630_00710	-2.24127	0.0684076	NO	YES	NO	NO	NO	YES	NO
CDIF630_03001	-2.19838	0.00148623	NO	NO	NO	YES	NO	YES	NO
hom2	-2.19537	0.0188391	NO	NO	NO	NO	NO	YES	NO
sinR	-2.15167	0.00609744	YES	NO	NO	YES	NO	YES	NO
pbuX	-2.12097	0.00546833	NO	NO	NO	NO	NO	YES	NO
CDIF630_00895	-1.97612	0.00184327	NO	NO	NO	NO	NO	YES	NO
CDIF630_02265	-1.97253	0.141583	NO	NO	NO	NO	YES	NO	NO
iorB	-1.9387	0.00546833	NO	NO	NO	NO	NO	YES	NO
CDIF630_03073	-1.92482	0.0250808	NO	NO	NO	NO	NO	YES	NO
CDIF630_01439	-1.91621	0.198266	NO	NO	NO	NO	YES	NO	NO
rbsB2	-1.86447	0.0443234	NO	NO	NO	NO	NO	YES	NO
CDIF630_02911	-1.86354	0.0626508	NO	NO	NO	NO	NO	YES	NO
CDIF630_00028	-1.85337	0.0124828	NO	NO	NO	NO	NO	YES	NO
CDIF630_00296	-1.84227	0.00892321	YES	NO	NO	NO	NO	YES	NO
CDIF630_03511	-1.83288	0.0345419	NO	NO	NO	NO	NO	YES	NO
CDIF630_00898	-1.8216	0.000681927	NO	NO	NO	NO	NO	YES	NO
CDIF630_03000	-1.81705	0.00118261	NO	NO	NO	YES	NO	YES	NO
CDIF630_00297	-1.79508	0.013109	YES	NO	NO	NO	NO	YES	NO
CDIF630_01627	-1.78545	0.00546833	YES	NO	NO	YES	NO	YES	NO
CDIF630_02942	-1.75867	0.0403679	NO	NO	NO	NO	NO	YES	NO
spoIIAB	-1.73553	0.0100546	NO	YES	NO	NO	NO	YES	NO
CDIF630_03928	-1.72743	0.0222459	YES	NO	NO	NO	NO	YES	NO
CDIF630_03933	-1.71448	0.00892321	YES	NO	NO	NO	NO	YES	NO
CDIF630_01544	-1.70981	0.124807	NO	NO	NO	NO	YES	NO	NO
pstB	-1.67965	0.00546833	NO	NO	NO	NO	NO	YES	NO
yyaL	-1.67931	0.00403321	YES	NO	NO	NO	NO	YES	NO
xynB	-1.66718	0.0128623	YES	NO	NO	NO	NO	YES	NO
CDIF630_02499	-1.64614	0.011007	YES	NO	NO	NO	NO	YES	NO
CDIF630_01920	-1.64117	0.0112658	YES	NO	NO	NO	NO	YES	NO
trxB1	-1.58852	0.00249771	YES	NO	NO	NO	NO	YES	NO
trxA1	-1.58157	0.0153306	YES	NO	NO	NO	NO	YES	NO
CDIF630_03323	-1.58083	0.00892321	YES	NO	NO	NO	NO	YES	NO
CDIF630_01393	-1.56186	0.0209182	NO	NO	NO	NO	NO	YES	NO
CDIF630_03246	-1.55499	0.00897477	YES	NO	NO	NO	NO	YES	NO
rs_25	-1.55459	0.0161399	NO	NO	NO	NO	NO	YES	NO
xynA	-1.54936	0.00206131	YES	NO	NO	YES	NO	YES	NO
xynD	-1.53826	0.00658966	YES	NO	NO	NO	NO	YES	NO
iorA	-1.53459	0.0182494	NO	NO	NO	NO	NO	YES	NO
CDIF630_03510	-1.5327	0.0345419	YES	NO	NO	NO	NO	YES	NO
CDIF630_02024	-1.53032	0.0172024	YES	NO	NO	NO	NO	YES	NO
nfo	-1.5148	0.00967568	YES	NO	NO	NO	NO	YES	NO
CDIF630nc_028	-1.49765	0.00267897	NO	NO	NO	NO	NO	YES	NO
xylA	-1.49725	0.133223	NO	NO	NO	NO	YES	NO	NO
CDIF630_02723	-1.48603	0.0235999	YES	NO	NO	NO	NO	YES	NO
vanS	-1.48463	0.00267897	YES	NO	NO	NO	NO	YES	NO
CDIF630_01463	-1.48334	0.0644451	YES	NO	NO	NO	NO	YES	NO
CDIF630_02622	-1.47945	0.045864	NO	NO	NO	NO	NO	YES	NO
CDIF630_02792	-1.47679	0.00864713	YES	NO	NO	NO	NO	YES	NO
trxB2	-1.47635	0.00892321	YES	NO	NO	NO	NO	YES	NO
groS	-1.46951	0.0878902	YES	NO	NO	NO	NO	YES	NO
msrAB	-1.46759	0.00474899	YES	NO	NO	NO	NO	YES	NO
nrdE	-1.46443	0.00747071	YES	NO	NO	NO	NO	YES	NO
CDIF630_00283	-1.45301	0.0272504	NO	NO	NO	NO	NO	YES	NO
CDIF630_03074	-1.44735	0.0089294	NO	NO	NO	NO	NO	YES	NO
CDIF630_02701	-1.43781	0.0028745	NO	NO	NO	NO	NO	YES	NO
CDIF630_02172	-1.43453	0.0105951	NO	NO	NO	NO	NO	YES	NO
CDIF630_01711	-1.4315	0.0425335	YES	NO	NO	NO	NO	YES	NO
CDIF630_03769	-1.42422	0.00685339	NO	NO	NO	NO	NO	YES	NO
CDIF630_02381	-1.42258	0.0596263	NO	NO	NO	NO	NO	YES	NO
CDIF630_02148	-1.40995	0.00892321	YES	NO	NO	NO	NO	YES	NO
CDIF630_01316	-1.40069	0.0155395	NO	YES	NO	NO	NO	YES	NO
bcp	-1.39669	0.0152601	YES	NO	NO	NO	NO	YES	NO
CDIF630nc_107	-1.39393	0.00194687	NO	NO	NO	NO	NO	YES	NO
CDIF630_00298	-1.39331	0.0499584	YES	NO	NO	NO	NO	YES	NO
CDIF630_00964	-1.39325	0.26104	NO	NO	NO	NO	YES	NO	NO
CDIF630_01919	-1.37936	0.0110194	NO	NO	NO	NO	NO	YES	NO
rbr3	-1.37803	0.0111658	YES	NO	NO	NO	NO	YES	NO
CDIF630_02759	-1.3735	0.00892321	NO	NO	NO	NO	NO	YES	NO
CDIF630_01586	-1.37027	0.00892321	NO	NO	NO	NO	NO	YES	NO
spoVS	-1.36829	0.00267897	NO	NO	NO	NO	NO	YES	NO
CDIF630_00948	-1.36549	0.0161071	NO	NO	NO	NO	NO	YES	NO
etfB4	-1.35594	0.0219823	NO	NO	NO	NO	NO	YES	NO
CDIF630_02340	-1.3543	0.00118261	YES	NO	NO	NO	NO	YES	NO
rimM	-1.35002	0.0618128	NO	NO	NO	NO	NO	YES	NO
CDIF630_03671	-1.34479	0.00750445	NO	NO	NO	NO	NO	YES	NO
rbsA2	-1.33968	0.0355674	NO	NO	NO	NO	NO	YES	NO
yclP	-1.33389	0.506265	NO	NO	NO	NO	YES	NO	NO
mgtC	-1.33323	0.0678088	NO	NO	NO	NO	NO	YES	NO
CDIF630_01712	-1.32797	0.0175014	NO	NO	NO	NO	NO	YES	NO
CDIF630_03293	-1.31943	0.108815	NO	NO	NO	NO	YES	NO	NO
kdgT	-1.31571	0.052594	NO	NO	NO	NO	NO	YES	NO
spoIIAA	-1.31003	0.0448711	NO	YES	NO	NO	NO	YES	NO
fprAnorR	-1.30979	0.0172024	YES	NO	NO	NO	NO	YES	NO
rbr2	-1.30792	0.0161464	YES	NO	NO	NO	NO	YES	NO
spaG	-1.30728	0.0106383	YES	NO	NO	NO	NO	YES	NO
CDIF630_02086	-1.30539	0.0180879	NO	NO	NO	NO	NO	YES	NO
CDIF630_01772	-1.29516	0.145748	NO	NO	NO	NO	YES	NO	NO
etfA4	-1.29454	0.00892321	NO	NO	NO	NO	NO	YES	NO
CDIF630_02619	-1.29052	0.0342405	NO	NO	NO	NO	NO	YES	NO
fur	-1.28671	0.02544	YES	NO	NO	NO	NO	YES	NO
ptsG-A	-1.28108	0.0235496	NO	NO	NO	NO	NO	YES	NO
sspB	-1.28105	0.00892321	NO	YES	NO	NO	NO	YES	NO
CDIF630_02746	-1.27245	0.0310746	NO	NO	NO	NO	NO	YES	NO
spoIIE	-1.27127	0.00526638	NO	YES	NO	NO	NO	YES	NO
CDIF630_01756	-1.26291	0.00892321	NO	NO	NO	NO	NO	YES	NO
yqjE	-1.25907	0.0302808	NO	NO	NO	NO	NO	YES	NO
CDIF630_03202	-1.25904	0.00892321	NO	NO	NO	NO	NO	YES	NO
pepQ1	-1.25821	0.0196054	NO	NO	NO	NO	NO	YES	NO
CDIF630_02025	-1.25617	0.0196368	YES	NO	NO	NO	NO	YES	NO
CDIF630_01634	-1.25149	0.0555841	YES	NO	NO	NO	NO	YES	NO
CDIF630_03937	-1.25109	0.00267897	YES	NO	NO	NO	NO	YES	NO
eutH2	-1.25043	0.186193	NO	NO	NO	NO	YES	NO	NO
CDIF630_01203	-1.25017	0.0402696	NO	NO	NO	NO	NO	YES	NO
CDIF630_02651	-1.24903	0.118055	NO	NO	NO	NO	YES	NO	NO
sirC	-1.24483	0.00892321	NO	NO	NO	NO	NO	YES	NO
pstC	-1.23901	0.174214	NO	NO	NO	NO	YES	NO	NO
fprA	-1.23826	0.0250808	YES	NO	NO	NO	NO	YES	NO
clpB	-1.23528	0.00297963	NO	NO	NO	NO	NO	YES	NO
CDIF630_02341	-1.23328	0.0602294	YES	NO	NO	NO	NO	YES	NO
grdC	-1.22599	0.0096203	NO	NO	NO	NO	NO	YES	NO
CDIF630_00561	-1.21945	0.0322995	NO	NO	NO	NO	NO	YES	NO
CDIF630_03385	-1.21159	0.0548985	NO	NO	NO	NO	NO	YES	NO
CDIF630_01016	-1.2103	0.0289473	NO	NO	NO	NO	NO	YES	NO
CDIF630_02146	-1.20993	0.00385415	NO	NO	NO	NO	NO	YES	NO
CDIF630_03324	-1.20577	0.0519341	YES	NO	NO	NO	NO	YES	NO
CDIF630_02534	-1.20444	0.157021	NO	NO	NO	NO	YES	NO	NO
tal1	-1.19794	0.00297607	NO	NO	NO	NO	NO	YES	NO
spsB2	-1.19769	0.111887	NO	NO	NO	NO	YES	NO	NO
panB	-1.19433	0.0385919	NO	NO	NO	NO	NO	YES	NO
CDIF630_02547	-1.19402	0.00892321	NO	NO	NO	NO	NO	YES	NO
kipA	-1.19288	0.0406647	NO	NO	NO	YES	NO	YES	NO
ade1	-1.19006	0.116605	NO	NO	NO	NO	YES	NO	NO
uvrC	-1.18862	0.0121166	YES	NO	NO	NO	NO	YES	NO
CDIF630_00792	-1.18517	0.0955921	NO	NO	NO	NO	NO	YES	NO
feoB1	-1.18503	0.0241009	NO	NO	NO	NO	NO	YES	NO
glpK2	-1.18288	0.0852041	NO	NO	NO	NO	NO	YES	NO
queG	-1.1775	0.0213886	YES	NO	NO	NO	NO	YES	NO
CDIF630_00131	-1.17675	0.00474899	YES	NO	NO	NO	NO	YES	NO
bglA5	-1.17497	0.0111658	NO	NO	NO	NO	NO	YES	NO
CDIF630_00850	-1.17312	0.067588	NO	NO	NO	NO	NO	YES	NO
CDIF630_01321	-1.17243	0.0103611	NO	NO	NO	NO	NO	YES	NO
grdD	-1.17093	0.00546833	NO	NO	NO	NO	NO	YES	NO
CDIF630_00868	-1.16413	0.018201	NO	NO	NO	NO	NO	YES	NO
CDIF630_03268	-1.16157	0.0425335	NO	NO	NO	NO	NO	YES	NO
CDIF630_00873	-1.15946	0.0096203	NO	NO	NO	NO	NO	YES	NO
recR	-1.15882	0.104849	NO	NO	NO	NO	YES	NO	NO
CDIF630_00267	-1.15765	0.00827315	YES	NO	NO	NO	NO	YES	NO
CDIF630_01204	-1.15705	0.0187328	NO	NO	NO	NO	NO	YES	NO
rs_24	-1.15567	0.106157	NO	NO	NO	NO	YES	NO	NO
CDIF630_02821	-1.15387	0.033756	NO	NO	NO	NO	NO	YES	NO
CDIF630_00248	-1.15194	0.198266	NO	NO	NO	NO	YES	NO	NO
oraE	-1.14723	0.0604716	NO	NO	NO	NO	NO	YES	NO
hydA	-1.14703	0.00892321	NO	NO	NO	NO	NO	YES	NO
spoVT	-1.14513	0.0250808	NO	YES	NO	NO	NO	YES	NO
CDIF630_03426	-1.14328	0.0114155	NO	NO	NO	NO	NO	YES	NO
CDIF630_01938	-1.1384	0.0302808	NO	NO	NO	NO	NO	YES	NO
CDIF630_03584	-1.13593	0.00267897	NO	NO	NO	NO	NO	YES	NO
CDIF630_03015	-1.13416	0.0114155	NO	NO	NO	NO	NO	YES	NO
CDIF630_03298	-1.1323	0.0153306	NO	NO	NO	NO	NO	YES	NO
CDIF630_01693	-1.12997	0.00825678	YES	NO	NO	NO	NO	YES	NO
sleB	-1.12919	0.0217392	NO	YES	NO	NO	NO	YES	NO
CDIF630_00115	-1.12738	0.0121653	YES	NO	NO	NO	NO	YES	NO
uxaA	-1.12539	0.0206287	NO	NO	NO	NO	NO	YES	NO
CDIF630_02658	-1.12428	0.136606	NO	NO	NO	NO	YES	NO	NO
CDIF630_01644	-1.11927	0.229446	NO	NO	NO	NO	YES	NO	NO
CDIF630_02204	-1.11864	0.00892321	NO	NO	NO	NO	NO	YES	NO
CDIF630_02722	-1.11147	0.0219823	YES	NO	NO	NO	NO	YES	NO
CDIF630_01823	-1.11064	0.00609744	NO	NO	NO	NO	NO	YES	NO
CDIF630_03719	-1.11	0.168536	NO	NO	NO	NO	YES	NO	NO
CDIF630_03768	-1.1096	0.0499584	NO	NO	NO	NO	NO	YES	NO
CDIF630_02599	-1.10924	0.00297618	NO	NO	NO	NO	NO	YES	NO
CDIF630_03187	-1.10706	0.293003	NO	NO	NO	NO	YES	NO	NO
CDIF630_00878	-1.10491	0.042972	NO	NO	NO	NO	NO	YES	NO
CDIF630_03697	-1.10374	0.100806	NO	NO	NO	NO	YES	NO	NO
sigE	-1.0991	0.0236614	NO	YES	NO	NO	NO	YES	NO
CDIF630_00329	-1.09792	0.0603006	NO	NO	NO	NO	NO	YES	NO
CDIF630_00293	-1.09598	0.0350372	NO	NO	NO	NO	NO	YES	NO
CDIF630_01407	-1.09484	0.0516786	NO	NO	NO	NO	NO	YES	NO
CDIF630_03608	-1.09373	0.0532432	YES	NO	NO	NO	NO	YES	NO
CDIF630_01709	-1.0934	0.00768284	YES	NO	NO	NO	NO	YES	NO
rs_51	-1.09094	0.0448711	NO	NO	NO	NO	NO	YES	NO
CDIF630_01270	-1.08972	0.0230888	YES	NO	NO	NO	NO	YES	NO
putP	-1.08821	0.0930447	NO	NO	NO	NO	NO	YES	NO
CDIF630_00259	-1.08593	0.00859275	YES	NO	NO	NO	NO	YES	NO
CDIF630_02526	-1.08463	0.0919902	NO	NO	NO	NO	NO	YES	NO
CDIF630_01975	-1.08115	0.0508658	YES	NO	NO	NO	NO	YES	NO
CDIF630_01951	-1.07932	0.0375741	NO	NO	NO	NO	NO	YES	NO
rs_75	-1.07755	0.0764611	NO	NO	NO	NO	NO	YES	NO
CDIF630_02064	-1.07715	0.033659	NO	NO	NO	NO	NO	YES	NO
rs_45	-1.07559	0.158983	NO	NO	NO	NO	YES	NO	NO
thrB	-1.07427	0.0247167	NO	NO	NO	NO	NO	YES	NO
def2	-1.06734	0.0172024	YES	NO	NO	NO	NO	YES	NO
vanR	-1.06674	0.0163297	YES	NO	NO	NO	NO	YES	NO
zupT	-1.06638	0.494692	NO	NO	NO	NO	YES	NO	NO
CDIF630_02991	-1.06632	0.0237285	NO	NO	NO	NO	NO	YES	NO
rs_19	-1.06493	0.104617	NO	NO	NO	NO	YES	NO	NO
CDIF630_02737	-1.06064	0.186193	NO	NO	NO	NO	YES	NO	NO
spoIIIAD	-1.05931	0.0306655	NO	YES	NO	NO	NO	YES	NO
rs_15	-1.05811	0.305904	NO	NO	NO	NO	YES	NO	NO
CDIF630_02329	-1.05465	0.0814675	NO	NO	NO	NO	NO	YES	NO
sigG	-1.05299	0.0309154	NO	YES	NO	NO	NO	YES	NO
CDIF630_03277	-1.05018	0.108345	NO	NO	NO	NO	YES	NO	NO
CDIF630_00263	-1.04303	0.00474899	NO	NO	NO	NO	NO	YES	NO
CDIF630_01079	-1.04247	0.3308	NO	NO	NO	NO	YES	NO	NO
CDIF630_02448	-1.03918	0.207064	NO	NO	NO	NO	YES	NO	NO
CDIF630_02563	-1.03884	0.0959292	NO	NO	NO	NO	NO	YES	NO
dtd	-1.0371	0.0509397	NO	NO	NO	NO	NO	YES	NO
xdhB2	-1.03585	0.438729	NO	NO	NO	NO	YES	NO	NO
thrS	-1.03416	0.0131729	YES	NO	NO	NO	NO	YES	NO
acoA	-1.03326	0.138443	NO	NO	NO	NO	YES	NO	NO
cat2	-1.02935	0.0348813	NO	NO	NO	NO	NO	YES	NO
CDIF630_02042	-1.02874	0.0347954	YES	NO	NO	NO	NO	YES	NO
CDIF630_01677	-1.02718	0.024426	YES	NO	NO	NO	NO	YES	NO
CDIF630_02401	-1.02622	0.3308	NO	NO	NO	NO	YES	NO	NO
CDIF630_03908	-1.02412	0.0495099	NO	NO	NO	NO	NO	YES	NO
rph	-1.01883	0.046267	NO	NO	NO	NO	NO	YES	NO
CDIF630_01578	-1.01677	0.0235999	NO	NO	NO	NO	NO	YES	NO
CDIF630_02881	-1.0105	0.355	NO	NO	NO	NO	YES	NO	NO
CDIF630_01841	-1.00821	0.0189753	NO	NO	NO	NO	NO	YES	NO
CDIF630_00797	-1.00794	0.0936562	NO	NO	NO	NO	NO	YES	NO
CDIF630_02070	-1.00711	0.0594155	NO	NO	NO	NO	NO	YES	NO
CDIF630_03470	-1.0055	0.230923	NO	NO	NO	NO	YES	NO	NO
CDIF630_02268	-1.00435	0.0250808	YES	NO	NO	NO	NO	YES	NO
larA	-1.0004	0.0102465	NO	NO	NO	NO	NO	YES	NO
CDIF630_01239	-0.998183	0.0365838	NO	NO	NO	NO	NO	YES	YES
CDIF630_01190	-0.998052	0.0133583	NO	NO	NO	NO	NO	YES	YES
CDIF630_02941	-0.996325	0.0224535	NO	NO	NO	NO	NO	YES	YES
CDIF630_03306	-0.996211	0.237615	NO	NO	NO	NO	YES	NO	YES
CDIF630_03295	-0.995914	0.00595984	NO	NO	NO	NO	NO	YES	YES
acoB	-0.994872	0.179385	NO	NO	NO	NO	YES	NO	YES
CDIF630_01464	-0.990934	0.108827	NO	NO	NO	NO	YES	NO	YES
spoIVA	-0.990563	0.106157	NO	NO	NO	NO	YES	NO	YES
rbsC1	-0.989827	0.128768	NO	NO	NO	NO	YES	NO	YES
aroC	-0.989615	0.150796	NO	NO	NO	NO	YES	NO	YES
gapB	-0.987068	0.0289473	NO	NO	NO	NO	NO	YES	YES
CDIF630_01946	-0.986934	0.0315063	NO	NO	NO	NO	NO	YES	YES
rlmH	-0.986313	0.0499584	NO	NO	NO	NO	NO	YES	YES
CDIF630_03867	-0.985883	0.289931	NO	NO	NO	NO	YES	NO	YES
rpmI	-0.985793	0.0419603	NO	NO	NO	NO	NO	YES	YES
grdA	-0.98375	0.18214	NO	NO	NO	NO	YES	NO	YES
terD2	-0.982134	0.0430148	NO	NO	NO	NO	NO	YES	YES
dpaL2	-0.977001	0.116816	NO	NO	NO	NO	YES	NO	YES
CDIF630_03142	-0.973421	0.0219823	NO	NO	NO	NO	NO	YES	YES
spoVD	-0.972042	0.0241009	NO	NO	NO	NO	NO	YES	YES
panC	-0.971494	0.0652641	NO	NO	NO	NO	NO	YES	YES
fhuC	-0.971192	0.127328	NO	NO	NO	NO	YES	NO	YES
CDIF630_03802	-0.970607	0.0187328	NO	NO	NO	NO	NO	YES	YES
CDIF630_02081	-0.968977	0.0496309	NO	NO	NO	NO	NO	YES	YES
CDIF630_00560	-0.968099	0.124358	NO	NO	NO	NO	YES	NO	YES
CDIF630_03090	-0.96709	0.0235496	NO	NO	NO	NO	NO	YES	YES
CDIF630_01240	-0.964805	0.00769948	NO	NO	NO	NO	NO	YES	YES
CDIF630_03100	-0.962146	0.0440581	NO	NO	NO	NO	NO	YES	YES
nth	-0.962041	0.066499	NO	NO	NO	NO	NO	YES	YES
xdhA2	-0.961699	0.15103	NO	NO	NO	NO	YES	NO	YES
CDIF630_01452	-0.961163	0.344067	NO	NO	NO	NO	YES	NO	YES
nusA	-0.958042	0.0288997	NO	NO	NO	NO	NO	YES	YES
dnaJ	-0.957375	0.0114155	NO	NO	NO	NO	NO	YES	YES
CDIF630_00669	-0.956703	0.0728662	NO	NO	NO	NO	NO	YES	YES
CDIF630_02087	-0.954765	0.0467721	NO	NO	NO	NO	NO	YES	YES
CDIF630_02869	-0.95409	0.0343045	NO	NO	NO	NO	NO	YES	YES
dapA1	-0.953502	0.120558	NO	NO	NO	NO	YES	NO	YES
groL	-0.951513	0.0427509	NO	NO	NO	NO	NO	YES	YES
dsr	-0.947022	0.0498877	NO	NO	NO	NO	NO	YES	YES
hisF	-0.94589	0.129167	NO	NO	NO	NO	YES	NO	YES
CDIF630_02472	-0.944825	0.0584452	NO	NO	NO	NO	NO	YES	YES
CDIF630_01580	-0.943957	0.0741874	NO	NO	NO	NO	NO	YES	YES
spoIIIAH	-0.939883	0.0577417	NO	NO	NO	NO	NO	YES	YES
CDIF630_00096	-0.938998	0.243053	NO	NO	NO	NO	YES	NO	YES
copZ	-0.938224	0.0768503	NO	NO	NO	NO	NO	YES	YES
secA1	-0.936848	0.0121633	NO	NO	NO	NO	NO	YES	YES
CDIF630_03205	-0.936295	0.130092	NO	NO	NO	NO	YES	NO	YES
CDIF630_02186	-0.933607	0.0117315	NO	NO	NO	NO	NO	YES	YES
CDIF630_02075	-0.930978	0.227634	NO	NO	NO	NO	YES	NO	YES
def1	-0.92985	0.0427509	NO	NO	NO	NO	NO	YES	YES
CDIF630_01757	-0.928496	0.0551137	NO	NO	NO	NO	NO	YES	YES
CDIF630_02471	-0.926556	0.120785	NO	NO	NO	NO	YES	NO	YES
CDIF630_00870	-0.926057	0.0251756	NO	NO	NO	NO	NO	YES	YES
CDIF630_02475	-0.924535	0.00546833	NO	NO	NO	NO	NO	YES	YES
CDIF630_02189	-0.923637	0.0233668	NO	NO	NO	NO	NO	YES	YES
CDIF630_02063	-0.922935	0.10349	NO	NO	NO	NO	YES	NO	YES
CDIF630_01138	-0.922539	0.138443	NO	NO	NO	NO	YES	NO	YES
CDIF630_03424	-0.921025	0.0594155	NO	NO	NO	NO	NO	YES	YES
hisC1	-0.920935	0.091972	NO	NO	NO	NO	NO	YES	YES
sigF	-0.917925	0.00892321	NO	NO	NO	NO	NO	YES	YES
CDIF630_03106	-0.91671	0.120762	NO	NO	NO	NO	YES	NO	YES
CDIF630nc_022	-0.916486	0.119469	NO	NO	NO	NO	YES	NO	YES
CDIF630_02665	-0.915607	0.109718	NO	NO	NO	NO	YES	NO	YES
CDIF630_03322	-0.913927	0.0568233	NO	NO	NO	NO	NO	YES	YES
grpE	-0.912662	0.042165	NO	NO	NO	NO	NO	YES	YES
fusA1	-0.911039	0.0194166	NO	NO	NO	NO	NO	YES	YES
CDIF630_01022	-0.91013	0.165171	NO	NO	NO	NO	YES	NO	YES
phoU	-0.909332	0.134653	NO	NO	NO	NO	YES	NO	YES
CDIF630_03502	-0.908326	0.0750452	NO	NO	NO	NO	NO	YES	YES
CDIF630_03509	-0.907229	0.0669954	NO	NO	NO	NO	NO	YES	YES
fhuG	-0.906725	0.125047	NO	NO	NO	NO	YES	NO	YES
CDIF630_01368	-0.905685	0.0410361	NO	NO	NO	NO	NO	YES	YES
uppP2	-0.905578	0.124807	NO	NO	NO	NO	YES	NO	YES
comEB1	-0.904801	0.0849522	NO	NO	NO	NO	NO	YES	YES
fdhF	-0.90161	0.024426	NO	NO	NO	NO	NO	YES	YES
hprK	-0.90108	0.0350372	NO	NO	NO	NO	NO	YES	YES
CDIF630_03104	-0.900933	0.212421	NO	NO	NO	NO	YES	NO	YES
CDIF630_02287	-0.899396	0.0398335	NO	NO	NO	NO	NO	YES	YES
CDIF630_02664	-0.896891	0.159838	NO	NO	NO	NO	YES	NO	YES
dxr	-0.894298	0.0332101	NO	NO	NO	NO	NO	YES	YES
fumB	-0.8904	0.0551084	NO	NO	NO	NO	NO	YES	YES
CDIF630_01973	-0.886922	0.0603006	NO	NO	NO	NO	NO	YES	YES
CDIF630_00007	-0.884958	0.186146	NO	NO	NO	NO	YES	NO	YES
CDIF630_01907	-0.882034	0.2083	NO	NO	NO	NO	YES	NO	YES
CDIF630_01650	-0.881466	0.0874495	NO	NO	NO	NO	NO	YES	YES
fdxA	-0.880954	0.0973617	NO	NO	NO	NO	NO	YES	YES
CDIF630_00819	-0.88039	0.0270576	NO	NO	NO	NO	NO	YES	YES
dnaK	-0.879957	0.0255154	NO	NO	NO	NO	NO	YES	YES
CDIF630_03703	-0.878911	0.138443	NO	NO	NO	NO	YES	NO	YES
CDIF630_01417	-0.875871	0.0428258	NO	NO	NO	NO	NO	YES	YES
CDIF630_02627	-0.875175	0.0182494	NO	NO	NO	NO	NO	YES	YES
hpdC	-0.874889	0.0867784	NO	NO	NO	NO	NO	YES	YES
capA	-0.873638	0.0446276	NO	NO	NO	NO	NO	YES	YES
CDIF630_01714	-0.870683	0.0223724	NO	NO	NO	NO	NO	YES	YES
vanY3	-0.868427	0.390765	NO	NO	NO	NO	YES	NO	YES
CDIF630_01620	-0.867717	0.0947452	NO	NO	NO	NO	NO	YES	YES
gapN	-0.867675	0.0341241	NO	NO	NO	NO	NO	YES	YES
eutE	-0.866503	0.408042	NO	NO	NO	NO	YES	NO	YES
CDIF630_01538	-0.866066	0.271923	NO	NO	NO	NO	YES	NO	YES
prdE'	-0.865055	0.0732673	NO	NO	NO	NO	NO	YES	YES
ortB	-0.864333	0.263214	NO	NO	NO	NO	YES	NO	YES
ccpA	-0.863988	0.0222459	NO	NO	NO	NO	NO	YES	YES
CDIF630_00987	-0.863846	0.183243	NO	NO	NO	NO	YES	NO	YES
arcB	-0.861223	0.0208062	NO	NO	NO	NO	NO	YES	YES
rs_44	-0.859468	0.0663294	NO	NO	NO	NO	NO	YES	YES
CDIF630_01238	-0.859196	0.0235496	NO	NO	NO	NO	NO	YES	YES
CDIF630_02072	-0.857664	0.0930447	NO	NO	NO	NO	NO	YES	YES
feoA4	-0.857309	0.0348176	NO	NO	NO	NO	NO	YES	YES
CDIF630_01915	-0.857187	0.120762	NO	NO	NO	NO	YES	NO	YES
CDIF630_00264	-0.854393	0.0322892	NO	NO	NO	NO	NO	YES	YES
CDIF630_03932	-0.85108	0.00610892	NO	NO	NO	NO	NO	YES	YES
feoA2	-0.850436	0.195193	NO	NO	NO	NO	YES	NO	YES
xdhA1	-0.849936	0.0247167	NO	NO	NO	NO	NO	YES	YES
hisZ	-0.848631	0.137669	NO	NO	NO	NO	YES	NO	YES
CDIF630_02583	-0.84462	0.0197786	NO	NO	NO	NO	NO	YES	YES
baat	-0.843304	0.0530912	NO	NO	NO	NO	NO	YES	YES
bglA4	-0.841913	0.0193438	NO	NO	NO	NO	NO	YES	YES
CDIF630_01165	-0.840519	0.134653	NO	NO	NO	NO	YES	NO	YES
CDIF630_00481	-0.840064	0.0824626	NO	NO	NO	NO	NO	YES	YES
CDIF630nc_030	-0.838991	0.0970011	NO	NO	NO	NO	NO	YES	YES
ctsR	-0.838013	0.0318445	NO	NO	NO	NO	NO	YES	YES
CDIF630_03907	-0.837196	0.106157	NO	NO	NO	NO	YES	NO	YES
grdX	-0.837029	0.188957	NO	NO	NO	NO	YES	NO	YES
rs_11	-0.833706	0.0880637	NO	NO	NO	NO	NO	YES	YES
CDIF630_01799	-0.831687	0.0142704	NO	NO	NO	NO	NO	YES	YES
CDIF630_02055	-0.831318	0.209013	NO	NO	NO	NO	YES	NO	YES
CDIF630_02579	-0.830907	0.0603006	NO	NO	NO	NO	NO	YES	YES
CDIF630_00104	-0.824537	0.254204	NO	NO	NO	NO	YES	NO	YES
glgC	-0.823415	0.011167	NO	NO	NO	NO	NO	YES	YES
CDIF630_01492	-0.822807	0.104657	NO	NO	NO	NO	YES	NO	YES
uvrB	-0.820939	0.0878902	NO	NO	NO	NO	NO	YES	YES
CDIF630_02655	-0.818067	0.236814	NO	NO	NO	NO	YES	NO	YES
CDIF630_00723	-0.815411	0.134653	NO	NO	NO	NO	YES	NO	YES
srlB	-0.814037	0.241758	NO	NO	NO	NO	YES	NO	YES
CDIF630_01950	-0.813096	0.0669954	NO	NO	NO	NO	NO	YES	YES
CDIF630_03264	-0.812916	0.0222459	NO	NO	NO	NO	NO	YES	YES
CDIF630_01170	-0.8126	0.0341241	NO	NO	NO	NO	NO	YES	YES
CDIF630_02349	-0.81215	0.0374857	NO	NO	NO	NO	NO	YES	YES
CDIF630nc_105	-0.806372	0.18996	NO	NO	NO	NO	YES	NO	YES
comEB2	-0.805097	0.134335	NO	NO	NO	NO	YES	NO	YES
CDIF630_02170	-0.804276	0.0390364	NO	NO	NO	NO	NO	YES	YES
CDIF630_00592	-0.804227	0.386627	NO	NO	NO	NO	YES	NO	YES
polC	-0.804061	0.0213563	NO	NO	NO	NO	NO	YES	YES
glgD	-0.803965	0.0189753	NO	NO	NO	NO	NO	YES	YES
acsD	-0.803857	0.0544933	NO	NO	NO	NO	NO	YES	YES
CDIF630_01930	-0.803763	0.0172024	NO	NO	NO	NO	NO	YES	YES
CDIF630_01091	-0.8026	0.0312935	NO	NO	NO	NO	NO	YES	YES
gtaB2	-0.801367	0.134081	NO	NO	NO	NO	YES	NO	YES
CDIF630_02993	-0.797525	0.0301428	NO	NO	NO	NO	NO	YES	YES
csfV	-0.796854	0.0342282	NO	NO	NO	NO	NO	YES	YES
CDIF630_03280	-0.796515	0.0493953	NO	NO	NO	NO	NO	YES	YES
bglF1	-0.796146	0.139735	NO	NO	NO	NO	YES	NO	YES
CDIF630_03085	-0.794579	0.128893	NO	NO	NO	NO	YES	NO	YES
CDIF630_03203	-0.79454	0.0657956	NO	NO	NO	NO	NO	YES	YES
CDIF630_01418	-0.793911	0.0306372	NO	NO	NO	NO	NO	YES	YES
nnr	-0.792251	0.0348209	NO	NO	NO	NO	NO	YES	YES
cotF	-0.792155	0.405659	NO	NO	NO	NO	YES	NO	YES
tdcB	-0.792031	0.141583	NO	NO	NO	NO	YES	NO	YES
CDIF630_00869	-0.791819	0.0835591	NO	NO	NO	NO	NO	YES	YES
suyB	-0.790251	0.23239	NO	NO	NO	NO	YES	NO	YES
CDIF630nc_037	-0.789011	0.235974	NO	NO	NO	NO	YES	NO	YES
CDIF630_01899	-0.788378	0.185814	NO	NO	NO	NO	YES	NO	YES
acdB	-0.788246	0.0597326	NO	NO	NO	NO	NO	YES	YES
CDIF630_01192	-0.786356	0.157705	NO	NO	NO	NO	YES	NO	YES
CDIF630_02937	-0.785775	0.0427605	NO	NO	NO	NO	NO	YES	YES
prdD	-0.784386	0.186775	NO	NO	NO	NO	YES	NO	YES
CDIF630_03592	-0.78364	0.258991	NO	NO	NO	NO	YES	NO	YES
CDIF630_02083	-0.782854	0.26854	NO	NO	NO	NO	YES	NO	YES
CDIF630_03501	-0.782204	0.0264685	NO	NO	NO	NO	NO	YES	YES
CDIF630_03292	-0.781614	0.119134	NO	NO	NO	NO	YES	NO	YES
CDIF630_03177	-0.780411	0.0324977	NO	NO	NO	NO	NO	YES	YES
CDIF630_01929	-0.77886	0.00980203	NO	NO	NO	NO	NO	YES	YES
tsf	-0.775777	0.0499584	NO	NO	NO	NO	NO	YES	YES
CDIF630_00840	-0.775412	0.138443	NO	NO	NO	NO	YES	NO	YES
CDIF630_02328	-0.775289	0.0869645	NO	NO	NO	NO	NO	YES	YES
CDIF630_01312	-0.775036	0.087314	NO	NO	NO	NO	NO	YES	YES
pyrC	-0.774269	0.0391522	NO	NO	NO	NO	NO	YES	YES
CDIF630_02069	-0.771973	0.0222459	NO	NO	NO	NO	NO	YES	YES
CDIF630_01873	-0.77169	0.0163609	NO	NO	NO	NO	NO	YES	YES
cheY	-0.770025	0.0708476	NO	NO	NO	NO	NO	YES	YES
CDIF630_01948	-0.767426	0.0603006	NO	NO	NO	NO	NO	YES	YES
fdhD	-0.766064	0.00892321	NO	NO	NO	NO	NO	YES	YES
hydN2	-0.765179	0.104617	NO	NO	NO	NO	YES	NO	YES
CDIF630_00783	-0.763627	0.0821039	NO	NO	NO	NO	NO	YES	YES
CDIF630_02628	-0.763493	0.0544886	NO	NO	NO	NO	NO	YES	YES
CDIF630nc_058	-0.762001	0.045864	NO	NO	NO	NO	NO	YES	YES
rs_42	-0.761922	0.156079	NO	NO	NO	NO	YES	NO	YES
CDIF630_01355	-0.761356	0.0867784	NO	NO	NO	NO	NO	YES	YES
prdB	-0.755054	0.0172024	NO	NO	NO	NO	NO	YES	YES
CDIF630_01378	-0.7544	0.256198	NO	NO	NO	NO	YES	NO	YES
CDIF630nc_127	-0.752949	0.128768	NO	NO	NO	NO	YES	NO	YES
CDIF630_01545	-0.751656	0.197434	NO	NO	NO	NO	YES	NO	YES
CDIF630_02527	-0.748044	0.205291	NO	NO	NO	NO	YES	NO	YES
ruvB	-0.74769	0.073159	NO	NO	NO	NO	NO	YES	YES
rsiV	-0.746034	0.0522118	NO	NO	NO	NO	NO	YES	YES
CDIF630_01268	-0.745612	0.0614982	NO	NO	NO	NO	NO	YES	YES
CDIF630_01639	-0.742065	0.0387488	NO	NO	NO	NO	NO	YES	YES
CDIF630_02136	-0.741998	0.0490767	NO	NO	NO	NO	NO	YES	YES
ackA	-0.741775	0.0788166	NO	NO	NO	NO	NO	YES	YES
xynC	-0.741318	0.250024	NO	NO	NO	NO	YES	NO	YES
CDIF630_03842	-0.74105	0.106284	NO	NO	NO	NO	YES	NO	YES
clpC	-0.740181	0.0784796	NO	NO	NO	NO	NO	YES	YES
feoA3	-0.740162	0.0926116	NO	NO	NO	NO	NO	YES	YES
thiF	-0.739188	0.0657157	NO	NO	NO	NO	NO	YES	YES
ssuA2	-0.73911	0.0871979	NO	NO	NO	NO	NO	YES	YES
CDIF630_02982	-0.737398	0.0289473	NO	NO	NO	NO	NO	YES	YES
CDIF630_00704	-0.736132	0.310736	NO	NO	NO	NO	YES	NO	YES
cysS	-0.735335	0.0499584	NO	NO	NO	NO	NO	YES	YES
CDIF630_03224	-0.734016	0.216745	NO	NO	NO	NO	YES	NO	YES
CDIF630_01989	-0.733182	0.138128	NO	NO	NO	NO	YES	NO	YES
map2	-0.731938	0.0166469	NO	NO	NO	NO	NO	YES	YES
CDIF630_02082	-0.731784	0.125814	NO	NO	NO	NO	YES	NO	YES
CDIF630_03340	-0.731463	0.187202	NO	NO	NO	NO	YES	NO	YES
CDIF630_03824	-0.730504	0.14858	NO	NO	NO	NO	YES	NO	YES
CDIF630_02065	-0.730261	0.130717	NO	NO	NO	NO	YES	NO	YES
rplT	-0.729507	0.0392457	NO	NO	NO	NO	NO	YES	YES
CDIF630_00958	-0.727215	0.0548985	NO	NO	NO	NO	NO	YES	YES
cwp18	-0.725794	0.0518876	NO	NO	NO	NO	NO	YES	YES
CDIF630_02798	-0.723895	0.066638	NO	NO	NO	NO	NO	YES	YES
CDIF630_00562	-0.723788	0.0880058	NO	NO	NO	NO	NO	YES	YES
CDIF630_03361	-0.722609	0.107205	NO	NO	NO	NO	YES	NO	YES
rs_54	-0.722218	0.438989	NO	NO	NO	NO	YES	NO	YES
CDIF630_01271	-0.72064	0.0519341	NO	NO	NO	NO	NO	YES	YES
CDIF630_03506	-0.720482	0.138027	NO	NO	NO	NO	YES	NO	YES
CDIF630_01473	-0.720079	0.0722211	NO	NO	NO	NO	NO	YES	YES
dapB1	-0.719141	0.0880058	NO	NO	NO	NO	NO	YES	YES
CDIF630_03617	-0.717897	0.0878902	NO	NO	NO	NO	NO	YES	YES
prfB	-0.717374	0.011924	NO	NO	NO	NO	NO	YES	YES
CDIF630_01558	-0.716918	0.152032	NO	NO	NO	NO	YES	NO	YES
trxA2	-0.71634	0.0898594	NO	NO	NO	NO	NO	YES	YES
sugE	-0.714626	0.161025	NO	NO	NO	NO	YES	NO	YES
CDIF630_01101	-0.712954	0.0973617	NO	NO	NO	NO	NO	YES	YES
CDIF630_03169	-0.712954	0.0973617	NO	NO	NO	NO	NO	YES	YES
rs_62	-0.711699	0.461498	NO	NO	NO	NO	YES	NO	YES
CDIF630_01467	-0.709766	0.161419	NO	NO	NO	NO	YES	NO	YES
CDIF630_01364	-0.708903	0.0406073	NO	NO	NO	NO	NO	YES	YES
CDIF630_01446	-0.708804	0.161397	NO	NO	NO	NO	YES	NO	YES
CDIF630_00312	-0.708446	0.0994959	NO	NO	NO	NO	NO	YES	YES
CDIF630_01111	-0.70691	0.24094	NO	NO	NO	NO	YES	NO	YES
CDIF630_03204	-0.704887	0.0212616	NO	NO	NO	NO	NO	YES	YES
CDIF630_02983	-0.703946	0.0284341	NO	NO	NO	NO	NO	YES	YES
metV	-0.70371	0.323839	NO	NO	NO	NO	YES	NO	YES
CDIF630_00261	-0.703676	0.0425335	NO	NO	NO	NO	NO	YES	YES
mgtA1	-0.701887	0.215804	NO	NO	NO	NO	YES	NO	YES
CDIF630_01747	-0.701645	0.0499584	NO	NO	NO	NO	NO	YES	YES
hydN1	-0.701372	0.0294872	NO	NO	NO	NO	NO	YES	YES
CDIF630_02835	-0.700836	0.0289473	NO	NO	NO	NO	NO	YES	YES
abfD	-0.700807	0.087314	NO	NO	NO	NO	NO	YES	YES
CDIF630_02545	-0.700475	0.0603006	NO	NO	NO	NO	NO	YES	YES
CDIF630_01191	-0.699413	0.0708582	NO	NO	NO	NO	NO	YES	YES
spaF	-0.699213	0.134653	NO	NO	NO	NO	YES	NO	YES
CDIF630nc_083	-0.699011	0.29033	NO	NO	NO	NO	YES	NO	YES
CDIF630_01739	-0.697674	0.181706	NO	NO	NO	NO	YES	NO	YES
ytsJ	-0.697645	0.108173	NO	NO	NO	NO	YES	NO	YES
cwp66	-0.696485	0.0425335	NO	NO	NO	NO	NO	YES	YES
spaE	-0.696228	0.178511	NO	NO	NO	NO	YES	NO	YES
CDIF630_02046	-0.696028	0.138027	NO	NO	NO	NO	YES	NO	YES
CDIF630_03976	-0.695588	0.149736	NO	NO	NO	NO	YES	NO	YES
CDIF630_00414	-0.693368	0.154305	NO	NO	NO	NO	YES	NO	YES
glyA2	-0.693077	0.149745	NO	NO	NO	NO	YES	NO	YES
sbcC	-0.692328	0.0551084	NO	NO	NO	NO	NO	YES	YES
pfkA	-0.691415	0.183272	NO	NO	NO	NO	YES	NO	YES
rpoZ	-0.690927	0.342482	NO	NO	NO	NO	YES	NO	YES
uppS2	-0.69064	0.344663	NO	NO	NO	NO	YES	NO	YES
CDIF630_00920	-0.689389	0.269207	NO	NO	NO	NO	YES	NO	YES
ubiB	-0.689174	0.0421173	NO	NO	NO	NO	NO	YES	YES
CDIF630_01985	-0.688106	0.244652	NO	NO	NO	NO	YES	NO	YES
pyrH	-0.686606	0.160799	NO	NO	NO	NO	YES	NO	YES
CDIF630_01707	-0.686568	0.343704	NO	NO	NO	NO	YES	NO	YES
sucD	-0.686492	0.0669954	NO	NO	NO	NO	NO	YES	YES
rpsB	-0.686422	0.205767	NO	NO	NO	NO	YES	NO	YES
CDIF630_02242	-0.686253	0.0896252	NO	NO	NO	NO	NO	YES	YES
CDIF630_00677	-0.685631	0.0706694	NO	NO	NO	NO	NO	YES	YES
bcsA	-0.684074	0.0374857	NO	NO	NO	NO	NO	YES	YES
CDIF630_03086	-0.683315	0.0982682	NO	NO	NO	NO	NO	YES	YES
CDIF630_01532	-0.679648	0.0880637	NO	NO	NO	NO	NO	YES	YES
murE	-0.679481	0.0398335	NO	NO	NO	NO	NO	YES	YES
CDIF630_03593	-0.678207	0.220636	NO	NO	NO	NO	YES	NO	YES
plsY	-0.677401	0.0920301	NO	NO	NO	NO	NO	YES	YES
CDIF630nc_081	-0.676606	0.152412	NO	NO	NO	NO	YES	NO	YES
recA	-0.676286	0.0636412	NO	NO	NO	NO	NO	YES	YES
prdA	-0.676015	0.0669952	NO	NO	NO	NO	NO	YES	YES
CDIF630_03297	-0.675677	0.0636412	NO	NO	NO	NO	NO	YES	YES
CDIF630_02360	-0.674655	0.0436033	NO	NO	NO	NO	NO	YES	YES
CDIF630_01596	-0.67413	0.324836	NO	NO	NO	NO	YES	NO	YES
CDIF630_01691	-0.670602	0.0393693	NO	NO	NO	NO	NO	YES	YES
ispA	-0.669566	0.21829	NO	NO	NO	NO	YES	NO	YES
bglF5	-0.668022	0.174214	NO	NO	NO	NO	YES	NO	YES
bioB1	-0.666733	0.194393	NO	NO	NO	NO	YES	NO	YES
floX	-0.664993	0.0533457	NO	NO	NO	NO	NO	YES	YES
CDIF630_01658	-0.663812	0.0496309	NO	NO	NO	NO	NO	YES	YES
rsbV	-0.663006	0.0865595	NO	NO	NO	NO	NO	YES	YES
spo0J	-0.662709	0.0289473	NO	NO	NO	NO	NO	YES	YES
CDIF630_01184	-0.662371	0.0922847	NO	NO	NO	NO	NO	YES	YES
CDIF630_02768	-0.662222	0.100532	NO	NO	NO	NO	YES	NO	YES
CDIF630_00008	-0.661159	0.087314	NO	NO	NO	NO	NO	YES	YES
CDIF630_00421	-0.659657	0.0427858	NO	NO	NO	NO	NO	YES	YES
CDIF630_02976	-0.657895	0.285318	NO	NO	NO	NO	YES	NO	YES
gpsA	-0.655249	0.0777047	NO	NO	NO	NO	NO	YES	YES
CDIF630_03516	-0.654576	0.0565383	NO	NO	NO	NO	NO	YES	YES
CDIF630_01367	-0.654153	0.171186	NO	NO	NO	NO	YES	NO	YES
CDIF630_01949	-0.653396	0.157094	NO	NO	NO	NO	YES	NO	YES
CDIF630_01932	-0.651702	0.214452	NO	NO	NO	NO	YES	NO	YES
CDIF630_03065	-0.651302	0.129444	NO	NO	NO	NO	YES	NO	YES
CDIF630_02615	-0.651283	0.131658	NO	NO	NO	NO	YES	NO	YES
CDIF630_01624	-0.651049	0.177684	NO	NO	NO	NO	YES	NO	YES
glgP	-0.649146	0.0362561	NO	NO	NO	NO	NO	YES	YES
CDIF630nc_069	-0.648887	0.159106	NO	NO	NO	NO	YES	NO	YES
yccF	-0.647562	0.0463374	NO	NO	NO	NO	NO	YES	YES
CDIF630_01986	-0.646168	0.0936435	NO	NO	NO	NO	NO	YES	YES
hadA	-0.645987	0.10237	NO	NO	NO	NO	YES	NO	YES
CDIF630_02483	-0.642472	0.0206906	NO	NO	NO	NO	NO	YES	YES
CDIF630_01306	-0.642082	0.124949	NO	NO	NO	NO	YES	NO	YES
CDIF630_00643	-0.641502	0.553721	NO	NO	NO	NO	YES	NO	YES
amyB	-0.639903	0.0434875	NO	NO	NO	NO	NO	YES	YES
CDIF630_02290	-0.639649	0.29033	NO	NO	NO	NO	YES	NO	YES
sipL	-0.637935	0.110702	NO	NO	NO	NO	YES	NO	YES
metF	-0.636418	0.352453	NO	NO	NO	NO	YES	NO	YES
nrdF	-0.635531	0.123533	NO	NO	NO	NO	YES	NO	YES
CDIF630_03481	-0.635008	0.149647	NO	NO	NO	NO	YES	NO	YES
prdE	-0.634603	0.450276	NO	NO	NO	NO	YES	NO	YES
CDIF630_02321	-0.634367	0.210514	NO	NO	NO	NO	YES	NO	YES
CDIF630_01947	-0.633054	0.0453806	NO	NO	NO	NO	NO	YES	YES
bglF2	-0.631288	0.187835	NO	NO	NO	NO	YES	NO	YES
hpdA	-0.630428	0.0530528	NO	NO	NO	NO	NO	YES	YES
CDIF630_03064	-0.629606	0.290325	NO	NO	NO	NO	YES	NO	YES
CDIF630_03326	-0.629494	0.179385	NO	NO	NO	NO	YES	NO	YES
CDIF630_03407	-0.628961	0.0807696	NO	NO	NO	NO	NO	YES	YES
nadB	-0.628839	0.237444	NO	NO	NO	NO	YES	NO	YES
xdhA5	-0.627265	0.18705	NO	NO	NO	NO	YES	NO	YES
eutW	-0.626952	0.0294872	NO	NO	NO	NO	NO	YES	YES
CDIF630_03425	-0.626174	0.189776	NO	NO	NO	NO	YES	NO	YES
CDIF630_03591	-0.625863	0.362878	NO	NO	NO	NO	YES	NO	YES
CDIF630_03938	-0.62508	0.0856314	NO	NO	NO	NO	NO	YES	YES
CDIF630_00851	-0.622292	0.142623	NO	NO	NO	NO	YES	NO	YES
CDIF630_00674	-0.62198	0.0794902	NO	NO	NO	NO	NO	YES	YES
CDIF630_02437	-0.621793	0.353371	NO	NO	NO	NO	YES	NO	YES
CDIF630_03159	-0.620285	0.261449	NO	NO	NO	NO	YES	NO	YES
rs_43	-0.62018	0.29489	NO	NO	NO	NO	YES	NO	YES
CDIF630_03269	-0.619699	0.253565	NO	NO	NO	NO	YES	NO	YES
CDIF630_02337	-0.619252	0.194439	NO	NO	NO	NO	YES	NO	YES
CDIF630_00753	-0.618653	0.0399943	NO	NO	NO	NO	NO	YES	YES
CDIF630_02220	-0.617388	0.27026	NO	NO	NO	NO	YES	NO	YES
CDIF630_01853	-0.617129	0.614595	NO	NO	NO	NO	YES	NO	YES
eutV	-0.61638	0.181185	NO	NO	NO	NO	YES	NO	YES
thrS/udk	-0.616231	0.0380403	NO	NO	NO	NO	NO	YES	YES
CDIF630_02491	-0.615507	0.145748	NO	NO	NO	NO	YES	NO	YES
CDIF630_01928	-0.614963	0.18996	NO	NO	NO	NO	YES	NO	YES
CDIF630_03460	-0.614749	0.222432	NO	NO	NO	NO	YES	NO	YES
CDIF630_01858	-0.613996	0.252699	NO	NO	NO	NO	YES	NO	YES
CDIF630_01246	-0.613796	0.2538	NO	NO	NO	NO	YES	NO	YES
CDIF630_02904	-0.612766	0.0708582	NO	NO	NO	NO	NO	YES	YES
CDIF630_03201	-0.611835	0.0898594	NO	NO	NO	NO	NO	YES	YES
rpsP	-0.611599	0.204291	NO	NO	NO	NO	YES	NO	YES
tpi	-0.609972	0.090752	NO	NO	NO	NO	NO	YES	YES
CDIF630_01065	-0.609572	0.09037	NO	NO	NO	NO	NO	YES	YES
rs_17	-0.609284	0.331019	NO	NO	NO	NO	YES	NO	YES
CDIF630_01475	-0.6091	0.424702	NO	NO	NO	NO	YES	NO	YES
spoIVB1	-0.609094	0.120619	NO	NO	NO	NO	YES	NO	YES
cbiT	-0.608709	0.276424	NO	NO	NO	NO	YES	NO	YES
rs_9	-0.60839	0.158659	NO	NO	NO	NO	YES	NO	YES
CDIF630_01790	-0.607004	0.241758	NO	NO	NO	NO	YES	NO	YES
CDIF630_03485	-0.606729	0.306839	NO	NO	NO	NO	YES	NO	YES
CDIF630_03115	-0.606536	0.53486	NO	NO	NO	NO	YES	NO	YES
nrdG	-0.606533	0.0555763	NO	NO	NO	NO	NO	YES	YES
CDIF630_02071	-0.60637	0.0867784	NO	NO	NO	NO	NO	YES	YES
CDIF630_03473	-0.606093	0.207826	NO	NO	NO	NO	YES	NO	YES
CDIF630_01872	-0.605738	0.144981	NO	NO	NO	NO	YES	NO	YES
gloA	-0.604654	0.346275	NO	NO	NO	NO	YES	NO	YES
thlA1	-0.604365	0.176779	NO	NO	NO	NO	YES	NO	YES
purA	-0.603956	0.109358	NO	NO	NO	NO	YES	NO	YES
CDIF630_00478	-0.603018	0.0898594	NO	NO	NO	NO	NO	YES	YES
CDIF630_01817	-0.601736	0.0636267	NO	NO	NO	NO	NO	YES	YES
CDIF630_03754	-0.601158	0.102884	NO	NO	NO	NO	YES	NO	YES
CDIF630_00718	-0.601145	0.30255	NO	NO	NO	NO	YES	NO	YES
CDIF630_01968	-0.599914	0.29614	NO	NO	NO	NO	YES	NO	YES
repL	-0.598088	0.0625166	NO	NO	NO	NO	NO	YES	YES
cat1	-0.597903	0.106439	NO	NO	NO	NO	YES	NO	YES
hadI	-0.597352	0.196563	NO	NO	NO	NO	YES	NO	YES
spsB1	-0.597048	0.247699	NO	NO	NO	NO	YES	NO	YES
mutX	-0.596165	0.238147	NO	NO	NO	NO	YES	NO	YES
pepA	-0.595675	0.346562	NO	NO	NO	NO	YES	NO	YES
CDIF630_00666	-0.59553	0.0733595	NO	NO	NO	NO	NO	YES	YES
bglA3	-0.595048	0.302196	NO	NO	NO	NO	YES	NO	YES
CDIF630_03296	-0.595024	0.139735	NO	NO	NO	NO	YES	NO	YES
feoB2	-0.594535	0.127699	NO	NO	NO	NO	YES	NO	YES
CDIF630_02790	-0.592695	0.314278	NO	NO	NO	NO	YES	NO	YES
mcsB	-0.592061	0.0947452	NO	NO	NO	NO	NO	YES	YES
CDIF630_01001	-0.591234	0.0717084	NO	NO	NO	NO	NO	YES	YES
sufS2	-0.58496	0.0343045	NO	NO	NO	NO	NO	YES	YES
terD1	-0.584148	0.289021	NO	NO	NO	NO	YES	NO	YES
CDIF630_01324	-0.583257	0.18901	NO	NO	NO	NO	YES	NO	YES
CDIF630nc_036	-0.583252	0.333318	NO	NO	NO	NO	YES	NO	YES
infB	-0.58313	0.087314	NO	NO	NO	NO	NO	YES	YES
spo0A	-0.582998	0.0826281	NO	NO	NO	NO	NO	YES	YES
CDIF630_03188	-0.581715	0.486687	NO	NO	NO	NO	YES	NO	YES
CDIF630_00986	-0.581295	0.0360955	NO	NO	NO	NO	NO	YES	YES
CDIF630_03300	-0.578202	0.280021	NO	NO	NO	NO	YES	NO	YES
CDIF630_00852	-0.577666	0.254707	NO	NO	NO	NO	YES	NO	YES
oppD	-0.575616	0.146585	NO	NO	NO	NO	YES	NO	YES
mutS	-0.575269	0.255658	NO	NO	NO	NO	YES	NO	YES
CDIF630_00415	-0.574317	0.374165	NO	NO	NO	NO	YES	NO	YES
tilS	-0.573429	0.0427858	NO	NO	NO	NO	NO	YES	YES
CDIF630_03412	-0.573187	0.272559	NO	NO	NO	NO	YES	NO	YES
spoVG	-0.572232	0.180576	NO	NO	NO	NO	YES	NO	YES
CDIF630_02962	-0.571133	0.11202	NO	NO	NO	NO	YES	NO	YES
thiE1	-0.569054	0.448951	NO	NO	NO	NO	YES	NO	YES
CDIF630_00490	-0.568534	0.305278	NO	NO	NO	NO	YES	NO	YES
CDIF630_01680	-0.568234	0.146585	NO	NO	NO	NO	YES	NO	YES
cls1	-0.5676	0.11702	NO	NO	NO	NO	YES	NO	YES
CDIF630_02085	-0.56706	0.106594	NO	NO	NO	NO	YES	NO	YES
CDIF630_03514	-0.566618	0.333847	NO	NO	NO	NO	YES	NO	YES
CDIF630_03532	-0.565748	0.161475	NO	NO	NO	NO	YES	NO	YES
CDIF630_01129	-0.565391	0.107564	NO	NO	NO	NO	YES	NO	YES
acsE	-0.565069	0.145019	NO	NO	NO	NO	YES	NO	YES
CDIF630_02292	-0.563347	0.0425335	NO	NO	NO	NO	NO	YES	YES
trxA3	-0.563338	0.106065	NO	NO	NO	NO	YES	NO	YES
CDIF630_03612	-0.562426	0.182345	NO	NO	NO	NO	YES	NO	YES
gyrB	-0.561944	0.183111	NO	NO	NO	NO	YES	NO	YES
mcsA	-0.561163	0.0434875	NO	NO	NO	NO	NO	YES	YES
CDIF630_03060	-0.560216	0.303736	NO	NO	NO	NO	YES	NO	YES
CDIF630_01856	-0.559594	0.478306	NO	NO	NO	NO	YES	NO	YES
spoIIGA	-0.559045	0.296395	NO	NO	NO	NO	YES	NO	YES
thrC	-0.558026	0.291884	NO	NO	NO	NO	YES	NO	YES
CDIF630_00803	-0.557155	0.348653	NO	NO	NO	NO	YES	NO	YES
CDIF630_02733	-0.555374	0.103181	NO	NO	NO	NO	YES	NO	YES
CDIF630_02663	-0.554172	0.262998	NO	NO	NO	NO	YES	NO	YES
atpE2	-0.553557	0.202997	NO	NO	NO	NO	YES	NO	YES
CDIF630nc_027	-0.552205	0.251167	NO	NO	NO	NO	YES	NO	YES
hrcA	-0.55174	0.145019	NO	NO	NO	NO	YES	NO	YES
eno	-0.551723	0.195242	NO	NO	NO	NO	YES	NO	YES
CDIF630_00801	-0.551713	0.328384	NO	NO	NO	NO	YES	NO	YES
rimI	-0.551644	0.385988	NO	NO	NO	NO	YES	NO	YES
CDIF630_02496	-0.550609	0.0731643	NO	NO	NO	NO	NO	YES	YES
CDIF630_03375	-0.55045	0.242999	NO	NO	NO	NO	YES	NO	YES
CDIF630_00794	-0.550025	0.308781	NO	NO	NO	NO	YES	NO	YES
CDIF630_01758	-0.549675	0.246014	NO	NO	NO	NO	YES	NO	YES
CDIF630_03860	-0.549352	0.0799681	NO	NO	NO	NO	NO	YES	YES
prdF	-0.549098	0.159769	NO	NO	NO	NO	YES	NO	YES
ybaB	-0.547849	0.285318	NO	NO	NO	NO	YES	NO	YES
minC	-0.547633	0.118055	NO	NO	NO	NO	YES	NO	YES
asd	-0.547365	0.138027	NO	NO	NO	NO	YES	NO	YES
CDIF630_01725	-0.546985	0.261743	NO	NO	NO	NO	YES	NO	YES
CDIF630_01726	-0.545993	0.216748	NO	NO	NO	NO	YES	NO	YES
CDIF630_01534	-0.545934	0.519884	NO	NO	NO	NO	YES	NO	YES
CDIF630_00282	-0.545547	0.181589	NO	NO	NO	NO	YES	NO	YES
CDIF630_00577	-0.545037	0.17751	NO	NO	NO	NO	YES	NO	YES
CDIF630_00808	-0.543346	0.223498	NO	NO	NO	NO	YES	NO	YES
pyrD	-0.543126	0.350812	NO	NO	NO	NO	YES	NO	YES
dapB2	-0.541984	0.126766	NO	NO	NO	NO	YES	NO	YES
CDIF630_03337	-0.541781	0.149596	NO	NO	NO	NO	YES	NO	YES
CDIF630_03110	-0.540489	0.0670681	NO	NO	NO	NO	NO	YES	YES
CDIF630_03524	-0.540233	0.154125	NO	NO	NO	NO	YES	NO	YES
CDIF630_03472	-0.540197	0.174214	NO	NO	NO	NO	YES	NO	YES
CDIF630_02523	-0.540032	0.0382239	NO	NO	NO	NO	NO	YES	YES
CDIF630_01710	-0.539138	0.104868	NO	NO	NO	NO	YES	NO	YES
CDIF630_03750	-0.535909	0.18603	NO	NO	NO	NO	YES	NO	YES
CDIF630_01064	-0.532849	0.356945	NO	NO	NO	NO	YES	NO	YES
hisH	-0.532815	0.26551	NO	NO	NO	NO	YES	NO	YES
CDIF630_01241	-0.53095	0.197348	NO	NO	NO	NO	YES	NO	YES
hpdB	-0.530914	0.137311	NO	NO	NO	NO	YES	NO	YES
CDIF630_01277	-0.530911	0.184942	NO	NO	NO	NO	YES	NO	YES
CDIF630_02043	-0.530833	0.151693	NO	NO	NO	NO	YES	NO	YES
alr	-0.5304	0.128705	NO	NO	NO	NO	YES	NO	YES
CDIF630_02067	-0.530245	0.3592	NO	NO	NO	NO	YES	NO	YES
cdeC	-0.530223	0.316447	NO	NO	NO	NO	YES	NO	YES
CDIF630_02756	-0.529459	0.199134	NO	NO	NO	NO	YES	NO	YES
nrdD	-0.529385	0.0922847	NO	NO	NO	NO	NO	YES	YES
CDIF630_00586	-0.529046	0.517714	NO	NO	NO	NO	YES	NO	YES
vexP3	-0.52832	0.175156	NO	NO	NO	NO	YES	NO	YES
CDIF630_02986	-0.528232	0.134626	NO	NO	NO	NO	YES	NO	YES
yjgF	-0.528158	0.28931	NO	NO	NO	NO	YES	NO	YES
CDIF630_00767	-0.527977	0.290325	NO	NO	NO	NO	YES	NO	YES
cwp27	-0.527942	0.181589	NO	NO	NO	NO	YES	NO	YES
CDIF630_01953	-0.527885	0.250856	NO	NO	NO	NO	YES	NO	YES
CDIF630_03587	-0.527544	0.148492	NO	NO	NO	NO	YES	NO	YES
fruABC	-0.527063	0.349415	NO	NO	NO	NO	YES	NO	YES
fmt	-0.526693	0.0699576	NO	NO	NO	NO	NO	YES	YES
CDIF630_02208	-0.526574	0.140655	NO	NO	NO	NO	YES	NO	YES
CDIF630_02796	-0.526069	0.24525	NO	NO	NO	NO	YES	NO	YES
argG	-0.525831	0.0736186	NO	NO	NO	NO	NO	YES	YES
hisG	-0.525822	0.47741	NO	NO	NO	NO	YES	NO	YES
CDIF630_01628	-0.52575	0.283958	NO	NO	NO	NO	YES	NO	YES
CDIF630_00436	-0.525618	0.283958	NO	NO	NO	NO	YES	NO	YES
CDIF630_02528	-0.525532	0.120692	NO	NO	NO	NO	YES	NO	YES
selU	-0.523373	0.160187	NO	NO	NO	NO	YES	NO	YES
CDIF630_00404	-0.523134	0.122125	NO	NO	NO	NO	YES	NO	YES
ispG	-0.523061	0.379299	NO	NO	NO	NO	YES	NO	YES
CDIF630_03408	-0.522193	0.200729	NO	NO	NO	NO	YES	NO	YES
CDIF630_01822	-0.521742	0.106024	NO	NO	NO	NO	YES	NO	YES
sspA2	-0.521587	0.0629987	NO	NO	NO	NO	NO	YES	YES
yabG	-0.520719	0.0920642	NO	NO	NO	NO	NO	YES	YES
CDIF630_01972	-0.520635	0.338323	NO	NO	NO	NO	YES	NO	YES
CDIF630_01976	-0.519719	0.296312	NO	NO	NO	NO	YES	NO	YES
mtlD	-0.519452	0.163943	NO	NO	NO	NO	YES	NO	YES
CDIF630_02044	-0.519083	0.127922	NO	NO	NO	NO	YES	NO	YES
CDIF630_01193	-0.518689	0.151505	NO	NO	NO	NO	YES	NO	YES
CDIF630nc_011	-0.517253	0.105002	NO	NO	NO	NO	YES	NO	YES
CDIF630nc_062	-0.517006	0.19157	NO	NO	NO	NO	YES	NO	YES
CDIF630_00683	-0.516652	0.0715978	NO	NO	NO	NO	NO	YES	YES
spoVFA	-0.516182	0.347362	NO	NO	NO	NO	YES	NO	YES
CDIF630_00567	-0.514427	0.237615	NO	NO	NO	NO	YES	NO	YES
atpB1	-0.514047	0.21829	NO	NO	NO	NO	YES	NO	YES
CDIF630_01762	-0.513708	0.197173	NO	NO	NO	NO	YES	NO	YES
csoR	-0.512568	0.160393	NO	NO	NO	NO	YES	NO	YES
cotA	-0.512437	0.405213	NO	NO	NO	NO	YES	NO	YES
CDIF630_00902	-0.510223	0.172548	NO	NO	NO	NO	YES	NO	YES
CDIF630nc_071	-0.509981	0.263641	NO	NO	NO	NO	YES	NO	YES
cprR	-0.508441	0.390254	NO	NO	NO	NO	YES	NO	YES
mnaA	-0.507966	0.0786008	NO	NO	NO	NO	NO	YES	YES
CDIF630_02613	-0.507715	0.0476443	NO	NO	NO	NO	NO	YES	YES
CDIF630_00309	-0.506493	0.208229	NO	NO	NO	NO	YES	NO	YES
CDIF630_02617	-0.506196	0.342627	NO	NO	NO	NO	YES	NO	YES
hom1	-0.505214	0.237615	NO	NO	NO	NO	YES	NO	YES
pgk	-0.504829	0.2443	NO	NO	NO	NO	YES	NO	YES
rsmI	-0.504143	0.237187	NO	NO	NO	NO	YES	NO	YES
CDIF630_03673	-0.502855	0.0778262	NO	NO	NO	NO	NO	YES	YES
CDIF630_03949	-0.502771	0.491155	NO	NO	NO	NO	YES	NO	YES
CDIF630_03800	-0.502387	0.254204	NO	NO	NO	NO	YES	NO	YES
ctpB	-0.50104	0.142208	NO	NO	NO	NO	YES	NO	YES
CDIF630_01974	-0.500906	0.182486	NO	NO	NO	NO	YES	NO	YES
CDIF630_00751	-0.499534	0.158539	NO	NO	NO	NO	YES	NO	YES
CDIF630_03488	-0.499113	0.142345	NO	NO	NO	NO	YES	NO	YES
fldX	-0.498014	0.741851	NO	NO	NO	NO	YES	NO	YES
vexP1	-0.497134	0.524209	NO	NO	NO	NO	YES	NO	YES
xylS	-0.496961	0.644711	NO	NO	NO	NO	YES	NO	YES
CDIF630_01994	-0.496954	0.610064	NO	NO	NO	NO	YES	NO	YES
eutP	-0.496222	0.191098	NO	NO	NO	NO	YES	NO	YES
CDIF630_01078	-0.495616	0.539631	NO	NO	NO	NO	YES	NO	YES
CDIF630nc_075	-0.493542	0.2083	NO	NO	NO	NO	YES	NO	YES
CDIF630_01708	-0.49336	0.331749	NO	NO	NO	NO	YES	NO	YES
CDIF630_03294	-0.492766	0.185814	NO	NO	NO	NO	YES	NO	YES
grdE	-0.491635	0.0808467	NO	NO	NO	NO	NO	YES	YES
patA	-0.491547	0.178511	NO	NO	NO	NO	YES	NO	YES
rng	-0.491508	0.104271	NO	NO	NO	NO	YES	NO	YES
CDIF630_02284	-0.489911	0.212308	NO	NO	NO	NO	YES	NO	YES
rs_2	-0.489348	0.161466	NO	NO	NO	NO	YES	NO	YES
soj	-0.489296	0.173311	NO	NO	NO	NO	YES	NO	YES
rpoN	-0.488532	0.296213	NO	NO	NO	NO	YES	NO	YES
CDIF630_02856	-0.488141	0.28882	NO	NO	NO	NO	YES	NO	YES
CDIF630_00285	-0.487849	0.171186	NO	NO	NO	NO	YES	NO	YES
CDIF630_00957	-0.486813	0.106157	NO	NO	NO	NO	YES	NO	YES
dnaE	-0.485912	0.154305	NO	NO	NO	NO	YES	NO	YES
mtlA	-0.48411	0.427923	NO	NO	NO	NO	YES	NO	YES
CDIF630_02585	-0.483782	0.299327	NO	NO	NO	NO	YES	NO	YES
mitS	-0.48322	0.0917627	NO	NO	NO	NO	NO	YES	YES
CDIF630_02727	-0.483003	0.176476	NO	NO	NO	NO	YES	NO	YES
rs_64	-0.48248	0.541919	NO	NO	NO	NO	YES	NO	YES
CDIF630_03775	-0.482283	0.180384	NO	NO	NO	NO	YES	NO	YES
CDIF630_01657	-0.481888	0.0874969	NO	NO	NO	NO	NO	YES	YES
CDIF630_00530	-0.480744	0.0777047	NO	NO	NO	NO	NO	YES	YES
CDIF630_03633	-0.478238	0.397208	NO	NO	NO	NO	YES	NO	YES
CDIF630_02714	-0.477564	0.324606	NO	NO	NO	NO	YES	NO	YES
CDIF630_01630	-0.477435	0.541702	NO	NO	NO	NO	YES	NO	YES
CDIF630_03005	-0.476252	0.139735	NO	NO	NO	NO	YES	NO	YES
sbcD	-0.475646	0.0645201	NO	NO	NO	NO	NO	YES	YES
sigB	-0.475398	0.0816657	NO	NO	NO	NO	NO	YES	YES
mtlF	-0.474504	0.453532	NO	NO	NO	NO	YES	NO	YES
ppdK	-0.473934	0.395782	NO	NO	NO	NO	YES	NO	YES
CDIF630_02470	-0.472578	0.369731	NO	NO	NO	NO	YES	NO	YES
addB	-0.471913	0.161025	NO	NO	NO	NO	YES	NO	YES
CDIF630_01730	-0.47143	0.253565	NO	NO	NO	NO	YES	NO	YES
CDIF630_03263	-0.470437	0.237615	NO	NO	NO	NO	YES	NO	YES
CDIF630_03474	-0.469536	0.10312	NO	NO	NO	NO	YES	NO	YES
CDIF630_02836	-0.469384	0.174989	NO	NO	NO	NO	YES	NO	YES
CDIF630_01486	-0.468451	0.0947452	NO	NO	NO	NO	NO	YES	YES
lysC	-0.467013	0.163785	NO	NO	NO	NO	YES	NO	YES
rnfB	-0.466587	0.173271	NO	NO	NO	NO	YES	NO	YES
folB	-0.466006	0.254479	NO	NO	NO	NO	YES	NO	YES
CDIF630_02392	-0.465626	0.243053	NO	NO	NO	NO	YES	NO	YES
eam	-0.465495	0.176964	NO	NO	NO	NO	YES	NO	YES
CDIF630_01366	-0.465147	0.236352	NO	NO	NO	NO	YES	NO	YES
CDIF630_03091	-0.464939	0.129736	NO	NO	NO	NO	YES	NO	YES
CDIF630_01317	-0.46485	0.237615	NO	NO	NO	NO	YES	NO	YES
mrnC	-0.464809	0.176866	NO	NO	NO	NO	YES	NO	YES
CDIF630_02736	-0.464203	0.526672	NO	NO	NO	NO	YES	NO	YES
dacF3	-0.464153	0.335629	NO	NO	NO	NO	YES	NO	YES
CDIF630_00513	-0.463934	0.474354	NO	NO	NO	NO	YES	NO	YES
perR	-0.463138	0.290325	NO	NO	NO	NO	YES	NO	YES
aroK	-0.462989	0.490092	NO	NO	NO	NO	YES	NO	YES
clpX	-0.461686	0.185014	NO	NO	NO	NO	YES	NO	YES
CDIF630_03299	-0.460762	0.580816	NO	NO	NO	NO	YES	NO	YES
CDIF630_00611	-0.459892	0.2538	NO	NO	NO	NO	YES	NO	YES
CDIF630_02718	-0.459417	0.269207	NO	NO	NO	NO	YES	NO	YES
rpsF	-0.459106	0.489897	NO	NO	NO	NO	YES	NO	YES
pepI	-0.459012	0.137434	NO	NO	NO	NO	YES	NO	YES
CDIF630_01874	-0.458687	0.132333	NO	NO	NO	NO	YES	NO	YES
minE	-0.458237	0.151723	NO	NO	NO	NO	YES	NO	YES
CDIF630_03132	-0.458083	0.29033	NO	NO	NO	NO	YES	NO	YES
CDIF630_01552	-0.457887	0.329456	NO	NO	NO	NO	YES	NO	YES
CDIF630_00855	-0.455992	0.703192	NO	NO	NO	NO	YES	NO	YES
CDIF630nc_064	-0.455976	0.275881	NO	NO	NO	NO	YES	NO	YES
coaD	-0.455066	0.473931	NO	NO	NO	NO	YES	NO	YES
CDIF630nc_073	-0.45457	0.450429	NO	NO	NO	NO	YES	NO	YES
garK	-0.453799	0.4095	NO	NO	NO	NO	YES	NO	YES
CDIF630_03661	-0.453734	0.236355	NO	NO	NO	NO	YES	NO	YES
CDIF630_00769	-0.451943	0.638212	NO	NO	NO	NO	YES	NO	YES
CDIF630_02757	-0.451221	0.29202	NO	NO	NO	NO	YES	NO	YES
cstA	-0.450979	0.257612	NO	NO	NO	NO	YES	NO	YES
acoC	-0.450546	0.218681	NO	NO	NO	NO	YES	NO	YES
glsA	-0.448167	0.134864	NO	NO	NO	NO	YES	NO	YES
CDIF630_01399	-0.448007	0.559275	NO	NO	NO	NO	YES	NO	YES
cotCB	-0.447615	0.694776	NO	NO	NO	NO	YES	NO	YES
CDIF630_00985	-0.44732	0.215353	NO	NO	NO	NO	YES	NO	YES
CDIF630_02210	-0.446277	0.14365	NO	NO	NO	NO	YES	NO	YES
sigA1	-0.445203	0.194641	NO	NO	NO	NO	YES	NO	YES
CDIF630_01168	-0.442821	0.159104	NO	NO	NO	NO	YES	NO	YES
CDIF630_03265	-0.442456	0.138721	NO	NO	NO	NO	YES	NO	YES
CDIF630_01636	-0.442296	0.101077	NO	NO	NO	NO	YES	NO	YES
spsB3	-0.441199	0.172896	NO	NO	NO	NO	YES	NO	YES
CDIF630nc_096	-0.440843	0.197271	NO	NO	NO	NO	YES	NO	YES
CDIF630_00400	-0.440754	0.228735	NO	NO	NO	NO	YES	NO	YES
CDIF630nc_033	-0.440444	0.197434	NO	NO	NO	NO	YES	NO	YES
trxB3	-0.439734	0.284277	NO	NO	NO	NO	YES	NO	YES
ywjA	-0.439199	0.168682	NO	NO	NO	NO	YES	NO	YES
CDIF630_03921	-0.43831	0.141583	NO	NO	NO	NO	YES	NO	YES
gyrA	-0.437801	0.195242	NO	NO	NO	NO	YES	NO	YES
yjfC	-0.436717	0.191201	NO	NO	NO	NO	YES	NO	YES
rbfA	-0.435743	0.18996	NO	NO	NO	NO	YES	NO	YES
mtlR	-0.435366	0.2083	NO	NO	NO	NO	YES	NO	YES
tsaD	-0.435118	0.236213	NO	NO	NO	NO	YES	NO	YES
CDIF630_02367	-0.434415	0.15103	NO	NO	NO	NO	YES	NO	YES
CDIF630_01000	-0.434026	0.192954	NO	NO	NO	NO	YES	NO	YES
patB1	-0.433908	0.242999	NO	NO	NO	NO	YES	NO	YES
rlmN	-0.433549	0.304232	NO	NO	NO	NO	YES	NO	YES
CDIF630_01621	-0.433523	0.517456	NO	NO	NO	NO	YES	NO	YES
CDIF630nc_024	-0.433265	0.281135	NO	NO	NO	NO	YES	NO	YES
clpP1	-0.432958	0.31956	NO	NO	NO	NO	YES	NO	YES
CDIF630_01794	-0.43288	0.263641	NO	NO	NO	NO	YES	NO	YES
ptsG-BC	-0.431226	0.194078	NO	NO	NO	NO	YES	NO	YES
glgA	-0.43111	0.107523	NO	NO	NO	NO	YES	NO	YES
CDIF630_03611	-0.430967	0.161563	NO	NO	NO	NO	YES	NO	YES
CDIF630_03082	-0.430464	0.224048	NO	NO	NO	NO	YES	NO	YES
CDIF630_01477	-0.430172	0.689642	NO	NO	NO	NO	YES	NO	YES
yabP	-0.429918	0.264498	NO	NO	NO	NO	YES	NO	YES
CDIF630_02264	-0.429737	0.561786	NO	NO	NO	NO	YES	NO	YES
acoL	-0.428866	0.160187	NO	NO	NO	NO	YES	NO	YES
hisB	-0.428361	0.315866	NO	NO	NO	NO	YES	NO	YES
CDIF630_01629	-0.42807	0.298346	NO	NO	NO	NO	YES	NO	YES
CDIF630_00684	-0.427822	0.177801	NO	NO	NO	NO	YES	NO	YES
coaE	-0.427633	0.229731	NO	NO	NO	NO	YES	NO	YES
uvrA	-0.427267	0.211379	NO	NO	NO	NO	YES	NO	YES
CDIF630_01309	-0.426367	0.273165	NO	NO	NO	NO	YES	NO	YES
CDIF630_02105	-0.424778	0.412001	NO	NO	NO	NO	YES	NO	YES
CDIF630_01579	-0.423887	0.289412	NO	NO	NO	NO	YES	NO	YES
CDIF630_03721	-0.423199	0.393297	NO	NO	NO	NO	YES	NO	YES
CDIF630nc_044	-0.423025	0.256198	NO	NO	NO	NO	YES	NO	YES
cbiE	-0.422098	0.298715	NO	NO	NO	NO	YES	NO	YES
bclA3	-0.42177	0.352933	NO	NO	NO	NO	YES	NO	YES
lipM	-0.419886	0.387333	NO	NO	NO	NO	YES	NO	YES
CDIF630_03989	-0.419812	0.120113	NO	NO	NO	NO	YES	NO	YES
CDIF630_02633	-0.418896	0.550111	NO	NO	NO	NO	YES	NO	YES
steT2	-0.418801	0.300757	NO	NO	NO	NO	YES	NO	YES
CDIF630_01814	-0.417192	0.178199	NO	NO	NO	NO	YES	NO	YES
atpF1	-0.41527	0.584775	NO	NO	NO	NO	YES	NO	YES
atpI2	-0.414805	0.142942	NO	NO	NO	NO	YES	NO	YES
preA2	-0.414318	0.26535	NO	NO	NO	NO	YES	NO	YES
CDIF630_02206	-0.413473	0.29489	NO	NO	NO	NO	YES	NO	YES
gbd	-0.4131	0.246122	NO	NO	NO	NO	YES	NO	YES
CDIF630_02345	-0.413004	0.259989	NO	NO	NO	NO	YES	NO	YES
cdsA	-0.412838	0.176866	NO	NO	NO	NO	YES	NO	YES
CDIF630nc_055	-0.412683	0.287963	NO	NO	NO	NO	YES	NO	YES
CDIF630_00910	-0.412304	0.33826	NO	NO	NO	NO	YES	NO	YES
CDIF630_00418	-0.410497	0.513312	NO	NO	NO	NO	YES	NO	YES
rrf	-0.408744	0.113557	NO	NO	NO	NO	YES	NO	YES
CDIF630_02211	-0.40847	0.634284	NO	NO	NO	NO	YES	NO	YES
CDIF630_01954	-0.40743	0.273005	NO	NO	NO	NO	YES	NO	YES
CDIF630_03964	-0.406943	0.530402	NO	NO	NO	NO	YES	NO	YES
rs_49	-0.406905	0.645802	NO	NO	NO	NO	YES	NO	YES
xis1	-0.406179	0.424645	NO	NO	NO	NO	YES	NO	YES
hadB	-0.404903	0.3308	NO	NO	NO	NO	YES	NO	YES
terD3	-0.404786	0.206393	NO	NO	NO	NO	YES	NO	YES
rluB	-0.404583	0.490744	NO	NO	NO	NO	YES	NO	YES
CDIF630_02462	-0.404538	0.575819	NO	NO	NO	NO	YES	NO	YES
CDIF630_00510	-0.404513	0.367701	NO	NO	NO	NO	YES	NO	YES
tagK	-0.404229	0.622819	NO	NO	NO	NO	YES	NO	YES
CDIF630_01715	-0.403883	0.456698	NO	NO	NO	NO	YES	NO	YES
rnfA	-0.40382	0.454009	NO	NO	NO	NO	YES	NO	YES
CDIF630_02646	-0.40361	0.153314	NO	NO	NO	NO	YES	NO	YES
CDIF630_00752	-0.403547	0.279831	NO	NO	NO	NO	YES	NO	YES
CDIF630_02095	-0.402548	0.299756	NO	NO	NO	NO	YES	NO	YES
CDIF630_01179	-0.399721	0.443431	NO	NO	NO	NO	YES	NO	YES
cooS	-0.399026	0.430262	NO	NO	NO	NO	YES	NO	YES
rs_77	-0.398969	0.498428	NO	NO	NO	NO	YES	NO	YES
rs_37	-0.398541	0.625102	NO	NO	NO	NO	YES	NO	YES
CDIF630_03031	-0.397795	0.597128	NO	NO	NO	NO	YES	NO	YES
CDIF630_00623	-0.397452	0.484499	NO	NO	NO	NO	YES	NO	YES
ssuC1	-0.3969	0.222888	NO	NO	NO	NO	YES	NO	YES
CDIF630_01895	-0.396367	0.568904	NO	NO	NO	NO	YES	NO	YES
pilT	-0.393301	0.120692	NO	NO	NO	NO	YES	NO	YES
rpmB	-0.392246	0.575323	NO	NO	NO	NO	YES	NO	YES
rs_53	-0.391732	0.427164	NO	NO	NO	NO	YES	NO	YES
hisI	-0.3915	0.188957	NO	NO	NO	NO	YES	NO	YES
CDIF630_01282	-0.391256	0.39644	NO	NO	NO	NO	YES	NO	YES
cysM	-0.391014	0.4458	NO	NO	NO	NO	YES	NO	YES
rnhB	-0.390716	0.26895	NO	NO	NO	NO	YES	NO	YES
deoB	-0.389948	0.199264	NO	NO	NO	NO	YES	NO	YES
lysA	-0.389311	0.171186	NO	NO	NO	NO	YES	NO	YES
dapH	-0.388593	0.44665	NO	NO	NO	NO	YES	NO	YES
CDIF630_02391	-0.388482	0.391858	NO	NO	NO	NO	YES	NO	YES
CDIF630_03943	-0.387648	0.410597	NO	NO	NO	NO	YES	NO	YES
CDIF630_01608	-0.386846	0.580187	NO	NO	NO	NO	YES	NO	YES
tagABC	-0.384886	0.702564	NO	NO	NO	NO	YES	NO	YES
CDIF630_01731	-0.382405	0.241636	NO	NO	NO	NO	YES	NO	YES
CDIF630_02301	-0.381654	0.385474	NO	NO	NO	NO	YES	NO	YES
CDIF630_01563	-0.381614	0.160676	NO	NO	NO	NO	YES	NO	YES
CDIF630nc_015	-0.381413	0.324606	NO	NO	NO	NO	YES	NO	YES
yloU	-0.381365	0.43669	NO	NO	NO	NO	YES	NO	YES
cdhC	-0.381256	0.357807	NO	NO	NO	NO	YES	NO	YES
CDIF630_01133	-0.380586	0.181589	NO	NO	NO	NO	YES	NO	YES
truA2	-0.379892	0.148029	NO	NO	NO	NO	YES	NO	YES
hemB	-0.37945	0.252008	NO	NO	NO	NO	YES	NO	YES
bglC	-0.379067	0.172304	NO	NO	NO	NO	YES	NO	YES
CDIF630_01990	-0.378523	0.492875	NO	NO	NO	NO	YES	NO	YES
thiI	-0.377099	0.359452	NO	NO	NO	NO	YES	NO	YES
dnaI	-0.376385	0.209737	NO	NO	NO	NO	YES	NO	YES
CDIF630_01200	-0.37567	0.317816	NO	NO	NO	NO	YES	NO	YES
ruvC	-0.375421	0.430497	NO	NO	NO	NO	YES	NO	YES
CDIF630_02185	-0.375395	0.226789	NO	NO	NO	NO	YES	NO	YES
CDIF630_03491	-0.375257	0.620547	NO	NO	NO	NO	YES	NO	YES
CDIF630_03388	-0.37422	0.40061	NO	NO	NO	NO	YES	NO	YES
CDIF630_03694	-0.373262	0.211208	NO	NO	NO	NO	YES	NO	YES
CDIF630_00933	-0.372688	0.468801	NO	NO	NO	NO	YES	NO	YES
acpS	-0.372237	0.277853	NO	NO	NO	NO	YES	NO	YES
CDIF630_01416	-0.371495	0.490092	NO	NO	NO	NO	YES	NO	YES
CDIF630_00489	-0.370326	0.585239	NO	NO	NO	NO	YES	NO	YES
CDIF630_02984	-0.370113	0.251979	NO	NO	NO	NO	YES	NO	YES
CDIF630_03160	-0.370025	0.182368	NO	NO	NO	NO	YES	NO	YES
CDIF630_01516	-0.369992	0.334795	NO	NO	NO	NO	YES	NO	YES
trpP	-0.369408	0.342958	NO	NO	NO	NO	YES	NO	YES
fchA	-0.368411	0.544675	NO	NO	NO	NO	YES	NO	YES
CDIF630_02048	-0.368089	0.751037	NO	NO	NO	NO	YES	NO	YES
ilvD	-0.367415	0.399555	NO	NO	NO	NO	YES	NO	YES
CDIF630_01906	-0.366341	0.252882	NO	NO	NO	NO	YES	NO	YES
CDIF630_01469	-0.366249	0.375963	NO	NO	NO	NO	YES	NO	YES
CDIF630_00496	-0.36579	0.735839	NO	NO	NO	NO	YES	NO	YES
dagK	-0.365688	0.243875	NO	NO	NO	NO	YES	NO	YES
CDIF630_03121	-0.365589	0.318302	NO	NO	NO	NO	YES	NO	YES
CDIF630_00938	-0.365026	0.254204	NO	NO	NO	NO	YES	NO	YES
CDIF630_03200	-0.364935	0.484499	NO	NO	NO	NO	YES	NO	YES
CDIF630_00420	-0.364864	0.298346	NO	NO	NO	NO	YES	NO	YES
atpC2	-0.364573	0.516521	NO	NO	NO	NO	YES	NO	YES
kipI	-0.364061	0.560021	NO	NO	NO	NO	YES	NO	YES
pyk	-0.363336	0.237588	NO	NO	NO	NO	YES	NO	YES
CDIF630_01110	-0.363266	0.190727	NO	NO	NO	NO	YES	NO	YES
CDIF630_00719	-0.363178	0.490325	NO	NO	NO	NO	YES	NO	YES
CDIF630nc_082	-0.362991	0.289931	NO	NO	NO	NO	YES	NO	YES
cbiH	-0.362922	0.488324	NO	NO	NO	NO	YES	NO	YES
CDIF630_01066	-0.362859	0.487911	NO	NO	NO	NO	YES	NO	YES
cheB	-0.362827	0.488324	NO	NO	NO	NO	YES	NO	YES
CDIF630_00581	-0.36261	0.190895	NO	NO	NO	NO	YES	NO	YES
CDIF630_02215	-0.362175	0.580691	NO	NO	NO	NO	YES	NO	YES
metK	-0.361677	0.220636	NO	NO	NO	NO	YES	NO	YES
thiS	-0.360748	0.71901	NO	NO	NO	NO	YES	NO	YES
CDIF630_03941	-0.360543	0.192954	NO	NO	NO	NO	YES	NO	YES
CDIF630_03301	-0.36045	0.221377	NO	NO	NO	NO	YES	NO	YES
CDIF630_01371	-0.360333	0.230269	NO	NO	NO	NO	YES	NO	YES
pagL	-0.360298	0.365866	NO	NO	NO	NO	YES	NO	YES
rs_59	-0.359668	0.558856	NO	NO	NO	NO	YES	NO	YES
dnaX	-0.358387	0.448122	NO	NO	NO	NO	YES	NO	YES
CDIF630_03826	-0.358322	0.280021	NO	NO	NO	NO	YES	NO	YES
CDIF630_02414	-0.357552	0.587041	NO	NO	NO	NO	YES	NO	YES
CDIF630_01557	-0.357311	0.590219	NO	NO	NO	NO	YES	NO	YES
CDIF630_03334	-0.357212	0.315004	NO	NO	NO	NO	YES	NO	YES
CDIF630_01264	-0.35696	0.431303	NO	NO	NO	NO	YES	NO	YES
CDIF630_02698	-0.356889	0.299869	NO	NO	NO	NO	YES	NO	YES
CDIF630_03136	-0.356081	0.556734	NO	NO	NO	NO	YES	NO	YES
folE	-0.355532	0.30419	NO	NO	NO	NO	YES	NO	YES
CDIF630_03248	-0.354975	0.246122	NO	NO	NO	NO	YES	NO	YES
CDIF630_01754	-0.35394	0.308074	NO	NO	NO	NO	YES	NO	YES
CDIF630_00747	-0.353488	0.405936	NO	NO	NO	NO	YES	NO	YES
CDIF630_02235	-0.352438	0.451906	NO	NO	NO	NO	YES	NO	YES
tig	-0.352079	0.348653	NO	NO	NO	NO	YES	NO	YES
tsaE	-0.352032	0.369776	NO	NO	NO	NO	YES	NO	YES
fhuB	-0.351933	0.791589	NO	NO	NO	NO	YES	NO	YES
CDIF630_03549	-0.351808	0.494347	NO	NO	NO	NO	YES	NO	YES
CDIF630_02269	-0.351424	0.610726	NO	NO	NO	NO	YES	NO	YES
CDIF630_01305	-0.350835	0.2553	NO	NO	NO	NO	YES	NO	YES
CDIF630_01135	-0.349859	0.17956	NO	NO	NO	NO	YES	NO	YES
CDIF630_02246	-0.349668	0.402438	NO	NO	NO	NO	YES	NO	YES
hadC	-0.349605	0.387687	NO	NO	NO	NO	YES	NO	YES
CDIF630_03114	-0.349347	0.589011	NO	NO	NO	NO	YES	NO	YES
CDIF630_01221	-0.348488	0.54761	NO	NO	NO	NO	YES	NO	YES
yclN	-0.348372	0.819948	NO	NO	NO	NO	YES	NO	YES
CDIF630_03984	-0.347958	0.502031	NO	NO	NO	NO	YES	NO	YES
CDIF630_02623	-0.347602	0.201099	NO	NO	NO	NO	YES	NO	YES
dltC	-0.347165	0.359814	NO	NO	NO	NO	YES	NO	YES
CDIF630_00241	-0.346493	0.266284	NO	NO	NO	NO	YES	NO	YES
potB	-0.345751	0.368959	NO	NO	NO	NO	YES	NO	YES
nudF	-0.345591	0.202966	NO	NO	NO	NO	YES	NO	YES
CDIF630nc_089	-0.345356	0.481461	NO	NO	NO	NO	YES	NO	YES
folP	-0.345052	0.366002	NO	NO	NO	NO	YES	NO	YES
CDIF630_01107	-0.344961	0.60538	NO	NO	NO	NO	YES	NO	YES
CDIF630_03163	-0.344961	0.60538	NO	NO	NO	NO	YES	NO	YES
addA	-0.344333	0.214071	NO	NO	NO	NO	YES	NO	YES
carA2	-0.344237	0.480697	NO	NO	NO	NO	YES	NO	YES
malH2	-0.341778	0.160799	NO	NO	NO	NO	YES	NO	YES
CDIF630_03261	-0.340164	0.425428	NO	NO	NO	NO	YES	NO	YES
spoVAE	-0.339292	0.349511	NO	NO	NO	NO	YES	NO	YES
CDIF630_01664	-0.339262	0.447236	NO	NO	NO	NO	YES	NO	YES
pgdA2	-0.338578	0.593875	NO	NO	NO	NO	YES	NO	YES
spoIIP	-0.338497	0.648564	NO	NO	NO	NO	YES	NO	YES
CDIF630_03888	-0.338393	0.419168	NO	NO	NO	NO	YES	NO	YES
ftsH2	-0.33799	0.360635	NO	NO	NO	NO	YES	NO	YES
CDIF630_02183	-0.33686	0.243817	NO	NO	NO	NO	YES	NO	YES
CDIF630_02692	-0.335841	0.504773	NO	NO	NO	NO	YES	NO	YES
CDIF630_03417	-0.335196	0.581968	NO	NO	NO	NO	YES	NO	YES
nhaP2	-0.334696	0.311925	NO	NO	NO	NO	YES	NO	YES
CDIF630_02964	-0.33442	0.533536	NO	NO	NO	NO	YES	NO	YES
pth	-0.334232	0.572067	NO	NO	NO	NO	YES	NO	YES
dapF	-0.334092	0.487911	NO	NO	NO	NO	YES	NO	YES
CDIF630_00874	-0.334003	0.354604	NO	NO	NO	NO	YES	NO	YES
CDIF630_03289	-0.333535	0.614844	NO	NO	NO	NO	YES	NO	YES
tcdA	-0.333377	0.416436	NO	NO	NO	NO	YES	NO	YES
CDIF630_02184	-0.333119	0.330501	NO	NO	NO	NO	YES	NO	YES
rsbW	-0.332819	0.275313	NO	NO	NO	NO	YES	NO	YES
rsmB	-0.332782	0.236213	NO	NO	NO	NO	YES	NO	YES
CDIF630_01857	-0.332323	0.60366	NO	NO	NO	NO	YES	NO	YES
rbr1	-0.332235	0.459257	NO	NO	NO	NO	YES	NO	YES
CDIF630_00521	-0.331964	0.172548	NO	NO	NO	NO	YES	NO	YES
rs_41	-0.331185	0.687223	NO	NO	NO	NO	YES	NO	YES
CDIF630_00480	-0.329996	0.76302	NO	NO	NO	NO	YES	NO	YES
ogt2	-0.329344	0.617785	NO	NO	NO	NO	YES	NO	YES
ybiV	-0.32921	0.363135	NO	NO	NO	NO	YES	NO	YES
ogt1	-0.328821	0.40937	NO	NO	NO	NO	YES	NO	YES
CDIF630_00003	-0.328174	0.315866	NO	NO	NO	NO	YES	NO	YES
yqeB	-0.327394	0.508227	NO	NO	NO	NO	YES	NO	YES
serS2	-0.326178	0.431847	NO	NO	NO	NO	YES	NO	YES
plsC1	-0.325748	0.19876	NO	NO	NO	NO	YES	NO	YES
CDIF630_03154	-0.325405	0.572627	NO	NO	NO	NO	YES	NO	YES
nagA2	-0.325286	0.34519	NO	NO	NO	NO	YES	NO	YES
CDIF630nc_020	-0.325126	0.318997	NO	NO	NO	NO	YES	NO	YES
CDIF630_03249	-0.324888	0.299048	NO	NO	NO	NO	YES	NO	YES
atpI1	-0.323575	0.298389	NO	NO	NO	NO	YES	NO	YES
CDIF630_01918	-0.322706	0.506265	NO	NO	NO	NO	YES	NO	YES
CDIF630_00680	-0.322604	0.288842	NO	NO	NO	NO	YES	NO	YES
spoVE	-0.321656	0.353605	NO	NO	NO	NO	YES	NO	YES
celA	-0.321132	0.691991	NO	NO	NO	NO	YES	NO	YES
truB	-0.320967	0.231807	NO	NO	NO	NO	YES	NO	YES
CDIF630_02358	-0.320713	0.413315	NO	NO	NO	NO	YES	NO	YES
CDIF630_02194	-0.320361	0.282461	NO	NO	NO	NO	YES	NO	YES
CDIF630_01201	-0.319195	0.294357	NO	NO	NO	NO	YES	NO	YES
ltaE	-0.318933	0.399997	NO	NO	NO	NO	YES	NO	YES
grdB	-0.31873	0.314152	NO	NO	NO	NO	YES	NO	YES
rs_48	-0.318008	0.508831	NO	NO	NO	NO	YES	NO	YES
rpsG	-0.316205	0.55292	NO	NO	NO	NO	YES	NO	YES
CDIF630_00197	-0.315996	0.437243	NO	NO	NO	NO	YES	NO	YES
CDIF630_00120	-0.315703	0.568904	NO	NO	NO	NO	YES	NO	YES
CDIF630_02554	-0.314408	0.517186	NO	NO	NO	NO	YES	NO	YES
CDIF630_00930	-0.314192	0.330352	NO	NO	NO	NO	YES	NO	YES
CDIF630nc_032	-0.313669	0.548653	NO	NO	NO	NO	YES	NO	YES
CDIF630nc_098	-0.313578	0.548653	NO	NO	NO	NO	YES	NO	YES
CDIF630_01390	-0.313536	0.621812	NO	NO	NO	NO	YES	NO	YES
CDIF630_00909	-0.313191	0.539048	NO	NO	NO	NO	YES	NO	YES
CDIF630_02084	-0.31316	0.248355	NO	NO	NO	NO	YES	NO	YES
CDIF630_00284	-0.311035	0.547379	NO	NO	NO	NO	YES	NO	YES
rsfS	-0.311	0.404003	NO	NO	NO	NO	YES	NO	YES
rpsU	-0.310241	0.745323	NO	NO	NO	NO	YES	NO	YES
CDIF630_00432	-0.310039	0.305771	NO	NO	NO	NO	YES	NO	YES
CDIF630_03162	-0.309429	0.37194	NO	NO	NO	NO	YES	NO	YES
glyQ	-0.308702	0.276723	NO	NO	NO	NO	YES	NO	YES
CDIF630_03539	-0.308252	0.538044	NO	NO	NO	NO	YES	NO	YES
hemC	-0.307801	0.481985	NO	NO	NO	NO	YES	NO	YES
gpmI	-0.30748	0.391858	NO	NO	NO	NO	YES	NO	YES
rsmE	-0.307189	0.465213	NO	NO	NO	NO	YES	NO	YES
CDIF630_02794	-0.305176	0.284277	NO	NO	NO	NO	YES	NO	YES
prdC	-0.305048	0.517186	NO	NO	NO	NO	YES	NO	YES
spaK	-0.305002	0.385375	NO	NO	NO	NO	YES	NO	YES
CDIF630_02389	-0.303903	0.362591	NO	NO	NO	NO	YES	NO	YES
CDIF630_01108	-0.303062	0.385577	NO	NO	NO	NO	YES	NO	YES
CDIF630_00479	-0.302658	0.410509	NO	NO	NO	NO	YES	NO	YES
feoA1	-0.302338	0.8963	NO	NO	NO	NO	YES	NO	YES
bglF3	-0.302059	0.494377	NO	NO	NO	NO	YES	NO	YES
CDIF630_02500	-0.301941	0.494377	NO	NO	NO	NO	YES	NO	YES
cbiJ	-0.301209	0.593227	NO	NO	NO	NO	YES	NO	YES
CDIF630_01987	-0.300777	0.650753	NO	NO	NO	NO	YES	NO	YES
CDIF630_02874	-0.300594	0.278053	NO	NO	NO	NO	YES	NO	YES
CDIF630_00323	-0.299919	0.586169	NO	NO	NO	NO	YES	NO	YES
CDIF630_03084	-0.298544	0.343484	NO	NO	NO	NO	YES	NO	YES
potA	-0.298293	0.481976	NO	NO	NO	NO	YES	NO	YES
CDIF630_01440	-0.297052	0.350102	NO	NO	NO	NO	YES	NO	YES
CDIF630_01807	-0.296759	0.631325	NO	NO	NO	NO	YES	NO	YES
aroD	-0.296655	0.516521	NO	NO	NO	NO	YES	NO	YES
rsmH	-0.296437	0.402523	NO	NO	NO	NO	YES	NO	YES
cwp29	-0.296244	0.344157	NO	NO	NO	NO	YES	NO	YES
CDIF630_02444	-0.296212	0.308128	NO	NO	NO	NO	YES	NO	YES
hcp	-0.295847	0.540503	NO	NO	NO	NO	YES	NO	YES
CDIF630_03113	-0.294811	0.494377	NO	NO	NO	NO	YES	NO	YES
CDIF630_01455	-0.294127	0.580187	NO	NO	NO	NO	YES	NO	YES
miaA	-0.294082	0.429559	NO	NO	NO	NO	YES	NO	YES
atpA1	-0.291981	0.581593	NO	NO	NO	NO	YES	NO	YES
ftsY	-0.291927	0.462054	NO	NO	NO	NO	YES	NO	YES
minD	-0.291743	0.311851	NO	NO	NO	NO	YES	NO	YES
cbiB	-0.291263	0.315866	NO	NO	NO	NO	YES	NO	YES
CDIF630_02476	-0.291263	0.369898	NO	NO	NO	NO	YES	NO	YES
CDIF630_00597	-0.290594	0.455695	NO	NO	NO	NO	YES	NO	YES
CDIF630_02176	-0.289235	0.332354	NO	NO	NO	NO	YES	NO	YES
tldD	-0.287397	0.570921	NO	NO	NO	NO	YES	NO	YES
CDIF630_03262	-0.287231	0.341178	NO	NO	NO	NO	YES	NO	YES
CDIF630_00636	-0.286812	0.541919	NO	NO	NO	NO	YES	NO	YES
CDIF630_03435	-0.286555	0.494377	NO	NO	NO	NO	YES	NO	YES
CDIF630_01598	-0.286324	0.559787	NO	NO	NO	NO	YES	NO	YES
CDIF630_01599	-0.28468	0.416976	NO	NO	NO	NO	YES	NO	YES
CDIF630_03356	-0.284388	0.647035	NO	NO	NO	NO	YES	NO	YES
tlpB2	-0.284365	0.53486	NO	NO	NO	NO	YES	NO	YES
ugtP3	-0.28424	0.280021	NO	NO	NO	NO	YES	NO	YES
srlD	-0.284182	0.491973	NO	NO	NO	NO	YES	NO	YES
CDIF630_03081	-0.283961	0.367538	NO	NO	NO	NO	YES	NO	YES
cspB	-0.283767	0.660331	NO	NO	NO	NO	YES	NO	YES
CDIF630_02891	-0.283339	0.367131	NO	NO	NO	NO	YES	NO	YES
CDIF630_01626	-0.280056	0.385375	NO	NO	NO	NO	YES	NO	YES
gcvH	-0.279496	0.474781	NO	NO	NO	NO	YES	NO	YES
ndoA	-0.278714	0.407603	NO	NO	NO	NO	YES	NO	YES
CDIF630nc_013	-0.27722	0.669255	NO	NO	NO	NO	YES	NO	YES
cwp12	-0.277098	0.336	NO	NO	NO	NO	YES	NO	YES
pyrF	-0.276485	0.544675	NO	NO	NO	NO	YES	NO	YES
CDIF630_02320	-0.276207	0.460532	NO	NO	NO	NO	YES	NO	YES
CDIF630_03403	-0.27618	0.452619	NO	NO	NO	NO	YES	NO	YES
rs_38	-0.275968	0.6961	NO	NO	NO	NO	YES	NO	YES
CDIF630_01273	-0.275516	0.48687	NO	NO	NO	NO	YES	NO	YES
CDIF630_02493	-0.275392	0.769867	NO	NO	NO	NO	YES	NO	YES
rs_76	-0.275384	0.6961	NO	NO	NO	NO	YES	NO	YES
larB	-0.274707	0.690989	NO	NO	NO	NO	YES	NO	YES
aroF1	-0.274056	0.383724	NO	NO	NO	NO	YES	NO	YES
moeA	-0.273802	0.586527	NO	NO	NO	NO	YES	NO	YES
CDIF630_03459	-0.27307	0.735602	NO	NO	NO	NO	YES	NO	YES
vanY1	-0.272129	0.625102	NO	NO	NO	NO	YES	NO	YES
CDIF630_02100	-0.272025	0.448134	NO	NO	NO	NO	YES	NO	YES
rpmE	-0.271984	0.517637	NO	NO	NO	NO	YES	NO	YES
ftsZ	-0.271622	0.356114	NO	NO	NO	NO	YES	NO	YES
stk	-0.269122	0.549132	NO	NO	NO	NO	YES	NO	YES
cprC	-0.268719	0.668414	NO	NO	NO	NO	YES	NO	YES
CDIF630_02149	-0.268527	0.592935	NO	NO	NO	NO	YES	NO	YES
CDIF630_02915	-0.268454	0.579809	NO	NO	NO	NO	YES	NO	YES
CDIF630_00939	-0.268425	0.497071	NO	NO	NO	NO	YES	NO	YES
CDIF630_00108	-0.265494	0.351903	NO	NO	NO	NO	YES	NO	YES
CDIF630_01153	-0.265353	0.724864	NO	NO	NO	NO	YES	NO	YES
CDIF630_01675	-0.265192	0.467227	NO	NO	NO	NO	YES	NO	YES
CDIF630_00695	-0.265015	0.447798	NO	NO	NO	NO	YES	NO	YES
CDIF630_01136	-0.264631	0.441882	NO	NO	NO	NO	YES	NO	YES
gapA	-0.26461	0.541481	NO	NO	NO	NO	YES	NO	YES
infC	-0.26451	0.550842	NO	NO	NO	NO	YES	NO	YES
lexA	-0.263905	0.539167	NO	NO	NO	NO	YES	NO	YES
CDIF630_00929	-0.262708	0.437704	NO	NO	NO	NO	YES	NO	YES
ssuA1	-0.262622	0.407381	NO	NO	NO	NO	YES	NO	YES
CDIF630_01585	-0.261845	0.5741	NO	NO	NO	NO	YES	NO	YES
CDIF630_03500	-0.26162	0.488777	NO	NO	NO	NO	YES	NO	YES
trmL	-0.261475	0.334605	NO	NO	NO	NO	YES	NO	YES
mnmG	-0.260233	0.363856	NO	NO	NO	NO	YES	NO	YES
CDIF630_03267	-0.259644	0.492448	NO	NO	NO	NO	YES	NO	YES
hisS	-0.259143	0.412168	NO	NO	NO	NO	YES	NO	YES
terD4	-0.258977	0.756515	NO	NO	NO	NO	YES	NO	YES
rplI	-0.25882	0.533826	NO	NO	NO	NO	YES	NO	YES
CDIF630_03011	-0.258028	0.44177	NO	NO	NO	NO	YES	NO	YES
CDIF630nc_059	-0.257784	0.587819	NO	NO	NO	NO	YES	NO	YES
CDIF630_02161	-0.257629	0.548449	NO	NO	NO	NO	YES	NO	YES
gatY1	-0.257497	0.795605	NO	NO	NO	NO	YES	NO	YES
yrrO	-0.257438	0.475843	NO	NO	NO	NO	YES	NO	YES
tsaB	-0.256951	0.34519	NO	NO	NO	NO	YES	NO	YES
CDIF630_01925	-0.256303	0.365866	NO	NO	NO	NO	YES	NO	YES
CDIF630_01666	-0.255845	0.407385	NO	NO	NO	NO	YES	NO	YES
CDIF630_01109	-0.255384	0.447189	NO	NO	NO	NO	YES	NO	YES
ribU	-0.255328	0.517186	NO	NO	NO	NO	YES	NO	YES
CDIF630_00534	-0.254994	0.715196	NO	NO	NO	NO	YES	NO	YES
galE	-0.25417	0.474988	NO	NO	NO	NO	YES	NO	YES
CDIF630_01748	-0.253844	0.384989	NO	NO	NO	NO	YES	NO	YES
CDIF630_03446	-0.253841	0.587131	NO	NO	NO	NO	YES	NO	YES
CDIF630_03906	-0.253523	0.566322	NO	NO	NO	NO	YES	NO	YES
CDIF630_03161	-0.253374	0.450429	NO	NO	NO	NO	YES	NO	YES
CDIF630_00583	-0.253322	0.44665	NO	NO	NO	NO	YES	NO	YES
priA	-0.252632	0.366157	NO	NO	NO	NO	YES	NO	YES
CDIF630_03927	-0.252158	0.482587	NO	NO	NO	NO	YES	NO	YES
CDIF630_00097	-0.252088	0.502872	NO	NO	NO	NO	YES	NO	YES
cmk	-0.251626	0.511372	NO	NO	NO	NO	YES	NO	YES
sigA2	-0.250791	0.482587	NO	NO	NO	NO	YES	NO	YES
CDIF630_01980	-0.249462	0.385577	NO	NO	NO	NO	YES	NO	YES
CDIF630_03482	-0.249406	0.769867	NO	NO	NO	NO	YES	NO	YES
cbiD	-0.249101	0.472319	NO	NO	NO	NO	YES	NO	YES
mogA	-0.249086	0.433261	NO	NO	NO	NO	YES	NO	YES
queA	-0.247695	0.456273	NO	NO	NO	NO	YES	NO	YES
CDIF630_01137	-0.247674	0.482767	NO	NO	NO	NO	YES	NO	YES
purC1	-0.247541	0.539167	NO	NO	NO	NO	YES	NO	YES
cobT	-0.247136	0.568405	NO	NO	NO	NO	YES	NO	YES
CDIF630_01791	-0.246682	0.5245	NO	NO	NO	NO	YES	NO	YES
disA	-0.245095	0.450429	NO	NO	NO	NO	YES	NO	YES
murB	-0.244944	0.606184	NO	NO	NO	NO	YES	NO	YES
murF	-0.243907	0.382251	NO	NO	NO	NO	YES	NO	YES
CDIF630_03225	-0.243041	0.835312	NO	NO	NO	NO	YES	NO	YES
ydaM	-0.242968	0.754181	NO	NO	NO	NO	YES	NO	YES
CDIF630_02103	-0.241076	0.493434	NO	NO	NO	NO	YES	NO	YES
CDIF630_02945	-0.240751	0.583613	NO	NO	NO	NO	YES	NO	YES
CDIF630_03266	-0.240495	0.442561	NO	NO	NO	NO	YES	NO	YES
CDIF630_01539	-0.240235	0.564794	NO	NO	NO	NO	YES	NO	YES
CDIF630_00725	-0.239256	0.722367	NO	NO	NO	NO	YES	NO	YES
CDIF630_00419	-0.238572	0.696539	NO	NO	NO	NO	YES	NO	YES
CDIF630_02953	-0.237519	0.616684	NO	NO	NO	NO	YES	NO	YES
acsC	-0.237155	0.50306	NO	NO	NO	NO	YES	NO	YES
CDIF630_00446	-0.237084	0.625102	NO	NO	NO	NO	YES	NO	YES
CDIF630_01815	-0.23636	0.50958	NO	NO	NO	NO	YES	NO	YES
nagA1	-0.235969	0.795605	NO	NO	NO	NO	YES	NO	YES
CDIF630_01960	-0.235861	0.743641	NO	NO	NO	NO	YES	NO	YES
uppP1	-0.235641	0.462956	NO	NO	NO	NO	YES	NO	YES
CDIF630nc_038	-0.235109	0.587103	NO	NO	NO	NO	YES	NO	YES
CDIF630_01821	-0.235093	0.365855	NO	NO	NO	NO	YES	NO	YES
CDIF630_03613	-0.234859	0.781651	NO	NO	NO	NO	YES	NO	YES
CDIF630nc_126	-0.234718	0.642467	NO	NO	NO	NO	YES	NO	YES
CDIF630_01025	-0.234605	0.538791	NO	NO	NO	NO	YES	NO	YES
dinB	-0.234279	0.448951	NO	NO	NO	NO	YES	NO	YES
CDIF630_00943	-0.233506	0.560021	NO	NO	NO	NO	YES	NO	YES
CDIF630_00645	-0.233455	0.816228	NO	NO	NO	NO	YES	NO	YES
pabA	-0.232651	0.6212	NO	NO	NO	NO	YES	NO	YES
cbiA	-0.231881	0.421574	NO	NO	NO	NO	YES	NO	YES
CDIF630_02956	-0.231551	0.498263	NO	NO	NO	NO	YES	NO	YES
CDIF630_01780	-0.231396	0.8043	NO	NO	NO	NO	YES	NO	YES
CDIF630_02319	-0.230247	0.499836	NO	NO	NO	NO	YES	NO	YES
CDIF630_02173	-0.229651	0.44273	NO	NO	NO	NO	YES	NO	YES
CDIF630_02014	-0.229474	0.740283	NO	NO	NO	NO	YES	NO	YES
CDIF630_00848	-0.229109	0.537746	NO	NO	NO	NO	YES	NO	YES
CDIF630_02807	-0.228509	0.760835	NO	NO	NO	NO	YES	NO	YES
rs_35	-0.228018	0.615557	NO	NO	NO	NO	YES	NO	YES
preA1	-0.227829	0.587103	NO	NO	NO	NO	YES	NO	YES
CDIF630_01154	-0.227256	0.593775	NO	NO	NO	NO	YES	NO	YES
CDIF630_00565	-0.227136	0.508227	NO	NO	NO	NO	YES	NO	YES
CDIF630_01637	-0.22655	0.445459	NO	NO	NO	NO	YES	NO	YES
CDIF630_00954	-0.226093	0.583999	NO	NO	NO	NO	YES	NO	YES
CDIF630_03905	-0.226091	0.5154	NO	NO	NO	NO	YES	NO	YES
CDIF630_01272	-0.225939	0.773759	NO	NO	NO	NO	YES	NO	YES
CDIF630_02618	-0.225485	0.620183	NO	NO	NO	NO	YES	NO	YES
ndoAI	-0.225072	0.50773	NO	NO	NO	NO	YES	NO	YES
fbp	-0.225061	0.51129	NO	NO	NO	NO	YES	NO	YES
gluD	-0.224971	0.6212	NO	NO	NO	NO	YES	NO	YES
CDIF630_02795	-0.224754	0.584809	NO	NO	NO	NO	YES	NO	YES
CDIF630_03260	-0.224602	0.466936	NO	NO	NO	NO	YES	NO	YES
cwp14	-0.224352	0.331561	NO	NO	NO	NO	YES	NO	YES
rsgA	-0.224345	0.804593	NO	NO	NO	NO	YES	NO	YES
vncR	-0.223576	0.397056	NO	NO	NO	NO	YES	NO	YES
CDIF630_01443	-0.223514	0.482739	NO	NO	NO	NO	YES	NO	YES
CDIF630_02212	-0.223045	0.696842	NO	NO	NO	NO	YES	NO	YES
pdp	-0.223041	0.482871	NO	NO	NO	NO	YES	NO	YES
CDIF630_03600	-0.222769	0.577103	NO	NO	NO	NO	YES	NO	YES
flgG1	-0.221346	0.660331	NO	NO	NO	NO	YES	NO	YES
rex	-0.221113	0.459641	NO	NO	NO	NO	YES	NO	YES
CDIF630_02511	-0.219706	0.670365	NO	NO	NO	NO	YES	NO	YES
celB	-0.218499	0.81663	NO	NO	NO	NO	YES	NO	YES
CDIF630_03458	-0.218489	0.583357	NO	NO	NO	NO	YES	NO	YES
CDIF630_02353	-0.21848	0.648964	NO	NO	NO	NO	YES	NO	YES
CDIF630nc_061	-0.218367	0.687223	NO	NO	NO	NO	YES	NO	YES
CDIF630_00758	-0.218129	0.616625	NO	NO	NO	NO	YES	NO	YES
CDIF630_03575	-0.217852	0.563536	NO	NO	NO	NO	YES	NO	YES
CDIF630_03445	-0.217761	0.587819	NO	NO	NO	NO	YES	NO	YES
CDIF630_02739	-0.217362	0.509353	NO	NO	NO	NO	YES	NO	YES
tlpB10	-0.217196	0.498254	NO	NO	NO	NO	YES	NO	YES
CDIF630_00438	-0.21712	0.682246	NO	NO	NO	NO	YES	NO	YES
CDIF630_02506	-0.217043	0.630881	NO	NO	NO	NO	YES	NO	YES
CDIF630_02804	-0.216982	0.694776	NO	NO	NO	NO	YES	NO	YES
CDIF630_00685	-0.216612	0.418986	NO	NO	NO	NO	YES	NO	YES
CDIF630_01456	-0.216169	0.853779	NO	NO	NO	NO	YES	NO	YES
CDIF630_03475	-0.216028	0.607185	NO	NO	NO	NO	YES	NO	YES
CDIF630_03247	-0.215667	0.541568	NO	NO	NO	NO	YES	NO	YES
CDIF630_03126	-0.215653	0.464803	NO	NO	NO	NO	YES	NO	YES
CDIF630_03404	-0.214028	0.648564	NO	NO	NO	NO	YES	NO	YES
plsC2	-0.21392	0.660627	NO	NO	NO	NO	YES	NO	YES
tgt	-0.213759	0.540503	NO	NO	NO	NO	YES	NO	YES
CDIF630_03988	-0.213597	0.578036	NO	NO	NO	NO	YES	NO	YES
CDIF630_00603	-0.211883	0.574361	NO	NO	NO	NO	YES	NO	YES
CDIF630_01541	-0.211593	0.728322	NO	NO	NO	NO	YES	NO	YES
CDIF630_01673	-0.211533	0.73173	NO	NO	NO	NO	YES	NO	YES
celF	-0.21127	0.551262	NO	NO	NO	NO	YES	NO	YES
CDIF630_03477	-0.21061	0.433835	NO	NO	NO	NO	YES	NO	YES
cooC	-0.210467	0.637389	NO	NO	NO	NO	YES	NO	YES
CDIF630_02193	-0.209526	0.618944	NO	NO	NO	NO	YES	NO	YES
nit	-0.209213	0.555677	NO	NO	NO	NO	YES	NO	YES
pyrK	-0.208051	0.668525	NO	NO	NO	NO	YES	NO	YES
CDIF630_03808	-0.207792	0.478558	NO	NO	NO	NO	YES	NO	YES
CDIF630_00784	-0.207026	0.559787	NO	NO	NO	NO	YES	NO	YES
stp	-0.206637	0.716984	NO	NO	NO	NO	YES	NO	YES
CDIF630_03444	-0.206467	0.541919	NO	NO	NO	NO	YES	NO	YES
hfq	-0.205837	0.713823	NO	NO	NO	NO	YES	NO	YES
dnaC	-0.205835	0.527739	NO	NO	NO	NO	YES	NO	YES
cotB	-0.205294	0.639096	NO	NO	NO	NO	YES	NO	YES
CDIF630_00226	-0.204235	0.478306	NO	NO	NO	NO	YES	NO	YES
der	-0.204226	0.479933	NO	NO	NO	NO	YES	NO	YES
vanY2	-0.204134	0.651976	NO	NO	NO	NO	YES	NO	YES
modA	-0.203412	0.605089	NO	NO	NO	NO	YES	NO	YES
CDIF630_00450	-0.203236	0.509599	NO	NO	NO	NO	YES	NO	YES
cbiKP	-0.202708	0.535864	NO	NO	NO	NO	YES	NO	YES
bglA1	-0.202694	0.747072	NO	NO	NO	NO	YES	NO	YES
CDIF630_01818	-0.201772	0.490092	NO	NO	NO	NO	YES	NO	YES
CDIF630_01860	-0.199055	0.503923	NO	NO	NO	NO	YES	NO	YES
CDIF630_02985	-0.198788	0.618944	NO	NO	NO	NO	YES	NO	YES
CDIF630_00931	-0.197864	0.565447	NO	NO	NO	NO	YES	NO	YES
CDIF630_01502	-0.197635	0.712474	NO	NO	NO	NO	YES	NO	YES
recG	-0.19726	0.513289	NO	NO	NO	NO	YES	NO	YES
CDIF630_00082	-0.196497	0.877862	NO	NO	NO	NO	YES	NO	YES
CDIF630_01564	-0.195634	0.614387	NO	NO	NO	NO	YES	NO	YES
ilvB	-0.193664	0.766135	NO	NO	NO	NO	YES	NO	YES
CDIF630_02388	-0.192465	0.575733	NO	NO	NO	NO	YES	NO	YES
sepF	-0.192376	0.509599	NO	NO	NO	NO	YES	NO	YES
pduX	-0.191705	0.574245	NO	NO	NO	NO	YES	NO	YES
CDIF630_01302	-0.191172	0.670626	NO	NO	NO	NO	YES	NO	YES
kdpB	-0.190993	0.745191	NO	NO	NO	NO	YES	NO	YES
yloV	-0.190235	0.55648	NO	NO	NO	NO	YES	NO	YES
CDIF630_00947	-0.189964	0.692623	NO	NO	NO	NO	YES	NO	YES
cwp16	-0.189592	0.483716	NO	NO	NO	NO	YES	NO	YES
CDIF630_00739	-0.188684	0.922071	NO	NO	NO	NO	YES	NO	YES
CDIF630_02454	-0.188514	0.645802	NO	NO	NO	NO	YES	NO	YES
ligA	-0.188028	0.670927	NO	NO	NO	NO	YES	NO	YES
CDIF630_01745	-0.187842	0.566322	NO	NO	NO	NO	YES	NO	YES
CDIF630_01961	-0.187461	0.731877	NO	NO	NO	NO	YES	NO	YES
aroF2	-0.187193	0.741851	NO	NO	NO	NO	YES	NO	YES
CDIF630_00091	-0.186122	0.54761	NO	NO	NO	NO	YES	NO	YES
CDIF630_02223	-0.185602	0.580589	NO	NO	NO	NO	YES	NO	YES
CDIF630_00865	-0.185498	0.495869	NO	NO	NO	NO	YES	NO	YES
CDIF630_03596	-0.185431	0.548653	NO	NO	NO	NO	YES	NO	YES
CDIF630_03548	-0.185416	0.712814	NO	NO	NO	NO	YES	NO	YES
CDIF630_02094	-0.18516	0.735839	NO	NO	NO	NO	YES	NO	YES
tlpB4	-0.185073	0.58812	NO	NO	NO	NO	YES	NO	YES
ywlE	-0.185063	0.755777	NO	NO	NO	NO	YES	NO	YES
CDIF630_02761	-0.183733	0.812181	NO	NO	NO	NO	YES	NO	YES
CDIF630_01234	-0.183678	0.622981	NO	NO	NO	NO	YES	NO	YES
CDIF630_03428	-0.183044	0.494377	NO	NO	NO	NO	YES	NO	YES
CDIF630_03303	-0.182001	0.612605	NO	NO	NO	NO	YES	NO	YES
CDIF630_03528	-0.181814	0.740496	NO	NO	NO	NO	YES	NO	YES
CDIF630_01074	-0.179951	0.589718	NO	NO	NO	NO	YES	NO	YES
CDIF630_00764	-0.178868	0.700027	NO	NO	NO	NO	YES	NO	YES
cwp5	-0.178767	0.66246	NO	NO	NO	NO	YES	NO	YES
CDIF630_03336	-0.178719	0.669414	NO	NO	NO	NO	YES	NO	YES
yjaB	-0.178544	0.617515	NO	NO	NO	NO	YES	NO	YES
CDIF630_00672	-0.178245	0.618944	NO	NO	NO	NO	YES	NO	YES
CDIF630_03255	-0.177653	0.804593	NO	NO	NO	NO	YES	NO	YES
ftsK	-0.177351	0.627812	NO	NO	NO	NO	YES	NO	YES
rpmA	-0.177227	0.664428	NO	NO	NO	NO	YES	NO	YES
trmD	-0.176677	0.76631	NO	NO	NO	NO	YES	NO	YES
CDIF630_02903	-0.176538	0.571168	NO	NO	NO	NO	YES	NO	YES
mgsA	-0.176359	0.60538	NO	NO	NO	NO	YES	NO	YES
CDIF630_03327	-0.176335	0.632758	NO	NO	NO	NO	YES	NO	YES
eutG	-0.17508	0.889018	NO	NO	NO	NO	YES	NO	YES
murG	-0.175006	0.572006	NO	NO	NO	NO	YES	NO	YES
CDIF630_02309	-0.174737	0.851349	NO	NO	NO	NO	YES	NO	YES
ssuB1	-0.174497	0.553721	NO	NO	NO	NO	YES	NO	YES
CDIF630_02423	-0.174494	0.638604	NO	NO	NO	NO	YES	NO	YES
hslO	-0.173929	0.690989	NO	NO	NO	NO	YES	NO	YES
CDIF630_00789	-0.173882	0.769474	NO	NO	NO	NO	YES	NO	YES
fumA	-0.173608	0.776184	NO	NO	NO	NO	YES	NO	YES
CDIF630_00416	-0.173507	0.717996	NO	NO	NO	NO	YES	NO	YES
nusB	-0.173424	0.655028	NO	NO	NO	NO	YES	NO	YES
mtnN	-0.173249	0.702034	NO	NO	NO	NO	YES	NO	YES
CDIF630_03053	-0.173155	0.688889	NO	NO	NO	NO	YES	NO	YES
CDIF630_00965	-0.173019	0.60538	NO	NO	NO	NO	YES	NO	YES
CDIF630_01365	-0.173006	0.452619	NO	NO	NO	NO	YES	NO	YES
CDIF630_02068	-0.172965	0.498299	NO	NO	NO	NO	YES	NO	YES
CDIF630_03594	-0.172727	0.821915	NO	NO	NO	NO	YES	NO	YES
rpmF	-0.172065	0.696842	NO	NO	NO	NO	YES	NO	YES
CDIF630_03821	-0.172042	0.645802	NO	NO	NO	NO	YES	NO	YES
CDIF630_03944	-0.172007	0.776148	NO	NO	NO	NO	YES	NO	YES
phnXW	-0.171887	0.663078	NO	NO	NO	NO	YES	NO	YES
CDIF630_00765	-0.171153	0.644193	NO	NO	NO	NO	YES	NO	YES
etfA1	-0.170012	0.735602	NO	NO	NO	NO	YES	NO	YES
CDIF630_02544	-0.168216	0.651976	NO	NO	NO	NO	YES	NO	YES
CDIF630_01607	-0.167935	0.71901	NO	NO	NO	NO	YES	NO	YES
CDIF630_03192	-0.167148	0.618944	NO	NO	NO	NO	YES	NO	YES
obgE	-0.167123	0.767167	NO	NO	NO	NO	YES	NO	YES
CDIF630_02175	-0.164688	0.639096	NO	NO	NO	NO	YES	NO	YES
CDIF630_00557	-0.163793	0.784522	NO	NO	NO	NO	YES	NO	YES
atpD2	-0.163189	0.710002	NO	NO	NO	NO	YES	NO	YES
cwp10	-0.162967	0.695033	NO	NO	NO	NO	YES	NO	YES
CDIF630_02760	-0.161958	0.810628	NO	NO	NO	NO	YES	NO	YES
CDIF630_02490	-0.161013	0.536414	NO	NO	NO	NO	YES	NO	YES
mobA	-0.160917	0.556734	NO	NO	NO	NO	YES	NO	YES
CDIF630_00743	-0.160841	0.864973	NO	NO	NO	NO	YES	NO	YES
uppS1	-0.160638	0.641604	NO	NO	NO	NO	YES	NO	YES
mrp	-0.159828	0.751037	NO	NO	NO	NO	YES	NO	YES
CDIF630_01962	-0.159642	0.576969	NO	NO	NO	NO	YES	NO	YES
CDIF630_00286	-0.159466	0.894882	NO	NO	NO	NO	YES	NO	YES
CDIF630_01632	-0.15889	0.587103	NO	NO	NO	NO	YES	NO	YES
cotD	-0.157943	0.947215	NO	NO	NO	NO	YES	NO	YES
CDIF630_00437	-0.155844	0.819962	NO	NO	NO	NO	YES	NO	YES
CDIF630_00492	-0.155813	0.673027	NO	NO	NO	NO	YES	NO	YES
CDIF630_03975	-0.15555	0.640783	NO	NO	NO	NO	YES	NO	YES
mrdB	-0.155294	0.638456	NO	NO	NO	NO	YES	NO	YES
clpP2	-0.154863	0.758007	NO	NO	NO	NO	YES	NO	YES
asnB1	-0.154373	0.751677	NO	NO	NO	NO	YES	NO	YES
ylmB	-0.153733	0.840725	NO	NO	NO	NO	YES	NO	YES
tkt2	-0.153649	0.727626	NO	NO	NO	NO	YES	NO	YES
CDIF630_00434	-0.153148	0.663078	NO	NO	NO	NO	YES	NO	YES
CDIF630_01600	-0.152719	0.631325	NO	NO	NO	NO	YES	NO	YES
ffh	-0.152615	0.626451	NO	NO	NO	NO	YES	NO	YES
CDIF630_03302	-0.152057	0.876825	NO	NO	NO	NO	YES	NO	YES
CDIF630nc_012	-0.151576	0.820012	NO	NO	NO	NO	YES	NO	YES
purG	-0.150919	0.830893	NO	NO	NO	NO	YES	NO	YES
CDIF630_02825	-0.150704	0.620547	NO	NO	NO	NO	YES	NO	YES
ssrA	-0.148807	0.810245	NO	NO	NO	NO	YES	NO	YES
rs_46	-0.148787	0.902894	NO	NO	NO	NO	YES	NO	YES
CDIF630_03226	-0.148515	0.858766	NO	NO	NO	NO	YES	NO	YES
CDIF630_02213	-0.146454	0.797678	NO	NO	NO	NO	YES	NO	YES
CDIF630_00553	-0.144649	0.783802	NO	NO	NO	NO	YES	NO	YES
CDIF630_01280	-0.144367	0.67231	NO	NO	NO	NO	YES	NO	YES
CDIF630_03623	-0.144033	0.693912	NO	NO	NO	NO	YES	NO	YES
CDIF630_00818	-0.143423	0.754181	NO	NO	NO	NO	YES	NO	YES
rs_13	-0.143305	0.8043	NO	NO	NO	NO	YES	NO	YES
CDIF630_02159	-0.142835	0.672537	NO	NO	NO	NO	YES	NO	YES
CDIF630_02717	-0.141332	0.718213	NO	NO	NO	NO	YES	NO	YES
CDIF630_00804	-0.140862	0.761388	NO	NO	NO	NO	YES	NO	YES
coaBC	-0.140804	0.626912	NO	NO	NO	NO	YES	NO	YES
CDIF630_01878	-0.140226	0.718358	NO	NO	NO	NO	YES	NO	YES
CDIF630_02234	-0.140026	0.874309	NO	NO	NO	NO	YES	NO	YES
ktrC	-0.13982	0.7539	NO	NO	NO	NO	YES	NO	YES
pgsA	-0.139734	0.690437	NO	NO	NO	NO	YES	NO	YES
nadE	-0.138551	0.745191	NO	NO	NO	NO	YES	NO	YES
CDIF630_01376	-0.137701	0.816172	NO	NO	NO	NO	YES	NO	YES
CDIF630_01970	-0.137598	0.632601	NO	NO	NO	NO	YES	NO	YES
CDIF630_00119	-0.137064	0.670365	NO	NO	NO	NO	YES	NO	YES
int1	-0.136925	0.708289	NO	NO	NO	NO	YES	NO	YES
graR	-0.135735	0.817903	NO	NO	NO	NO	YES	NO	YES
CDIF630_00433	-0.135613	0.733652	NO	NO	NO	NO	YES	NO	YES
mraY	-0.135268	0.697715	NO	NO	NO	NO	YES	NO	YES
argD	-0.134648	0.896671	NO	NO	NO	NO	YES	NO	YES
effR	-0.134305	0.745191	NO	NO	NO	NO	YES	NO	YES
sigH	-0.132112	0.828266	NO	NO	NO	NO	YES	NO	YES
CDIF630_01370	-0.132079	0.680247	NO	NO	NO	NO	YES	NO	YES
tyrS	-0.132056	0.745191	NO	NO	NO	NO	YES	NO	YES
CDIF630_03627	-0.131734	0.751053	NO	NO	NO	NO	YES	NO	YES
CDIF630_00821	-0.13129	0.761619	NO	NO	NO	NO	YES	NO	YES
CDIF630_03580	-0.131162	0.702034	NO	NO	NO	NO	YES	NO	YES
rimO	-0.131069	0.741851	NO	NO	NO	NO	YES	NO	YES
CDIF630_02677	-0.130673	0.667797	NO	NO	NO	NO	YES	NO	YES
buk	-0.130427	0.694776	NO	NO	NO	NO	YES	NO	YES
CDIF630_02973	-0.130417	0.737234	NO	NO	NO	NO	YES	NO	YES
CDIF630_00740	-0.1303	0.841521	NO	NO	NO	NO	YES	NO	YES
CDIF630_00566	-0.128811	0.810431	NO	NO	NO	NO	YES	NO	YES
CDIF630_03763	-0.128308	0.797678	NO	NO	NO	NO	YES	NO	YES
CDIF630_02957	-0.127691	0.729968	NO	NO	NO	NO	YES	NO	YES
thiN	-0.126865	0.745191	NO	NO	NO	NO	YES	NO	YES
CDIF630_03391	-0.126356	0.708877	NO	NO	NO	NO	YES	NO	YES
cwp26_1	-0.126094	0.746935	NO	NO	NO	NO	YES	NO	YES
CDIF630_02855	-0.125418	0.761619	NO	NO	NO	NO	YES	NO	YES
CDIF630_01265	-0.125143	0.769667	NO	NO	NO	NO	YES	NO	YES
CDIF630_01457	-0.124162	0.70622	NO	NO	NO	NO	YES	NO	YES
steT1	-0.123983	0.739345	NO	NO	NO	NO	YES	NO	YES
patB2	-0.121555	0.720055	NO	NO	NO	NO	YES	NO	YES
alaS	-0.121098	0.790763	NO	NO	NO	NO	YES	NO	YES
CDIF630_03662	-0.120645	0.864919	NO	NO	NO	NO	YES	NO	YES
thiH1	-0.120312	0.914258	NO	NO	NO	NO	YES	NO	YES
CDIF630_03427	-0.120129	0.762626	NO	NO	NO	NO	YES	NO	YES
glgB	-0.119965	0.695054	NO	NO	NO	NO	YES	NO	YES
CDIF630_01283	-0.118731	0.706008	NO	NO	NO	NO	YES	NO	YES
glyS	-0.118337	0.761619	NO	NO	NO	NO	YES	NO	YES
CDIF630_02524	-0.117984	0.752818	NO	NO	NO	NO	YES	NO	YES
CDIF630_02893	-0.117917	0.780386	NO	NO	NO	NO	YES	NO	YES
CDIF630_01645	-0.116998	0.842879	NO	NO	NO	NO	YES	NO	YES
ptsH	-0.116816	0.795184	NO	NO	NO	NO	YES	NO	YES
glmU	-0.116524	0.755163	NO	NO	NO	NO	YES	NO	YES
tlpB5	-0.115876	0.71514	NO	NO	NO	NO	YES	NO	YES
CDIF630_02453	-0.115667	0.759701	NO	NO	NO	NO	YES	NO	YES
CDIF630_01683	-0.115267	0.754181	NO	NO	NO	NO	YES	NO	YES
spoVFB	-0.115213	0.797881	NO	NO	NO	NO	YES	NO	YES
atpB2	-0.114497	0.711487	NO	NO	NO	NO	YES	NO	YES
carA1	-0.114406	0.84934	NO	NO	NO	NO	YES	NO	YES
CDIF630_01152	-0.113972	0.822736	NO	NO	NO	NO	YES	NO	YES
pepT1	-0.113384	0.735397	NO	NO	NO	NO	YES	NO	YES
nrdZ	-0.113166	0.748557	NO	NO	NO	NO	YES	NO	YES
larE	-0.111818	0.701804	NO	NO	NO	NO	YES	NO	YES
cobQ	-0.110133	0.786	NO	NO	NO	NO	YES	NO	YES
cbiF	-0.109835	0.714783	NO	NO	NO	NO	YES	NO	YES
dnaD	-0.10853	0.745191	NO	NO	NO	NO	YES	NO	YES
CDIF630_03286	-0.108112	0.902175	NO	NO	NO	NO	YES	NO	YES
CDIF630_02486	-0.10731	0.828053	NO	NO	NO	NO	YES	NO	YES
pgcA1	-0.107179	0.756515	NO	NO	NO	NO	YES	NO	YES
CDIF630_00802	-0.107024	0.745191	NO	NO	NO	NO	YES	NO	YES
pepD	-0.106192	0.832563	NO	NO	NO	NO	YES	NO	YES
smc	-0.104975	0.754659	NO	NO	NO	NO	YES	NO	YES
CDIF630_02674	-0.10494	0.905748	NO	NO	NO	NO	YES	NO	YES
isf	-0.104934	0.807535	NO	NO	NO	NO	YES	NO	YES
etfA2	-0.104832	0.894891	NO	NO	NO	NO	YES	NO	YES
CDIF630_02108	-0.104827	0.899489	NO	NO	NO	NO	YES	NO	YES
CDIF630_03917	-0.104365	0.726387	NO	NO	NO	NO	YES	NO	YES
CDIF630_01485	-0.104343	0.776933	NO	NO	NO	NO	YES	NO	YES
slpA	-0.103835	0.834382	NO	NO	NO	NO	YES	NO	YES
CDIF630_00932	-0.10278	0.729936	NO	NO	NO	NO	YES	NO	YES
CDIF630_03666	-0.102216	0.831915	NO	NO	NO	NO	YES	NO	YES
CDIF630_02566	-0.101745	0.765061	NO	NO	NO	NO	YES	NO	YES
CDIF630_02935	-0.100235	0.94245	NO	NO	NO	NO	YES	NO	YES
CDIF630_03776	-0.100094	0.810807	NO	NO	NO	NO	YES	NO	YES
graS	-0.09974	0.816172	NO	NO	NO	NO	YES	NO	YES
CDIF630_02873	-0.0986857	0.749821	NO	NO	NO	NO	YES	NO	YES
CDIF630_03974	-0.0984027	0.782204	NO	NO	NO	NO	YES	NO	YES
CDIF630_01148	-0.0978479	0.842131	NO	NO	NO	NO	YES	NO	YES
pfo	-0.0978213	0.874309	NO	NO	NO	NO	YES	NO	YES
CDIF630_02461	-0.0971087	0.819948	NO	NO	NO	NO	YES	NO	YES
hemZ	-0.0970313	0.745191	NO	NO	NO	NO	YES	NO	YES
CDIF630_03089	-0.096054	0.797676	NO	NO	NO	NO	YES	NO	YES
fabG2	-0.0958234	0.902412	NO	NO	NO	NO	YES	NO	YES
hisK	-0.0958158	0.81203	NO	NO	NO	NO	YES	NO	YES
oppA	-0.094313	0.820576	NO	NO	NO	NO	YES	NO	YES
vorA1	-0.0942821	0.814103	NO	NO	NO	NO	YES	NO	YES
CDIF630_00430	-0.0936921	0.896671	NO	NO	NO	NO	YES	NO	YES
CDIF630_00291	-0.0935372	0.796521	NO	NO	NO	NO	YES	NO	YES
radA	-0.0933137	0.769867	NO	NO	NO	NO	YES	NO	YES
CDIF630_00488	-0.0931335	0.918235	NO	NO	NO	NO	YES	NO	YES
CDIF630_01029	-0.0915207	0.743804	NO	NO	NO	NO	YES	NO	YES
atpG	-0.090532	0.815109	NO	NO	NO	NO	YES	NO	YES
CDIF630nc_079	-0.0903608	0.902894	NO	NO	NO	NO	YES	NO	YES
CDIF630_02169	-0.0901966	0.829349	NO	NO	NO	NO	YES	NO	YES
recF	-0.0893644	0.767708	NO	NO	NO	NO	YES	NO	YES
brnQ-1	-0.0891788	0.801311	NO	NO	NO	NO	YES	NO	YES
vorB1	-0.088111	0.865862	NO	NO	NO	NO	YES	NO	YES
CDIF630_02775	-0.0876597	0.767167	NO	NO	NO	NO	YES	NO	YES
rplS	-0.0872116	0.87992	NO	NO	NO	NO	YES	NO	YES
patB3	-0.0869703	0.853621	NO	NO	NO	NO	YES	NO	YES
npdA	-0.0868299	0.797678	NO	NO	NO	NO	YES	NO	YES
rs_56	-0.0857371	0.900266	NO	NO	NO	NO	YES	NO	YES
CDIF630_00642	-0.085427	0.844058	NO	NO	NO	NO	YES	NO	YES
CDIF630_02293	-0.0854108	0.903928	NO	NO	NO	NO	YES	NO	YES
CDIF630_02877	-0.0846633	0.778384	NO	NO	NO	NO	YES	NO	YES
adhE1	-0.0845917	0.876825	NO	NO	NO	NO	YES	NO	YES
CDIF630_01729	-0.0845111	0.857627	NO	NO	NO	NO	YES	NO	YES
CDIF630_00281	-0.0843305	0.862093	NO	NO	NO	NO	YES	NO	YES
CDIF630_00937	-0.0840034	0.813523	NO	NO	NO	NO	YES	NO	YES
CDIF630_03483	-0.0831785	0.872138	NO	NO	NO	NO	YES	NO	YES
CDIF630_03178	-0.0829901	0.794134	NO	NO	NO	NO	YES	NO	YES
CDIF630_00970	-0.0829066	0.851349	NO	NO	NO	NO	YES	NO	YES
CDIF630_00846	-0.0820869	0.814103	NO	NO	NO	NO	YES	NO	YES
CDIF630_01386	-0.0815276	0.776148	NO	NO	NO	NO	YES	NO	YES
CDIF630_00779	-0.0812545	0.885455	NO	NO	NO	NO	YES	NO	YES
birA	-0.0812462	0.926129	NO	NO	NO	NO	YES	NO	YES
CDIF630_02537	-0.0812094	0.858123	NO	NO	NO	NO	YES	NO	YES
moaC	-0.0811913	0.894016	NO	NO	NO	NO	YES	NO	YES
CDIF630_01401	-0.0810797	0.793474	NO	NO	NO	NO	YES	NO	YES
CDIF630_03704	-0.0808123	0.882284	NO	NO	NO	NO	YES	NO	YES
tlpB9	-0.0804443	0.87992	NO	NO	NO	NO	YES	NO	YES
CDIF630_00659	-0.0803508	0.864919	NO	NO	NO	NO	YES	NO	YES
CDIF630_02902	-0.080321	0.797676	NO	NO	NO	NO	YES	NO	YES
CDIF630_01631	-0.0803161	0.825448	NO	NO	NO	NO	YES	NO	YES
CDIF630_00290	-0.0801694	0.872974	NO	NO	NO	NO	YES	NO	YES
CDIF630_02428	-0.0800569	0.883098	NO	NO	NO	NO	YES	NO	YES
CDIF630_02271	-0.0800437	0.91714	NO	NO	NO	NO	YES	NO	YES
mfd	-0.0796876	0.812963	NO	NO	NO	NO	YES	NO	YES
cspBA	-0.0777827	0.922852	NO	NO	NO	NO	YES	NO	YES
rs_28	-0.077775	0.900634	NO	NO	NO	NO	YES	NO	YES
CDIF630nc_042	-0.0776739	0.922852	NO	NO	NO	NO	YES	NO	YES
CDIF630_00681	-0.0775611	0.847108	NO	NO	NO	NO	YES	NO	YES
CDIF630_03495	-0.0775429	0.837251	NO	NO	NO	NO	YES	NO	YES
CDIF630_02174	-0.0775129	0.864905	NO	NO	NO	NO	YES	NO	YES
greA	-0.0771212	0.91714	NO	NO	NO	NO	YES	NO	YES
tlpB1	-0.0769583	0.837835	NO	NO	NO	NO	YES	NO	YES
CDIF630_03564	-0.0763986	0.862093	NO	NO	NO	NO	YES	NO	YES
CDIF630_01911	-0.0763078	0.873629	NO	NO	NO	NO	YES	NO	YES
ptb2	-0.0761218	0.838586	NO	NO	NO	NO	YES	NO	YES
CDIF630_02384	-0.0760727	0.885455	NO	NO	NO	NO	YES	NO	YES
CDIF630_01741	-0.0758351	0.93274	NO	NO	NO	NO	YES	NO	YES
CDIF630_02484	-0.0756418	0.848407	NO	NO	NO	NO	YES	NO	YES
CDIF630_01625	-0.0750044	0.87992	NO	NO	NO	NO	YES	NO	YES
CDIF630_01910	-0.0748651	0.833131	NO	NO	NO	NO	YES	NO	YES
CDIF630_00926	-0.0738611	0.876825	NO	NO	NO	NO	YES	NO	YES
CDIF630_00482	-0.0736891	0.918235	NO	NO	NO	NO	YES	NO	YES
cwp17	-0.0729985	0.812808	NO	NO	NO	NO	YES	NO	YES
CDIF630_01979	-0.0717804	0.830606	NO	NO	NO	NO	YES	NO	YES
CDIF630_03094	-0.0704875	0.876325	NO	NO	NO	NO	YES	NO	YES
CDIF630_00705	-0.0703142	0.975152	NO	NO	NO	NO	YES	NO	YES
CDIF630_02766	-0.0702299	0.854591	NO	NO	NO	NO	YES	NO	YES
CDIF630_01992	-0.0701061	0.929857	NO	NO	NO	NO	YES	NO	YES
fba	-0.0690586	0.907592	NO	NO	NO	NO	YES	NO	YES
ispH	-0.0687069	0.821546	NO	NO	NO	NO	YES	NO	YES
CDIF630_02352	-0.0685712	0.853119	NO	NO	NO	NO	YES	NO	YES
cspC	-0.0680037	0.918944	NO	NO	NO	NO	YES	NO	YES
CDIF630_03127	-0.0677098	0.913075	NO	NO	NO	NO	YES	NO	YES
CDIF630nc_076	-0.0675427	0.949182	NO	NO	NO	NO	YES	NO	YES
CDIF630_02007	-0.0671306	0.874309	NO	NO	NO	NO	YES	NO	YES
pabC	-0.0669442	0.848407	NO	NO	NO	NO	YES	NO	YES
CDIF630_02934	-0.0663467	0.914258	NO	NO	NO	NO	YES	NO	YES
walR	-0.0639878	0.931317	NO	NO	NO	NO	YES	NO	YES
CDIF630_01114	-0.063669	0.942747	NO	NO	NO	NO	YES	NO	YES
CDIF630_02817	-0.0627314	0.882713	NO	NO	NO	NO	YES	NO	YES
feoB3	-0.0626565	0.901705	NO	NO	NO	NO	YES	NO	YES
CDIF630_03387	-0.0626412	0.864905	NO	NO	NO	NO	YES	NO	YES
CDIF630nc_056	-0.0625506	0.942396	NO	NO	NO	NO	YES	NO	YES
CDIF630_00398	-0.0623165	0.914996	NO	NO	NO	NO	YES	NO	YES
CDIF630_00630	-0.062111	0.941335	NO	NO	NO	NO	YES	NO	YES
rpsI	-0.0619057	0.913511	NO	NO	NO	NO	YES	NO	YES
rpsR	-0.0616803	0.897526	NO	NO	NO	NO	YES	NO	YES
CDIF630_03901	-0.0614524	0.945537	NO	NO	NO	NO	YES	NO	YES
CDIF630_03156	-0.0610459	0.900096	NO	NO	NO	NO	YES	NO	YES
aroA	-0.0609689	0.90992	NO	NO	NO	NO	YES	NO	YES
CDIF630_02614	-0.0607203	0.922852	NO	NO	NO	NO	YES	NO	YES
cobA-hemD	-0.0606343	0.8963	NO	NO	NO	NO	YES	NO	YES
prmA	-0.0604239	0.901124	NO	NO	NO	NO	YES	NO	YES
CDIF630_02160	-0.0600331	0.918543	NO	NO	NO	NO	YES	NO	YES
CDIF630_02019	-0.0599964	0.851603	NO	NO	NO	NO	YES	NO	YES
CDIF630_01769	-0.0597919	0.907175	NO	NO	NO	NO	YES	NO	YES
CDIF630_01852	-0.059547	0.900266	NO	NO	NO	NO	YES	NO	YES
CDIF630_01503	-0.0584945	0.916988	NO	NO	NO	NO	YES	NO	YES
CDIF630_02162	-0.0582697	0.928832	NO	NO	NO	NO	YES	NO	YES
flgD	-0.0576931	0.918329	NO	NO	NO	NO	YES	NO	YES
ycsE	-0.057443	0.896547	NO	NO	NO	NO	YES	NO	YES
ade2	-0.0566696	0.873167	NO	NO	NO	NO	YES	NO	YES
CDIF630_00487	-0.0563567	0.9556	NO	NO	NO	NO	YES	NO	YES
CDIF630_03321	-0.0558929	0.888978	NO	NO	NO	NO	YES	NO	YES
CDIF630_03123	-0.0556651	0.854591	NO	NO	NO	NO	YES	NO	YES
CDIF630_02101	-0.055241	0.907809	NO	NO	NO	NO	YES	NO	YES
CDIF630_00894	-0.0550942	0.847425	NO	NO	NO	NO	YES	NO	YES
CDIF630_02315	-0.0549042	0.862093	NO	NO	NO	NO	YES	NO	YES
hisA	-0.0546807	0.955775	NO	NO	NO	NO	YES	NO	YES
CDIF630_01349	-0.0543353	0.877862	NO	NO	NO	NO	YES	NO	YES
CDIF630_01015	-0.0537905	0.908128	NO	NO	NO	NO	YES	NO	YES
CDIF630_02102	-0.0534006	0.900266	NO	NO	NO	NO	YES	NO	YES
CDIF630_03259	-0.0532186	0.902175	NO	NO	NO	NO	YES	NO	YES
CDIF630_01713	-0.0530157	0.884162	NO	NO	NO	NO	YES	NO	YES
pupG	-0.052968	0.853133	NO	NO	NO	NO	YES	NO	YES
pabB	-0.0520375	0.874309	NO	NO	NO	NO	YES	NO	YES
CDIF630_00956	-0.0519818	0.907592	NO	NO	NO	NO	YES	NO	YES
CDIF630_03529	-0.0517328	0.901256	NO	NO	NO	NO	YES	NO	YES
CDIF630_02424	-0.0516756	0.915528	NO	NO	NO	NO	YES	NO	YES
CDIF630_02334	-0.0515305	0.900177	NO	NO	NO	NO	YES	NO	YES
CDIF630_01850	-0.0507054	0.900958	NO	NO	NO	NO	YES	NO	YES
CDIF630_01795	-0.0498048	0.90943	NO	NO	NO	NO	YES	NO	YES
mutL	-0.0496854	0.927602	NO	NO	NO	NO	YES	NO	YES
rpsC	-0.049372	0.946285	NO	NO	NO	NO	YES	NO	YES
gmk	-0.0490825	0.932108	NO	NO	NO	NO	YES	NO	YES
rtcB	-0.0481559	0.901124	NO	NO	NO	NO	YES	NO	YES
CDIF630_02997	-0.04784	0.93677	NO	NO	NO	NO	YES	NO	YES
CDIF630_01551	-0.047634	0.933083	NO	NO	NO	NO	YES	NO	YES
CDIF630_03899	-0.0468123	0.915528	NO	NO	NO	NO	YES	NO	YES
oppB	-0.046653	0.919422	NO	NO	NO	NO	YES	NO	YES
ispD	-0.0465159	0.946436	NO	NO	NO	NO	YES	NO	YES
CDIF630_02289	-0.0464368	0.928613	NO	NO	NO	NO	YES	NO	YES
CDIF630_01777	-0.0463628	0.904527	NO	NO	NO	NO	YES	NO	YES
CDIF630_00955	-0.0456457	0.903792	NO	NO	NO	NO	YES	NO	YES
CDIF630_03419	-0.0455827	0.945286	NO	NO	NO	NO	YES	NO	YES
apeA	-0.045449	0.941235	NO	NO	NO	NO	YES	NO	YES
ssb2	-0.0449184	0.930874	NO	NO	NO	NO	YES	NO	YES
CDIF630_02977	-0.0437021	0.888978	NO	NO	NO	NO	YES	NO	YES
CDIF630_00925	-0.0427404	0.957825	NO	NO	NO	NO	YES	NO	YES
CDIF630nc_087	-0.0422387	0.94886	NO	NO	NO	NO	YES	NO	YES
CDIF630_03530	-0.0421531	0.925002	NO	NO	NO	NO	YES	NO	YES
CDIF630_00493	-0.0418068	0.955573	NO	NO	NO	NO	YES	NO	YES
CDIF630nc_049	-0.0413671	0.960917	NO	NO	NO	NO	YES	NO	YES
CDIF630_00754	-0.0411741	0.944018	NO	NO	NO	NO	YES	NO	YES
xdhA3	-0.0406175	0.957825	NO	NO	NO	NO	YES	NO	YES
prdR	-0.0400691	0.897526	NO	NO	NO	NO	YES	NO	YES
bglH	-0.0397461	0.962403	NO	NO	NO	NO	YES	NO	YES
CDIF630_01090	-0.0393458	0.943028	NO	NO	NO	NO	YES	NO	YES
CDIF630_01247	-0.0393077	0.89907	NO	NO	NO	NO	YES	NO	YES
kdpE	-0.038111	0.922852	NO	NO	NO	NO	YES	NO	YES
CDIF630_03819	-0.0372329	0.923212	NO	NO	NO	NO	YES	NO	YES
CDIF630_02488	-0.0371712	0.945263	NO	NO	NO	NO	YES	NO	YES
CDIF630_02411	-0.0367997	0.916819	NO	NO	NO	NO	YES	NO	YES
bglG4	-0.0366772	0.91184	NO	NO	NO	NO	YES	NO	YES
CDIF630_01898	-0.0363251	0.958287	NO	NO	NO	NO	YES	NO	YES
atpK	-0.0361647	0.957482	NO	NO	NO	NO	YES	NO	YES
icd	-0.0357535	0.949473	NO	NO	NO	NO	YES	NO	YES
CDIF630_02690	-0.0356974	0.957825	NO	NO	NO	NO	YES	NO	YES
feoA5	-0.0354921	0.915537	NO	NO	NO	NO	YES	NO	YES
CDIF630_00485	-0.0349801	0.967508	NO	NO	NO	NO	YES	NO	YES
CDIF630_01574	-0.0347423	0.959625	NO	NO	NO	NO	YES	NO	YES
iscS1	-0.0346957	0.94315	NO	NO	NO	NO	YES	NO	YES
CDIF630nc_026	-0.0342308	0.957825	NO	NO	NO	NO	YES	NO	YES
CDIF630_03443	-0.0337583	0.941335	NO	NO	NO	NO	YES	NO	YES
CDIF630_00582	-0.0336378	0.93677	NO	NO	NO	NO	YES	NO	YES
atpZ	-0.0326971	0.93677	NO	NO	NO	NO	YES	NO	YES
CDIF630_01702	-0.032105	0.91832	NO	NO	NO	NO	YES	NO	YES
CDIF630_00520	-0.031165	0.932589	NO	NO	NO	NO	YES	NO	YES
xdhA4	-0.0306758	0.944018	NO	NO	NO	NO	YES	NO	YES
CDIF630_01224	-0.0304081	0.945286	NO	NO	NO	NO	YES	NO	YES
CDIF630_02008	-0.0304025	0.960748	NO	NO	NO	NO	YES	NO	YES
lpdA	-0.0300522	0.940512	NO	NO	NO	NO	YES	NO	YES
CDIF630_01571	-0.0300453	0.930394	NO	NO	NO	NO	YES	NO	YES
CDIF630_02138	-0.0296973	0.944033	NO	NO	NO	NO	YES	NO	YES
jag	-0.0290602	0.94315	NO	NO	NO	NO	YES	NO	YES
CDIF630nc_094	-0.0289865	0.951728	NO	NO	NO	NO	YES	NO	YES
dltD	-0.0286704	0.943028	NO	NO	NO	NO	YES	NO	YES
dnaG	-0.0284498	0.938346	NO	NO	NO	NO	YES	NO	YES
CDIF630_00942	-0.0282643	0.957825	NO	NO	NO	NO	YES	NO	YES
CDIF630_01612	-0.0277985	0.955775	NO	NO	NO	NO	YES	NO	YES
CDIF630_02699	-0.0274975	0.943456	NO	NO	NO	NO	YES	NO	YES
iscS2	-0.0273527	0.965707	NO	NO	NO	NO	YES	NO	YES
CDIF630_01793	-0.0259861	0.978916	NO	NO	NO	NO	YES	NO	YES
rpe2	-0.0259384	0.947124	NO	NO	NO	NO	YES	NO	YES
atpF2	-0.0254014	0.94886	NO	NO	NO	NO	YES	NO	YES
CDIF630_00550	-0.0252293	0.957825	NO	NO	NO	NO	YES	NO	YES
CDIF630_02810	-0.025014	0.962976	NO	NO	NO	NO	YES	NO	YES
maa1	-0.0248956	0.966595	NO	NO	NO	NO	YES	NO	YES
CDIF630_03654	-0.0248554	0.970065	NO	NO	NO	NO	YES	NO	YES
CDIF630_00580	-0.0248446	0.967093	NO	NO	NO	NO	YES	NO	YES
CDIF630_02515	-0.0248115	0.970314	NO	NO	NO	NO	YES	NO	YES
CDIF630_01674	-0.0248093	0.973058	NO	NO	NO	NO	YES	NO	YES
prfA	-0.0246914	0.944496	NO	NO	NO	NO	YES	NO	YES
CDIF630_02402	-0.0240863	0.94886	NO	NO	NO	NO	YES	NO	YES
CDIF630_00875	-0.023488	0.989828	NO	NO	NO	NO	YES	NO	YES
atpE1	-0.0232996	0.975591	NO	NO	NO	NO	YES	NO	YES
CDIF630_02354	-0.0225406	0.962976	NO	NO	NO	NO	YES	NO	YES
CDIF630_02944	-0.0225031	0.960062	NO	NO	NO	NO	YES	NO	YES
CDIF630_02333	-0.0221186	0.957405	NO	NO	NO	NO	YES	NO	YES
mnmE	-0.0220581	0.944526	NO	NO	NO	NO	YES	NO	YES
CDIF630_02416	-0.0217285	0.974572	NO	NO	NO	NO	YES	NO	YES
cynT	-0.0214676	0.965522	NO	NO	NO	NO	YES	NO	YES
larC	-0.0203515	0.961582	NO	NO	NO	NO	YES	NO	YES
rnfC	-0.0202423	0.955775	NO	NO	NO	NO	YES	NO	YES
CDIF630_03993	-0.0202059	0.97245	NO	NO	NO	NO	YES	NO	YES
CDIF630_01069	-0.0188091	0.977832	NO	NO	NO	NO	YES	NO	YES
CDIF630_02011	-0.0186058	0.974997	NO	NO	NO	NO	YES	NO	YES
CDIF630_01159	-0.0185764	0.978916	NO	NO	NO	NO	YES	NO	YES
CDIF630_02626	-0.0185754	0.971418	NO	NO	NO	NO	YES	NO	YES
rplR	-0.0168401	0.982046	NO	NO	NO	NO	YES	NO	YES
CDIF630_03197	-0.016719	0.979357	NO	NO	NO	NO	YES	NO	YES
CDIF630_01576	-0.0165793	0.978916	NO	NO	NO	NO	YES	NO	YES
CDIF630_00551	-0.0165521	0.975591	NO	NO	NO	NO	YES	NO	YES
metY	-0.0164741	0.970257	NO	NO	NO	NO	YES	NO	YES
CDIF630_03393	-0.0159915	0.986769	NO	NO	NO	NO	YES	NO	YES
CDIF630_00907	-0.0157128	0.970425	NO	NO	NO	NO	YES	NO	YES
CDIF630_01269	-0.0153579	0.982177	NO	NO	NO	NO	YES	NO	YES
CDIF630_02555	-0.0146178	0.978226	NO	NO	NO	NO	YES	NO	YES
CDIF630_00569	-0.014583	0.982393	NO	NO	NO	NO	YES	NO	YES
CDIF630_03454	-0.0139235	0.987761	NO	NO	NO	NO	YES	NO	YES
CDIF630_00644	-0.0135892	0.979554	NO	NO	NO	NO	YES	NO	YES
CDIF630_00449	-0.0134735	0.978916	NO	NO	NO	NO	YES	NO	YES
CDIF630_02875	-0.0119663	0.978226	NO	NO	NO	NO	YES	NO	YES
CDIF630_03994	-0.0119285	0.98416	NO	NO	NO	NO	YES	NO	YES
CDIF630_03193	-0.0116225	0.982046	NO	NO	NO	NO	YES	NO	YES
CDIF630_01978	-0.0112012	0.982046	NO	NO	NO	NO	YES	NO	YES
rpiB1	-0.0110799	0.988253	NO	NO	NO	NO	YES	NO	YES
stiP	-0.0106883	0.980763	NO	NO	NO	NO	YES	NO	YES
CDIF630_00807	-0.0101475	0.985599	NO	NO	NO	NO	YES	NO	YES
CDIF630_01595	-0.0100795	0.984232	NO	NO	NO	NO	YES	NO	YES
CDIF630_03451	-0.00980494	0.988253	NO	NO	NO	NO	YES	NO	YES
rpiB2	-0.00968795	0.984232	NO	NO	NO	NO	YES	NO	YES
CDIF630_02631	-0.00799492	0.982175	NO	NO	NO	NO	YES	NO	YES
CDIF630_01606	-0.00767711	0.989606	NO	NO	NO	NO	YES	NO	YES
CDIF630_03897	-0.00763729	0.988978	NO	NO	NO	NO	YES	NO	YES
CDIF630_02318	-0.00728207	0.991064	NO	NO	NO	NO	YES	NO	YES
pqqD	-0.00643554	0.989606	NO	NO	NO	NO	YES	NO	YES
ruvA	-0.0063067	0.993498	NO	NO	NO	NO	YES	NO	YES
fhs	-0.00589227	0.987761	NO	NO	NO	NO	YES	NO	YES
ampP	-0.00514339	0.988253	NO	NO	NO	NO	YES	NO	YES
CDIF630_01073	-0.00508325	0.991397	NO	NO	NO	NO	YES	NO	YES
CDIF630_02460	-0.00449968	0.99067	NO	NO	NO	NO	YES	NO	YES
CDIF630_02786	-0.00396193	0.993239	NO	NO	NO	NO	YES	NO	YES
CDIF630_03844	-0.00389169	0.995889	NO	NO	NO	NO	YES	NO	YES
CDIF630_00497	-0.0031065	0.997561	NO	NO	NO	NO	YES	NO	YES
CDIF630_02137	-0.00301573	0.994967	NO	NO	NO	NO	YES	NO	YES
CDIF630_01023	-0.00260766	0.994967	NO	NO	NO	NO	YES	NO	YES
CDIF630_02785	-0.00215282	0.995342	NO	NO	NO	NO	YES	NO	YES
CDIF630_01816	-0.00197421	0.995467	NO	NO	NO	NO	YES	NO	YES
cwp7	-0.00149301	0.997561	NO	NO	NO	NO	YES	NO	YES
CDIF630_00625	-0.000660302	0.999061	NO	NO	NO	NO	YES	NO	YES
mngB1	-0.000490448	0.999596	NO	NO	NO	NO	YES	NO	YES
CDIF630_03406	0.000484106	0.99931	NO	NO	NO	NO	YES	NO	YES
cbiC	0.00163955	0.99638	NO	NO	NO	NO	YES	NO	YES
rpsM	0.00221001	0.997561	NO	NO	NO	NO	YES	NO	YES
rpoC	0.00252845	0.995467	NO	NO	NO	NO	YES	NO	YES
rnfD	0.00454393	0.990372	NO	NO	NO	NO	YES	NO	YES
CDIF630_01515	0.00534244	0.994351	NO	NO	NO	NO	YES	NO	YES
tlpB6	0.00564365	0.990372	NO	NO	NO	NO	YES	NO	YES
CDIF630_01871	0.00590637	0.989606	NO	NO	NO	NO	YES	NO	YES
CDIF630_02163	0.00618464	0.988893	NO	NO	NO	NO	YES	NO	YES
rplP	0.00623625	0.994351	NO	NO	NO	NO	YES	NO	YES
CDIF630_00996	0.00667267	0.994351	NO	NO	NO	NO	YES	NO	YES
cme	0.00677315	0.992931	NO	NO	NO	NO	YES	NO	YES
rplU	0.0067934	0.988253	NO	NO	NO	NO	YES	NO	YES
CDIF630_01142	0.00741335	0.99067	NO	NO	NO	NO	YES	NO	YES
CDIF630_02866	0.00784699	0.988939	NO	NO	NO	NO	YES	NO	YES
rpsL	0.00826385	0.987153	NO	NO	NO	NO	YES	NO	YES
CDIF630_00194	0.00858505	0.993879	NO	NO	NO	NO	YES	NO	YES
CDIF630_01570	0.00866058	0.98568	NO	NO	NO	NO	YES	NO	YES
rbr4	0.00876763	0.988253	NO	NO	NO	NO	YES	NO	YES
cbiG	0.00888556	0.984232	NO	NO	NO	NO	YES	NO	YES
CDIF630nc_108	0.00899736	0.986371	NO	NO	NO	NO	YES	NO	YES
cysE	0.00937696	0.988139	NO	NO	NO	NO	YES	NO	YES
CDIF630_00908	0.00974598	0.978916	NO	NO	NO	NO	YES	NO	YES
exoA	0.0100844	0.981519	NO	NO	NO	NO	YES	NO	YES
CDIF630_02286	0.0117899	0.970257	NO	NO	NO	NO	YES	NO	YES
spoIVB2	0.0118627	0.988253	NO	NO	NO	NO	YES	NO	YES
CDIF630_03817	0.0118905	0.97588	NO	NO	NO	NO	YES	NO	YES
CDIF630_02879	0.011916	0.98397	NO	NO	NO	NO	YES	NO	YES
CDIF630_00558	0.0123515	0.98568	NO	NO	NO	NO	YES	NO	YES
CDIF630_03862	0.0124178	0.978916	NO	NO	NO	NO	YES	NO	YES
CDIF630_00847	0.0128114	0.973	NO	NO	NO	NO	YES	NO	YES
CDIF630_00198	0.0136468	0.986371	NO	NO	NO	NO	YES	NO	YES
CDIF630_01573	0.013863	0.978916	NO	NO	NO	NO	YES	NO	YES
CDIF630_00717	0.0140726	0.977832	NO	NO	NO	NO	YES	NO	YES
CDIF630_00447	0.0145533	0.9809	NO	NO	NO	NO	YES	NO	YES
ldh	0.0148724	0.970065	NO	NO	NO	NO	YES	NO	YES
CDIF630_00763	0.0151021	0.9809	NO	NO	NO	NO	YES	NO	YES
rnfE	0.016138	0.957825	NO	NO	NO	NO	YES	NO	YES
celG	0.0165858	0.97588	NO	NO	NO	NO	YES	NO	YES
folD	0.0167383	0.978916	NO	NO	NO	NO	YES	NO	YES
CDIF630_01157	0.0167414	0.982046	NO	NO	NO	NO	YES	NO	YES
CDIF630_02616	0.0172234	0.976656	NO	NO	NO	NO	YES	NO	YES
nfnA	0.0172827	0.975591	NO	NO	NO	NO	YES	NO	YES
pyrE	0.0183852	0.978916	NO	NO	NO	NO	YES	NO	YES
CDIF630_02823	0.0191862	0.975324	NO	NO	NO	NO	YES	NO	YES
CDIF630_01493	0.0196365	0.971418	NO	NO	NO	NO	YES	NO	YES
CDIF630_03245	0.020196	0.978916	NO	NO	NO	NO	YES	NO	YES
CDIF630_01862	0.02023	0.986769	NO	NO	NO	NO	YES	NO	YES
CDIF630_00940	0.0205891	0.970314	NO	NO	NO	NO	YES	NO	YES
CDIF630_02867	0.0210731	0.965597	NO	NO	NO	NO	YES	NO	YES
CDIF630_01491	0.0213663	0.955775	NO	NO	NO	NO	YES	NO	YES
CDIF630_00445	0.0222542	0.978916	NO	NO	NO	NO	YES	NO	YES
recO	0.0227324	0.94886	NO	NO	NO	NO	YES	NO	YES
rpsK	0.0229202	0.978916	NO	NO	NO	NO	YES	NO	YES
CDIF630_01649	0.023021	0.978916	NO	NO	NO	NO	YES	NO	YES
CDIF630_01913	0.0230869	0.970065	NO	NO	NO	NO	YES	NO	YES
CDIF630_01351	0.0231488	0.955775	NO	NO	NO	NO	YES	NO	YES
CDIF630_03339	0.0241356	0.974575	NO	NO	NO	NO	YES	NO	YES
btuD	0.0243164	0.951469	NO	NO	NO	NO	YES	NO	YES
acd	0.02599	0.949473	NO	NO	NO	NO	YES	NO	YES
etfB1	0.0264941	0.964668	NO	NO	NO	NO	YES	NO	YES
CDIF630_01903	0.0271444	0.955775	NO	NO	NO	NO	YES	NO	YES
hisD	0.028386	0.936927	NO	NO	NO	NO	YES	NO	YES
CDIF630_01605	0.0292927	0.944018	NO	NO	NO	NO	YES	NO	YES
CDIF630_00995	0.0296915	0.972669	NO	NO	NO	NO	YES	NO	YES
dltA	0.0297674	0.944823	NO	NO	NO	NO	YES	NO	YES
CDIF630_01132	0.0298963	0.949182	NO	NO	NO	NO	YES	NO	YES
CDIF630_01149	0.0301427	0.962976	NO	NO	NO	NO	YES	NO	YES
CDIF630_02270	0.0313862	0.94245	NO	NO	NO	NO	YES	NO	YES
CDIF630_01778	0.0316097	0.953705	NO	NO	NO	NO	YES	NO	YES
CDIF630_01185	0.0320493	0.957825	NO	NO	NO	NO	YES	NO	YES
treP	0.0322803	0.957825	NO	NO	NO	NO	YES	NO	YES
CDIF630_01088	0.0323603	0.933561	NO	NO	NO	NO	YES	NO	YES
CDIF630_02216	0.0327585	0.973	NO	NO	NO	NO	YES	NO	YES
CDIF630_03508	0.0327852	0.963753	NO	NO	NO	NO	YES	NO	YES
CDIF630_02393	0.0328758	0.941335	NO	NO	NO	NO	YES	NO	YES
bglF4	0.032876	0.949281	NO	NO	NO	NO	YES	NO	YES
CDIF630_00587	0.0332519	0.944526	NO	NO	NO	NO	YES	NO	YES
CDIF630_02939	0.0332556	0.938922	NO	NO	NO	NO	YES	NO	YES
CDIF630_03624	0.0335649	0.923212	NO	NO	NO	NO	YES	NO	YES
CDIF630_03890	0.0338052	0.940104	NO	NO	NO	NO	YES	NO	YES
gppA	0.0342852	0.962403	NO	NO	NO	NO	YES	NO	YES
CDIF630_00237	0.0344869	0.945103	NO	NO	NO	NO	YES	NO	YES
CDIF630_00988	0.0352224	0.920656	NO	NO	NO	NO	YES	NO	YES
CDIF630_01118	0.0359472	0.930821	NO	NO	NO	NO	YES	NO	YES
CDIF630_00822	0.0360509	0.93274	NO	NO	NO	NO	YES	NO	YES
ssb1	0.0364853	0.961582	NO	NO	NO	NO	YES	NO	YES
recJ	0.0370692	0.928613	NO	NO	NO	NO	YES	NO	YES
rpsO	0.0371372	0.945286	NO	NO	NO	NO	YES	NO	YES
celC	0.0375044	0.930867	NO	NO	NO	NO	YES	NO	YES
upp	0.0390507	0.94245	NO	NO	NO	NO	YES	NO	YES
CDIF630_00968	0.0394513	0.93677	NO	NO	NO	NO	YES	NO	YES
rpmH	0.039497	0.938346	NO	NO	NO	NO	YES	NO	YES
CDIF630_03179	0.0399314	0.914928	NO	NO	NO	NO	YES	NO	YES
CDIF630_02445	0.0403525	0.946864	NO	NO	NO	NO	YES	NO	YES
CDIF630_02167	0.0404084	0.926437	NO	NO	NO	NO	YES	NO	YES
etfA3	0.0408227	0.924267	NO	NO	NO	NO	YES	NO	YES
CDIF630_03825	0.040842	0.91668	NO	NO	NO	NO	YES	NO	YES
purE	0.0409209	0.962976	NO	NO	NO	NO	YES	NO	YES
ldhA	0.0415372	0.94886	NO	NO	NO	NO	YES	NO	YES
asnB2	0.0425957	0.907592	NO	NO	NO	NO	YES	NO	YES
oppC	0.043633	0.919711	NO	NO	NO	NO	YES	NO	YES
CDIF630_02751	0.0446216	0.925937	NO	NO	NO	NO	YES	NO	YES
vorC1	0.0457439	0.8963	NO	NO	NO	NO	YES	NO	YES
CDIF630_01119	0.0459674	0.918329	NO	NO	NO	NO	YES	NO	YES
folK	0.0462875	0.903263	NO	NO	NO	NO	YES	NO	YES
CDIF630nc_003	0.0466636	0.87992	NO	NO	NO	NO	YES	NO	YES
rpmD	0.047462	0.936801	NO	NO	NO	NO	YES	NO	YES
CDIF630_02878	0.0480591	0.904752	NO	NO	NO	NO	YES	NO	YES
azlD	0.048079	0.952798	NO	NO	NO	NO	YES	NO	YES
CDIF630_03680	0.0481269	0.93962	NO	NO	NO	NO	YES	NO	YES
tdh	0.0486573	0.901124	NO	NO	NO	NO	YES	NO	YES
rnfG	0.04889	0.893464	NO	NO	NO	NO	YES	NO	YES
CDIF630_00993	0.0489831	0.954622	NO	NO	NO	NO	YES	NO	YES
CDIF630_03022	0.0496391	0.913511	NO	NO	NO	NO	YES	NO	YES
ermB2	0.0504336	0.8963	NO	NO	NO	NO	YES	NO	YES
spaR	0.0508493	0.91209	NO	NO	NO	NO	YES	NO	YES
CDIF630_02770	0.0508496	0.925775	NO	NO	NO	NO	YES	NO	YES
CDIF630_01501	0.0511326	0.936927	NO	NO	NO	NO	YES	NO	YES
CDIF630_02397	0.051858	0.891919	NO	NO	NO	NO	YES	NO	YES
CDIF630_03456	0.0519879	0.952705	NO	NO	NO	NO	YES	NO	YES
CDIF630_03496	0.0523156	0.946436	NO	NO	NO	NO	YES	NO	YES
ppnK	0.0527741	0.894882	NO	NO	NO	NO	YES	NO	YES
CDIF630_02178	0.0531151	0.882284	NO	NO	NO	NO	YES	NO	YES
CDIF630_01134	0.0532277	0.89511	NO	NO	NO	NO	YES	NO	YES
CDIF630_02452	0.0534192	0.962976	NO	NO	NO	NO	YES	NO	YES
bglG2	0.0542277	0.954508	NO	NO	NO	NO	YES	NO	YES
CDIF630_02787	0.0543508	0.907809	NO	NO	NO	NO	YES	NO	YES
CDIF630_00998	0.0544375	0.943028	NO	NO	NO	NO	YES	NO	YES
CDIF630_01788	0.0547127	0.872974	NO	NO	NO	NO	YES	NO	YES
CDIF630_00682	0.0551858	0.864929	NO	NO	NO	NO	YES	NO	YES
CDIF630_00304	0.0558277	0.882284	NO	NO	NO	NO	YES	NO	YES
tkt'2	0.0559137	0.911812	NO	NO	NO	NO	YES	NO	YES
CDIF630_01601	0.0559432	0.882284	NO	NO	NO	NO	YES	NO	YES
CDIF630_03478	0.056501	0.919982	NO	NO	NO	NO	YES	NO	YES
CDIF630_02288	0.0571435	0.915202	NO	NO	NO	NO	YES	NO	YES
CDIF630_03952	0.0574716	0.913511	NO	NO	NO	NO	YES	NO	YES
apt	0.0577728	0.888438	NO	NO	NO	NO	YES	NO	YES
glcK	0.0579411	0.94245	NO	NO	NO	NO	YES	NO	YES
moaA	0.0582447	0.843617	NO	NO	NO	NO	YES	NO	YES
yidC	0.0583028	0.869621	NO	NO	NO	NO	YES	NO	YES
CDIF630_03012	0.0585497	0.903484	NO	NO	NO	NO	YES	NO	YES
CDIF630_02009	0.0595354	0.894016	NO	NO	NO	NO	YES	NO	YES
CDIF630_00861	0.0596462	0.8963	NO	NO	NO	NO	YES	NO	YES
rimP	0.0605401	0.92273	NO	NO	NO	NO	YES	NO	YES
fabK	0.0605898	0.912313	NO	NO	NO	NO	YES	NO	YES
mgtA2	0.0607651	0.848407	NO	NO	NO	NO	YES	NO	YES
CDIF630_02843	0.0610275	0.894016	NO	NO	NO	NO	YES	NO	YES
CDIF630_02553	0.0612458	0.962976	NO	NO	NO	NO	YES	NO	YES
CDIF630_03806	0.061594	0.879595	NO	NO	NO	NO	YES	NO	YES
eutQ	0.0618411	0.937489	NO	NO	NO	NO	YES	NO	YES
ermB1	0.0628619	0.870131	NO	NO	NO	NO	YES	NO	YES
CDIF630_03389	0.0631705	0.949008	NO	NO	NO	NO	YES	NO	YES
CDIF630_00554	0.0633613	0.901705	NO	NO	NO	NO	YES	NO	YES
CDIF630_01178	0.0636121	0.876825	NO	NO	NO	NO	YES	NO	YES
CDIF630_00809	0.0637128	0.899489	NO	NO	NO	NO	YES	NO	YES
CDIF630_01917	0.0649851	0.95807	NO	NO	NO	NO	YES	NO	YES
CDIF630_01335	0.0650655	0.866581	NO	NO	NO	NO	YES	NO	YES
phnA	0.0653054	0.872974	NO	NO	NO	NO	YES	NO	YES
CDIF630_02245	0.0657439	0.899882	NO	NO	NO	NO	YES	NO	YES
lon	0.0661513	0.894016	NO	NO	NO	NO	YES	NO	YES
CDIF630_03706	0.0666293	0.844058	NO	NO	NO	NO	YES	NO	YES
CDIF630_02443	0.0668392	0.83751	NO	NO	NO	NO	YES	NO	YES
CDIF630_00579	0.0669917	0.848407	NO	NO	NO	NO	YES	NO	YES
relA	0.0675597	0.879764	NO	NO	NO	NO	YES	NO	YES
cwp21	0.0680585	0.832563	NO	NO	NO	NO	YES	NO	YES
cdu2	0.0684584	0.924775	NO	NO	NO	NO	YES	NO	YES
CDIF630_02899	0.0689983	0.863544	NO	NO	NO	NO	YES	NO	YES
CDIF630_02771	0.0691138	0.826659	NO	NO	NO	NO	YES	NO	YES
CDIF630_02673	0.069262	0.840839	NO	NO	NO	NO	YES	NO	YES
CDIF630_01779	0.0695009	0.901256	NO	NO	NO	NO	YES	NO	YES
CDIF630_03489	0.069596	0.838118	NO	NO	NO	NO	YES	NO	YES
hupA	0.0704185	0.878515	NO	NO	NO	NO	YES	NO	YES
CDIF630_02892	0.0707195	0.869621	NO	NO	NO	NO	YES	NO	YES
carB2	0.0710934	0.851349	NO	NO	NO	NO	YES	NO	YES
ptsI	0.0711549	0.882713	NO	NO	NO	NO	YES	NO	YES
CDIF630_00722	0.0723921	0.877897	NO	NO	NO	NO	YES	NO	YES
CDIF630_02808	0.0727823	0.848407	NO	NO	NO	NO	YES	NO	YES
CDIF630_03965	0.073084	0.96341	NO	NO	NO	NO	YES	NO	YES
rpmG	0.0755523	0.83337	NO	NO	NO	NO	YES	NO	YES
CDIF630_00703	0.0756517	0.872974	NO	NO	NO	NO	YES	NO	YES
CDIF630_03111	0.0758823	0.965597	NO	NO	NO	NO	YES	NO	YES
CDIF630_02780	0.0760434	0.847047	NO	NO	NO	NO	YES	NO	YES
CDIF630_02390	0.0760516	0.885058	NO	NO	NO	NO	YES	NO	YES
nadD	0.0763781	0.810313	NO	NO	NO	NO	YES	NO	YES
CDIF630_03153	0.0779064	0.878655	NO	NO	NO	NO	YES	NO	YES
atpD1	0.07882	0.859622	NO	NO	NO	NO	YES	NO	YES
CDIF630_00755	0.0790393	0.896671	NO	NO	NO	NO	YES	NO	YES
purB	0.0792279	0.823595	NO	NO	NO	NO	YES	NO	YES
CDIF630_03504	0.0792476	0.89323	NO	NO	NO	NO	YES	NO	YES
CDIF630_03987	0.0797257	0.829349	NO	NO	NO	NO	YES	NO	YES
CDIF630_00915	0.0799187	0.858416	NO	NO	NO	NO	YES	NO	YES
CDIF630_01798	0.0806271	0.930874	NO	NO	NO	NO	YES	NO	YES
CDIF630_00431	0.0823217	0.791589	NO	NO	NO	NO	YES	NO	YES
CDIF630_03098	0.0826265	0.834382	NO	NO	NO	NO	YES	NO	YES
CDIF630_02224	0.0834461	0.888978	NO	NO	NO	NO	YES	NO	YES
CDIF630_02228	0.0834461	0.888978	NO	NO	NO	NO	YES	NO	YES
CDIF630_00701	0.0837874	0.895584	NO	NO	NO	NO	YES	NO	YES
CDIF630_01145	0.0847758	0.888978	NO	NO	NO	NO	YES	NO	YES
CDIF630_00199	0.0851307	0.942797	NO	NO	NO	NO	YES	NO	YES
effD	0.0852287	0.864919	NO	NO	NO	NO	YES	NO	YES
cotE	0.0853447	0.941235	NO	NO	NO	NO	YES	NO	YES
CDIF630_01981	0.0854178	0.761619	NO	NO	NO	NO	YES	NO	YES
rs_70	0.085646	0.878531	NO	NO	NO	NO	YES	NO	YES
tyrC	0.0856803	0.873631	NO	NO	NO	NO	YES	NO	YES
CDIF630_00212	0.0857555	0.94245	NO	NO	NO	NO	YES	NO	YES
CDIF630_00439	0.0858278	0.94245	NO	NO	NO	NO	YES	NO	YES
cdu1	0.0859581	0.855703	NO	NO	NO	NO	YES	NO	YES
CDIF630_01171	0.0875242	0.942116	NO	NO	NO	NO	YES	NO	YES
CDIF630_00759	0.0876698	0.869119	NO	NO	NO	NO	YES	NO	YES
CDIF630_01686	0.0877412	0.876825	NO	NO	NO	NO	YES	NO	YES
CDIF630_03017	0.0877996	0.836962	NO	NO	NO	NO	YES	NO	YES
CDIF630_03487	0.0880282	0.864919	NO	NO	NO	NO	YES	NO	YES
CDIF630_00465	0.0881597	0.872673	NO	NO	NO	NO	YES	NO	YES
rpsE	0.0882479	0.901709	NO	NO	NO	NO	YES	NO	YES
CDIF630_00017	0.0883532	0.941711	NO	NO	NO	NO	YES	NO	YES
CDIF630_01706	0.0884571	0.792433	NO	NO	NO	NO	YES	NO	YES
CDIF630_00177	0.0885231	0.941335	NO	NO	NO	NO	YES	NO	YES
CDIF630_00206	0.0886054	0.941328	NO	NO	NO	NO	YES	NO	YES
CDIF630_00035	0.0886186	0.941335	NO	NO	NO	NO	YES	NO	YES
deoC	0.0889635	0.883116	NO	NO	NO	NO	YES	NO	YES
CDIF630_03128	0.0890411	0.93677	NO	NO	NO	NO	YES	NO	YES
CDIF630_00012	0.0891108	0.941335	NO	NO	NO	NO	YES	NO	YES
fabD	0.0897732	0.876998	NO	NO	NO	NO	YES	NO	YES
CDIF630_02803	0.0900377	0.810313	NO	NO	NO	NO	YES	NO	YES
ybbP	0.0902418	0.747096	NO	NO	NO	NO	YES	NO	YES
CDIF630_03083	0.0902955	0.773062	NO	NO	NO	NO	YES	NO	YES
ascB1	0.0909121	0.940007	NO	NO	NO	NO	YES	NO	YES
CDIF630_02980	0.0911345	0.940007	NO	NO	NO	NO	YES	NO	YES
CDIF630_03725	0.0911345	0.940007	NO	NO	NO	NO	YES	NO	YES
CDIF630_03870	0.0911345	0.940007	NO	NO	NO	NO	YES	NO	YES
CDIF630_00700	0.0914219	0.891059	NO	NO	NO	NO	YES	NO	YES
CDIF630_02267	0.0914866	0.771045	NO	NO	NO	NO	YES	NO	YES
[truncated: 1,487 more rows]

## Sheet: 4A
A450-A620_Intracellular Toxin				A450-A620_Secreted Toxin
	24 hours	48 hours			24 hours	48 hours
WT	2.731	0.5448		WT	0.21	1.315
	2.872	0.7537			0.204	1.447
	2.3906	1.0037			0.214	1.39
DmodT	3.3784	2.3229		DmodT	0.451	3.388
	3.4622	2.9349			0.418	3.276
	3.4387	2.734			0.499	3.3
DmodT C-short	2.6268	0.4802		DmodT C-short	0.187	1.215
	2.2998	0.6977			0.229	1.24
	2.8438	0.5398			0.167	1.148
DmodT C-long	2.759	0.4707		DmodT C-long	0.178	1.197
	2.468	0.4276			0.181	1.156
	2.7363	0.7284			0.177	1.452
	Strain		A450	A620	A450-A620
24 h	WT	FFS-1	0.4268	0.2173	0.2095
		FFS-1	0.4197	0.2155	0.2042
		FFS-1	0.4307	0.2166	0.2141
	DmodT	FFS-447	0.6632	0.2119	0.4513
		FFS-447	0.6173	0.1992	0.4181
		FFS-447	0.7	0.2013	0.4987
	DmodT C-short	FFS-706	0.3956	0.2087	0.1869
		FFS-706	0.4387	0.2095	0.2292
		FFS-706	0.3755	0.2089	0.1666
	DmodT C-long	FFS-707	0.3803	0.2025	0.1778
		FFS-707	0.386	0.2049	0.1811
		FFS-707	0.3811	0.204	0.1771
48 h	WT	FFS-1	1.5162	0.201	1.3152
		FFS-1	1.643	0.1957	1.4473
		FFS-1	1.5921	0.2023	1.3898
	DmodT	FFS-447	3.5786	0.1901	3.3885
		FFS-447	3.496	0.2204	3.2756
		FFS-447	3.5194	0.2194	3.3
	DmodT C-short	FFS-706	1.4251	0.2102	1.2149
		FFS-706	1.4564	0.2166	1.2398
		FFS-706	1.3606	0.2122	1.1484
	DmodT C-long	FFS-707	1.415	0.2178	1.1972
		FFS-707	1.3726	0.2166	1.156
		FFS-707	1.6629	0.2109	1.452
	+ Ctr		3.65585	0.2171	3.43875
	- Ctr		0.2325	0.213	0.0195		cutoff:	0.1195

## Sheet: 4C
Sporulation frequency (%)
		18 hours	24 hours	48 hours	5 days
WT		11.7	11.9	23.2	38.2
		8	14.1	23.3	24.3
		6.6	10.2	22.8	24.6
DmodT		0.1	1.3	1.7	3.7
		0.3	0.5	1.5	2.5
		0.5	1.2	2.4	1.9
DmodT C-short		74.7	73.8	79.7	68.1
		74.9	74.8	86	94.4
		60.8	66.5	80.6	88.4
DmodT C-long		9.8	10.8	30.7	26.4
		7.3	5.3	17.5	23.4
		14	17.1	22.9	31.5
		Field of view #1								Field of view #2									Fields of view combined
			18 hours								18 hours
			Image	Vegetative	phase bright	event number	Frequency				Image	Vegetative	phase bright	event number	Frequency			Total	spores	Frequency
WT	FFS-1	Replicate 1	WT1_001	1385	173	1558	0.11104		FFS-1	Replicate 1	WT_003-1	464	71	535	0.13271			2093	244	0.116579
	FFS-1	Replicate 2	WT2_001	1429	113	1542	0.0732815		FFS-1	Replicate 2	WT2_002	338	40	378	0.10582			1920	153	0.0796875
	FFS-1	Replicate 3	WT3_001	1596	105	1701	0.0617284		FFS-1	Replicate 3	WT3_002	371	35	406	0.0862069			2107	140	0.0664452
DmodT	FFS-447	Replicate 1	delta1_003	915	1	916	0.0010917		FFS-447	Replicate 1	delta1_005	495	1	496	0.00201613			1412	2	0.00141643
	FFS-447	Replicate 2	delta2_002	1506	5	1511	0.00330907		FFS-447	Replicate 2	delta2_004	651	2	653	0.00306279			2164	7	0.00323475
	FFS-447	Replicate 3	delta3_003	1675	8	1683	0.00475342		FFS-447	Replicate 3	delta3_005	653	4	657	0.00608828			2340	12	0.00512821
DmodT C-short	FFS-706	Replicate 1	short1_007	306	868	1174	0.739353		FFS-706	Replicate 1	short1_002	94	313	407	0.769042			1581	1181	0.746996
	FFS-706	Replicate 2	short2_003	445	1263	1708	0.739461		FFS-706	Replicate 2	short2_002	175	587	762	0.770341			2470	1850	0.748988
	FFS-706	Replicate 3	short3_004	326	635	961	0.66077		FFS-706	Replicate 3	short3_005	382	465	847	0.548996			1808	1100	0.608407
DmodT C-long	FFS-707	Replicate 1	long1_003	978	106	1084	0.097786		FFS-707	Replicate 1	long1_001	472	51	523	0.0975143			1607	157	0.0976976
	FFS-707	Replicate 2	long2_002	1145	91	1236	0.0736246		FFS-707	Replicate 2	long2_001	471	36	507	0.0710059			1743	127	0.0728629
	FFS-707	Replicate 3	long3_005	1226	218	1444	0.15097		FFS-707	Replicate 3	long3_001	491	62	553	0.112116			1997	280	0.14021
			24 hours								24 hours
			Image	Vegetative	phase bright	event number	Frequency				Image	Vegetative	phase bright	event number	Frequency
WT	FFS-1	Replicate 1	WT1_001	1253	173	1426	0.121318		FFS-1	Replicate 1	WT1_002	682	88	770	0.114286			2196	261	0.118852
	FFS-1	Replicate 2	WT2_001	1188	202	1390	0.145324		FFS-1	Replicate 2	WT2_002	438	64	502	0.12749			1892	266	0.140592
	FFS-1	Replicate 3	WT3_001	1202	132	1334	0.0989505		FFS-1	Replicate 3	WT3_002	450	56	506	0.110672			1840	188	0.102174
DmodT	FFS-447	Replicate 1	delta1_003	1208	19	1227	0.0154849		FFS-447	Replicate 1	delta1_003	682	6	688	0.00872093			1915	25	0.0130548
	FFS-447	Replicate 2	delta2_002	1352	4	1356	0.00294985		FFS-447	Replicate 2	delta2_004	724	7	731	0.00957592			2087	11	0.00527072
	FFS-447	Replicate 3	delta3_003	1530	22	1	0.0141753		FFS-447	Replicate 3	delta3_002	774	6	780	0.00769231			781	28	0.0358515
DmodT C-short	FFS-706	Replicate 1	short1_007	367	985	1352	0.72855		FFS-706	Replicate 1	short1_001	93	311	404	0.769802			1756	1296	0.738041
	FFS-706	Replicate 2	short2_003	412	1279	1691	0.756357		FFS-706	Replicate 2	short2_003	239	658	897	0.733556			2588	1937	0.748454
	FFS-706	Replicate 3	short3_004	366	685	1051	0.65176		FFS-706	Replicate 3	short3_001	179	398	577	0.689775			1628	1083	0.665233
DmodT C-long	FFS-707	Replicate 1	long1_002	377	63	440	0.143182		FFS-707	Replicate 1	long1_004	539	48	587	0.0817717			1027	111	0.108082
	FFS-707	Replicate 2	long2_2_001	371	18	389	0.0462725		FFS-707	Replicate 2	long2_2_005	312	20	332	0.060241			721	38	0.0527046
	FFS-707	Replicate 3	long3_005	279	44	323	0.136223		FFS-707	Replicate 3	long3_003	367	89	456	0.195175			779	133	0.170732
			48 hours								48 hours
			Image	Vegetative	phase bright	event number	Frequency				Image	Vegetative	phase bright	event number	Frequency
WT	FFS-1	Replicate 1	WT1_001	267	88	355	0.247887		FFS-1	Replicate 1	WT1_002	489	141	630	0.22381			985	229	0.232487
	FFS-1	Replicate 2	WT2_001	254	69	323	0.213622		FFS-1	Replicate 2	WT2_002	317	104	421	0.247031			744	173	0.232527
	FFS-1	Replicate 3	WT3_001	233	76	309	0.245955		FFS-1	Replicate 3	WT3_003	302	82	384	0.213542			693	158	0.227994
DmodT	FFS-447	Replicate 1	delta1_003	4514	9	4523	0.00198983		FFS-447	Replicate 1	delta1_005	306	5	311	0.0160772			4834	14	0.00289615
	FFS-447	Replicate 2	delta2_002	466	6	472	0.0127119		FFS-447	Replicate 2	delta2_003	317	6	323	0.0185759			795	12	0.0150943
	FFS-447	Replicate 3	delta3_003	259	7	266	0.0195122		FFS-447	Replicate 3	delta3_001	364	12	376	0.0319149			642	19	0.024218
	FFS-447	Replicate 3	delta3_004	344	5	349												349	5
DmodT C-short	FFS-706	Replicate 1	short1_001	62	286	348	0.821839		FFS-706	Replicate 1	short1_004	96	333	429	0.776224			777	619	0.796654
	FFS-706	Replicate 2	short2_001	40	322	362	0.889503		FFS-706	Replicate 2	short2_003	74	377	451	0.83592			813	699	0.859779
	FFS-706	Replicate 3	short3_002	84	396	480	0.825		FFS-706	Replicate 3	short3_006	81	288	369	0.780488			849	684	0.805654
DmodT C-long	FFS-707	Replicate 1	long1_002	194	93	287	0.324042		FFS-707	Replicate 1	long1_007	228	94	322	0.291925			609	187	0.307061
	FFS-707	Replicate 2	long2_003	527	121	648	0.186728		FFS-707	Replicate 2	long2_004	561	110	671	0.163934			1319	231	0.175133
	FFS-707	Replicate 3	long3_005	265	78	343	0.227405		FFS-707	Replicate 3	long3_002	294	88	382	0.230366			725	166	0.228966
			5 days								5 days
			Image	Vegetative	phase bright	event number	Frequency				Image	Vegetative	phase bright	event number	Frequency
WT	FFS-1	Replicate 1	WT1_002	312	85	397	0.214106		FFS-1	Replicate 1	WT1_001	271	276	547	0.50457			944	361	0.382415
	FFS-1	Replicate 2	WT2_001	413	132	545	0.242202		FFS-1	Replicate 2	WT2_005	336	109	445	0.244944			990	241	0.243434
	FFS-1	Replicate 3	WT3_001	410	152	562	0.270463		FFS-1	Replicate 3		310	83	393	0.211196			955	235	0.246073
DmodT	FFS-447	Replicate 1	delta1_001	850	26	876	0.0296804		FFS-447	Replicate 1	delta1_005	361	20	381	0.0524934			1257	46	0.0365951
	FFS-447	Replicate 2	delta2_003	563	17	580	0.0293103		FFS-447	Replicate 2	delta2_004	406	8	414	0.0193237			994	25	0.0251509
	FFS-447	Replicate 3	delta3_003	901	13	914	0.0142232		FFS-447	Replicate 3	delta3_004	300	10	310	0.0322581			1224	23	0.0187908
DmodT C-short	FFS-706	Replicate 1	short1_001	249	415	664	0.625		FFS-706	Replicate 1	short1_002001	102	336	438	0.767123			1102	751	0.681488
	FFS-706	Replicate 2	short2_001	34	576	610	0.944262		FFS-706	Replicate 2	short2_005	33	561	594	0.944444			1204	1137	0.944352
	FFS-706	Replicate 3	short3_002	48	365	413	0.883777		FFS-706	Replicate 3	short3_001	48	366	414	0.884058			827	731	0.883918
DmodT C-long	FFS-707	Replicate 1	long1_007	173	83	256	0.324219		FFS-707	Replicate 1	long1_005	189	62	251	0.247012			507	145	0.263933
	FFS-707	Replicate 1	long1_008	100	56	156	0.358974		FFS-707	Replicate 1	long1_002	273	63	336	0.1875			492	119
	FFS-707	Replicate 2	long2_002	258	106	364	0.291209		FFS-707	Replicate 2	long2_005	277	57	334	0.170659			698	163	0.233524
	FFS-707	Replicate 3	long3_005	207	101	308	0.327922		FFS-707	Replicate 3	long3_003	257	112	369	0.303523			677	213	0.314623

## Sheet: 5B
c-di-GMP level (Fold change to WT)
		6 hours	24 hours
WT	Replicate 1	1.04	0.64
	Replicate 2	0.65	1.1
	Replicate 3	1.31	1.26
	Replicate 4	0.91	1.23
	Replicate 5	1.02	1.01
	Replicate 6	1.07	0.76
	Replicate 7	1.01	0.9
	Replicate 8	1.12	1.07
	Replicate 9	0.87	1.03
ΔmodT	Replicate 1	2.8	3.71
	Replicate 2	1.15	2.73
	Replicate 3	1.02	3.87
	Replicate 4	1.32	3.79
	Replicate 5	0.76	3.79
	Replicate 6	0.61	3.33
	Replicate 7	0.77	3.16
	Replicate 8	0.66	2.4
	Replicate 9	0.86	2.35
ΔmodT C-short	Replicate 1	1.46	0.95
	Replicate 2	0.64	1.54
	Replicate 3	1.04	2.19
	Replicate 4	0.88	1.69
	Replicate 5	0.96	1.23
	Replicate 6	0.92	1.46
	Replicate 7	1.03	0.84
	Replicate 8	0.98	1.05
	Replicate 9	0.99	0.92
ΔmodT C-long	Replicate 1	1.68	1.17
	Replicate 2	0.99	0.45
	Replicate 3	1.55	2.03
	Replicate 4	1.34	1.99
	Replicate 5	1.37	1.66
	Replicate 6	1.45	2.6
	Replicate 7	1.16	1.32
	Replicate 8	1.31	1.41
	Replicate 9	1.16	1.3
			Mean Raw Fluorescence values				Corrected values (=Reporter - Average of Control)		Fold Change relative to WT
			Reporter	Control	Reporter	Control
			6 hours		24 hours		6 hours	24 hours	6 hours	24 hours
Experiment 1	WT	Strain	FFS-1271	FFS-1272	FFS-1271	FFS-1272
		Replicate 1	280	170	369	257	105	73.6667	1.03618	0.635057
		Replicate 2	241	180	423	362	66	127.667	0.651316	1.10057
		Replicate 3	308	175	442	267	133	146.667	1.3125	1.26437
	ΔmodT	Strain	FFS-1273	FFS-1274	FFS-1273	FFS-1274
		Replicate 1	471	196	810	309	283.333	430.333	2.79605	3.70977
		Replicate 2	304	173	696	330	116.333	316.333	1.14803	2.72701
		Replicate 3	291	194	829	500	103.333	449.333	1.01974	3.87356
	ΔmodT C-short	Strain	FFS-1275	FFS-1276	FFS-1275	FFS-1276
		Replicate 1	306	163	359	229	148	110.333	1.46053	0.951149
		Replicate 2	223	154	427	247	65	178.333	0.641447	1.53736
		Replicate 3	263	157	503	270	105	254.333	1.03618	2.19253
	ΔmodT C-long	Strain	FFS-1277	FFS-1278	FFS-1277	FFS-1278
		Replicate 1	328	160	364	235	170.667	136	1.68421	1.17241
		Replicate 2	258	151	280	237	100.667	52	0.993421	0.448276
		Replicate 3	314	161	463	212	156.667	235	1.54605	2.02586
Experiment 2	WT	Strain	FFS-1271	FFS-1272	FFS-1271	FFS-1272
		Replicate 4	941	388	477	297	537	160.667	0.906074	1.22959
		Replicate 5	1008	418	448	310	604	131.667	1.01912	1.00765
		Replicate 6	1041	406	416	342	637	99.6667	1.0748	0.762755
	ΔmodT	Strain	FFS-1273	FFS-1274	FFS-1273	FFS-1274
		Replicate 4	1285	520	1010	541	780.667	494.667	1.31721	3.78571
		Replicate 5	953	414	1010	463	448.667	494.667	0.75703	3.78571
		Replicate 6	865	579	951	542	360.667	435.667	0.608549	3.33418
	ΔmodT C-short	Strain	FFS-1275	FFS-1276	FFS-1275	FFS-1276
		Replicate 4	922	373	530	295	519.667	220.333	0.876828	1.68622
		Replicate 5	974	398	471	316	571.667	161.333	0.964567	1.23469
		Replicate 6	945	436	500	318	542.667	190.333	0.915636	1.45663
	ΔmodT C-long	Strain	FFS-1277	FFS-1278	FFS-1277	FFS-1278
		Replicate 4	1103	342	611	324	792	260.333	1.33633	1.99235
		Replicate 5	1120	264	568	350	809	217.333	1.36502	1.66327
		Replicate 6	1173	327	690	378	862	339.333	1.45444	2.59694
Experiment 3	WT	Strain	FFS-1271	FFS-1272	FFS-1271	FFS-1272
		Replicate 7	1071	392	358	268	716.667	103	1.00939	0.900875
		Replicate 8	1153	322	377	229	798.667	122	1.12488	1.06706
		Replicate 9	969	349	373	268	614.667	118	0.865728	1.03207
	ΔmodT	Strain	FFS-1273	FFS-1274	FFS-1273	FFS-1274
		Replicate 7	958	409	721	345	548.667	361	0.77277	3.15743
		Replicate 8	879	417	634	347	469.667	274	0.661502	2.3965
		Replicate 9	1017	402	629	388	607.667	269	0.855869	2.35277
	ΔmodT C-short	Strain	FFS-1275	FFS-1276	FFS-1275	FFS-1276
		Replicate 7	1060	352	367	275	728.333	96	1.02582	0.83965
		Replicate 8	1029	322	391	267	697.333	120	0.98216	1.04956
		Replicate 9	1034	321	376	271	702.333	105	0.989202	0.918367
	ΔmodT C-long	Strain	FFS-1277	FFS-1278	FFS-1277	FFS-1278
		Replicate 7	1157	341	427	277	825	151.333	1.16197	1.32362
		Replicate 8	1263	315	437	269	931	161.333	1.31127	1.41108
		Replicate 9	1155	340	424	281	823	148.333	1.15915	1.29738

## Sheet: 5C
c-di-GMP level (Fold change to WT)
	6 hours	24 hours
WT	0.65566	1.17089
	1.14387	1
	1.20047	0.829109
ΔmodT	1.74646	1.5159
	1.87028	2.49378
	2.10024	2.94
ΔmodT, Δdcca-01583	0.725236	0.0790848
	0.707547	0.126555
	0.321934	0.155037
		Mean Raw Fluorescence values				Corrected values (=Reporter - Average of Control)		Fold Change relative to WT
		Reporter	Control	Reporter	Control
		6 hours		24 hours		6 hours	24 hours	6 hours	24 hours
		FFS-1271	FFS-1272	FFS-1271	FFS-1272
WT	Replicate 1	431	230	377	259	185.333	123.333	0.65566	1.17089
	Replicate 2	569	250	359	253	323.333	105.333	1.14387	1
	Replicate 3	585	257	341	249	339.333	87.3333	1.20047	0.829114
		FFS-1273	FFS-1274	FFS-1273	FFS-1274
ΔmodT	Replicate 1	887	347	553	327	493.667	159.667	1.74646	1.51582
	Replicate 2	922	465	656	464	528.667	262.667	1.87028	2.49367
	Replicate 3	987	368	703	389	593.667	309.667	2.10024	2.93987
		FFS-1332	FFS-1333	FFS-1332	FFS-1333
ΔmodTΔdccAΔ01583	Replicate 1	316	114	133	123	205	8.33333	0.725236	0.0791139
	Replicate 2	311	109	138	123	200	13.3333	0.707547	0.126582
	Replicate 3	202	110	141	128	91	16.3333	0.321934	0.155063

## Sheet: 5D
Sporulation frequency (%)
		24 hours	Vegetative	Phase bright	Event number
WT	FFS-1	0.0817121	236	21	257
	FFS-1	0.152239	284	51	335
	FFS-1	0.136943	271	43	314
ΔmodT	FFS-447	0.0214286	274	6	280
	FFS-447	0.02	196	4	200
	FFS-447	0.0115607	171	2	173
ΔmodT, Δdcca-01583	FFS-1315	0.392405	192	124	316
	FFS-1315	0.38806	164	104	268
	FFS-1315	0.322917	195	93	288

[truncated: 13 more sheets: 5E, 6B, 6C, S1C, S1D, S3A, S3B, S3D, S4A, S4B, S5B, S6E, S6F]
